# Supplementary material for: WDFY2 restrains matrix metalloproteinase secretion and cell invasion by controlling VAMP3-dependent recycling
Source: Nat Commun. 2019 Jun 28;10:2850. doi: 10.1038/s41467-019-10794-w (PMC6599030; doi:10.1038/s41467-019-10794-w)
Supplement: Supplementary file 4 — Supplementary Data 1 [file 41467_2019_10794_MOESM4_ESM.txt]

Protein IDs	Majority protein IDs	Peptide counts (all)	Peptide counts (razor+unique)	Peptide counts (unique)	Fasta headers	Number of proteins	Peptides	Razor + unique peptides	Unique peptides	Peptides S1_1	Peptides S1_2	Peptides S1_3	Peptides S2_1	Peptides S2_2	Peptides S2_3	Razor + unique peptides S1_1	Razor + unique peptides S1_2	Razor + unique peptides S1_3	Razor + unique peptides S2_1	Razor + unique peptides S2_2	Razor + unique peptides S2_3	Unique peptides S1_1	Unique peptides S1_2	Unique peptides S1_3	Unique peptides S2_1	Unique peptides S2_2	Unique peptides S2_3	Sequence coverage [%]	Unique + razor sequence coverage [%]	Unique sequence coverage [%]	Mol. weight [kDa]	Sequence length	Sequence lengths	Fraction average	Fraction 1	Q-value	Score	Sequence coverage S1_1 [%]	Sequence coverage S1_2 [%]	Sequence coverage S1_3 [%]	Sequence coverage S2_1 [%]	Sequence coverage S2_2 [%]	Sequence coverage S2_3 [%]	Intensity	Intensity S1_1	Intensity S1_2	Intensity S1_3	Intensity S2_1	Intensity S2_2
sp|O43790|KRT86_HUMAN;CON__O43790;sp|P78385|KRT83_HUMAN;CON__Q6NT21;sp|Q14533|KRT81_HUMAN;CON__Q14533;CON__Q61726;CON__P78385;sp|P78386|KRT85_HUMAN;CON__P78386;tr|U3KPR1|U3KPR1_HUMAN;sp|A6NCN2|K121P_HUMAN;tr|F5GYI5|F5GYI5_HUMAN;sp|Q9NSB4|KRT82_HUMAN;CON__Q9NSB4	sp|O43790|KRT86_HUMAN;CON__O43790;sp|P78385|KRT83_HUMAN;CON__Q6NT21;sp|Q14533|KRT81_HUMAN;CON__Q14533;CON__Q61726;CON__P78385;sp|P78386|KRT85_HUMAN;CON__P78386	5;5;5;5;5;5;4;4;4;4;2;2;2;1;1	4;4;4;4;4;4;3;3;3;3;1;2;2;1;1	4;4;4;4;4;4;3;3;3;3;1;2;2;1;1	;;;;;;;;;	15	5	4	4	4	5	4	1	1	0	3	4	3	0	0	0	3	4	3	0	0	0	8.2	6.8	6.8	53.5	486	486;486;493;493;505;505;479;493;507;507;143;255;295;513;513	1	10	0	8.5835	6.4	8.2	6.8	1.4	1.4	0	37188000	12107000	14920000	10162000	0	0
CON__P00761	CON__P00761	9	9	9		1	9	9	9	9	9	9	4	4	4	9	9	9	4	4	4	9	9	9	4	4	4	58.9	58.9	58.9	24.409	231	231	1	121	0	229.33	58.9	58.9	58.9	25.1	25.1	25.1	91736000000	18983000000	16621000000	13511000000	15152000000	18714000000
sp|P02533|K1C14_HUMAN;CON__P02533;CON__Q6IFX2;CON__A2A4G1;sp|P19012|K1C15_HUMAN;CON__P19012;tr|B3KRA2|B3KRA2_HUMAN;tr|A8MT21|A8MT21_HUMAN;tr|K7ENV3|K7ENV3_HUMAN;tr|K7EMS3|K7EMS3_HUMAN;CON__Q61782;tr|C9JTG5|C9JTG5_HUMAN;CON__Q9D312;sp|Q99456|K1C12_HUMAN;CON__Q99456;sp|Q8N1A0-2|KT222_HUMAN;sp|Q8N1A0|KT222_HUMAN;CON__Q8N1A0;sp|O76013-2|KRT36_HUMAN;sp|O76014|KRT37_HUMAN;CON__A2AB72;sp|O76015|KRT38_HU…	sp|P02533|K1C14_HUMAN;CON__P02533	36;36;16;9;8;8;4;4;3;3;2;2;2;2;2;1;1;1;1;1;1;1;1;1;1;1;1;1	19;19;9;0;0;0;0;0;0;1;0;0;0;0;0;0;0;0;0;0;0;0;0;0;0;0;0;0	13;13;6;0;0;0;0;0;0;0;0;0;0;0;0;0;0;0;0;0;0;0;0;0;0;0;0;0	;	28	36	19	13	31	30	30	27	24	22	17	15	16	13	9	10	11	10	11	10	6	6	68	44.3	32.8	51.561	472	472;472;452;456;456;456;251;291;49;181;93;220;431;494;494;255;295;295;417;449;453;456;456;467;467;468;468;471	1	109	0	160.78	61.9	59.1	59.5	57.6	46.4	40.5	3226900000	587140000	506100000	499090000	733010000	642320000
sp|P02538|K2C6A_HUMAN;CON__P02538;CON__Q8VED5;tr|B4DXK4|B4DXK4_HUMAN	sp|P02538|K2C6A_HUMAN;CON__P02538	29;29;7;1	2;2;0;0	1;1;0;0	;	4	29	2	1	27	26	24	26	25	21	2	2	1	2	2	1	1	1	0	1	1	1	49.3	4.8	1.8	60.044	564	564;564;531;323	1	10	0	7.4729	47.9	47.7	44.5	45.2	45.2	35.6	560100000	111220000	121720000	102820000	96172000	124460000
CON__P02662	CON__P02662	6	6	6		1	6	6	6	3	2	1	5	6	6	3	2	1	5	6	6	3	2	1	5	6	6	33.2	33.2	33.2	22.975	199	199	1	26	0	41.018	20.6	11.1	6	32.2	33.2	33.2	555220000	42991000	37289000	10495000	171670000	162210000
CON__P02663	CON__P02663	3	3	3		1	3	3	3	1	1	0	2	3	3	1	1	0	2	3	3	1	1	0	2	3	3	19.8	19.8	19.8	24.348	207	207	1	10	0	7.0864	3.9	3.9	0	14.5	19.8	19.8	47546000	3183200	2837600	0	17022000	11056000
CON__P02666	CON__P02666	1	1	1		1	1	1	1	1	1	1	1	1	1	1	1	1	1	1	1	1	1	1	1	1	1	9.1	9.1	9.1	23.583	209	209	1	15	0	6.4646	9.1	9.1	9.1	9.1	9.1	9.1	183640000	15125000	17151000	12341000	59956000	48265000
CON__P02668	CON__P02668	2	2	2		1	2	2	2	2	1	2	2	2	2	2	1	2	2	2	2	2	1	2	2	2	2	16.6	16.6	16.6	18.974	169	169	1	11	0	8.3957	16.6	5.9	16.6	16.6	16.6	16.6	72898000	3221300	2478600	6485700	23442000	19919000
CON__P02754	CON__P02754	3	3	3		1	3	3	3	0	0	1	3	3	2	0	0	1	3	3	2	0	0	1	3	3	2	33.3	33.3	33.3	18.281	162	162	1	9	0	11.29	0	0	12.3	33.3	33.3	28.4	71959000	0	0	4374500	24542000	29350000
sp|P02768|ALBU_HUMAN;CON__P02768-1;tr|H0YA55|H0YA55_HUMAN;tr|C9JKR2|C9JKR2_HUMAN;sp|P02768-2|ALBU_HUMAN;tr|D6RHD5|D6RHD5_HUMAN;tr|B7WNR0|B7WNR0_HUMAN;tr|H7C013|H7C013_HUMAN	sp|P02768|ALBU_HUMAN;CON__P02768-1;tr|H0YA55|H0YA55_HUMAN;tr|C9JKR2|C9JKR2_HUMAN;sp|P02768-2|ALBU_HUMAN;tr|D6RHD5|D6RHD5_HUMAN;tr|B7WNR0|B7WNR0_HUMAN	9;9;7;6;6;6;6;3	9;9;7;6;6;6;6;3	7;7;5;5;5;5;5;2	;;;;;;	8	9	9	7	6	5	6	3	3	5	6	5	6	3	3	5	4	3	5	1	1	3	13.3	13.3	12	69.366	609	609;609;454;417;417;459;494;197	1	29	0	25.958	9.9	9.4	8.7	6.4	6.4	7.1	178870000	30606000	33790000	29549000	33489000	25384000
CON__P02769	CON__P02769	6	4	4		1	6	4	4	3	2	1	6	5	5	1	0	0	4	3	3	1	0	0	4	3	3	12.4	8.7	8.7	69.293	607	607	1	11	0	13.065	5.3	3.6	2.5	12.4	8.9	8.9	119800000	4395600	0	0	56163000	31502000
CON__P04259	CON__P04259	29	1	0		1	29	1	0	26	26	25	26	25	22	1	1	1	1	1	1	0	0	0	0	0	0	49.3	1.8	0	59.998	564	564	1	6	0	8.5616	44.9	47.7	46.3	45.2	45.2	38.7	292240000	60746000	46263000	39213000	62353000	62091000
CON__P05784	CON__P05784	10	1	1		1	10	1	1	9	9	10	8	8	9	0	0	1	1	1	1	0	0	1	1	1	1	21	5.4	5.4	47.538	423	423	1	6	0.0010504	3.7082	15.6	15.6	21	20.3	20.3	20.8	51403000	0	0	18216000	11101000	17510000
sp|P05787|K2C8_HUMAN;CON__P05787;sp|P05787-2|K2C8_HUMAN;tr|F8VUG2|F8VUG2_HUMAN;tr|F8W1U3|F8W1U3_HUMAN;CON__H-INV:HIT000292931;tr|F8VRG4|F8VRG4_HUMAN;tr|F8VP67|F8VP67_HUMAN;CON__Q9DCV7;sp|P08729|K2C7_HUMAN;CON__Q3KNV1;CON__P08729;tr|Q9H552|Q9H552_HUMAN;CON__Q9H552;sp|Q9NSB2|KRT84_HUMAN;CON__Q9NSB2;CON__Q6ISB0;CON__H-INV:HIT000016045;tr|F8VQY3|F8VQY3_HUMAN;tr|H0YIB2|H0YIB2_HUMAN;tr|K7EJU1|K7EJU1_HU…	sp|P05787|K2C8_HUMAN;CON__P05787;sp|P05787-2|K2C8_HUMAN;tr|F8VUG2|F8VUG2_HUMAN	37;37;37;19;15;15;10;9;5;5;5;5;5;5;4;4;4;3;3;2;2;2;2;2;1	32;32;32;15;11;14;7;8;1;1;1;1;3;3;0;0;0;2;3;2;1;1;1;1;1	29;29;29;14;11;12;7;8;0;0;0;0;3;3;0;0;0;2;3;2;0;0;0;0;1	;;;	25	37	32	29	31	29	29	27	31	22	27	25	25	22	26	18	25	23	23	21	24	16	69.4	64	59.8	53.704	483	483;483;511;273;289;443;177;113;457;469;469;469;499;499;600;600;600;99;180;83;248;431;432;438;213	1	167	0	227.18	64	61.5	59.8	50.5	66.3	43.9	3490200000	835900000	693180000	653610000	516920000	501340000
sp|P08779|K1C16_HUMAN;CON__P08779;CON__Q9Z2K1;CON__Q3ZAW8;tr|K7ENW6|K7ENW6_HUMAN	sp|P08779|K1C16_HUMAN;CON__P08779	37;37;13;13;11	32;32;11;11;11	20;20;4;4;9	;	5	37	32	20	30	32	32	29	32	27	25	27	27	24	27	22	16	17	18	15	17	15	70.6	65.3	46.7	51.267	473	473;473;469;474;162	1	197	0	323.31	63	65.3	68.1	61.1	65.3	58.1	5978800000	1147100000	985140000	1018100000	1240900000	1011300000
sp|P13645|K1C10_HUMAN;CON__P13645;CON__P02535-1;sp|Q7Z3Y7|K1C28_HUMAN;CON__Q7Z3Y7;CON__Q148H6;sp|Q7Z3Z0|K1C25_HUMAN;CON__Q7Z3Z0;sp|Q7Z3Y8|K1C27_HUMAN;CON__Q7Z3Y8;sp|Q2M2I5|K1C24_HUMAN;CON__Q2M2I5	sp|P13645|K1C10_HUMAN;CON__P13645	42;42;10;4;4;3;2;2;2;2;2;2	41;41;10;4;4;3;2;2;2;2;2;2	35;35;6;2;2;1;1;1;1;1;0;0	;	12	42	41	35	36	37	35	35	34	34	35	36	34	34	33	33	29	30	28	28	27	28	63.2	63.2	57	58.826	584	584;593;570;464;486;464;450;450;459;459;525;525	1	387	0	323.31	60.8	62	57.2	57.5	58	57.9	31617000000	5731100000	4876900000	4763700000	7407900000	6269300000
sp|P13647|K2C5_HUMAN;CON__P13647;tr|H0YI76|H0YI76_HUMAN;tr|F8W0C6|F8W0C6_HUMAN;tr|H0YIN9|H0YIN9_HUMAN;tr|F8VV57|F8VV57_HUMAN	sp|P13647|K2C5_HUMAN;CON__P13647	30;30;13;11;11;5	24;24;11;7;10;5	7;7;4;0;2;3	;	6	30	24	7	27	27	26	25	24	19	21	21	20	19	18	14	6	6	5	6	6	5	35.3	28.8	10.2	62.378	590	590;590;201;179;196;132	1	132	0	175.81	35.3	34.7	34.7	33.2	32.9	26.4	4987600000	1037800000	974980000	897870000	869690000	877180000
tr|F5H8K9|F5H8K9_HUMAN;sp|P19013|K2C4_HUMAN;CON__P19013	tr|F5H8K9|F5H8K9_HUMAN;sp|P19013|K2C4_HUMAN;CON__P19013	6;6;6	2;2;2	2;2;2	;;	3	6	2	2	4	5	5	4	3	2	1	2	2	1	0	0	1	2	2	1	0	0	9.4	3.2	3.2	53.965	500	500;534;594	1	6	0	24.736	7.4	7.4	7.4	7	5.2	3.2	130140000	3280100	43791000	34494000	48570000	0
sp|P20930|FILA_HUMAN;CON__P20930	sp|P20930|FILA_HUMAN;CON__P20930	2;2	2;2	2;2	;	2	2	2	2	1	1	1	2	1	0	1	1	1	2	1	0	1	1	1	2	1	0	0.6	0.6	0.6	435.16	4061	4061;4061	1	6	0.0011025	4.2632	0.3	0.3	0.3	0.6	0.3	0	11020000	1048500	1296100	0	7167800	1507600
sp|P35527|K1C9_HUMAN;CON__P35527;tr|K7EQQ3|K7EQQ3_HUMAN	sp|P35527|K1C9_HUMAN;CON__P35527;tr|K7EQQ3|K7EQQ3_HUMAN	45;45;27	45;45;27	44;44;27	;;	3	45	45	44	40	41	42	42	41	41	40	41	42	42	41	41	39	40	41	41	40	40	70.3	70.3	70.3	62.064	623	623;623;390	1	621	0	323.31	68.2	68.2	69.3	68.9	67.9	67.9	130720000000	21925000000	23713000000	19429000000	26668000000	22703000000
CON__P35908;tr|H0YID6|H0YID6_HUMAN;tr|H0YHD9|H0YHD9_HUMAN;tr|F8VS61|F8VS61_HUMAN	CON__P35908	47;3;1;1	45;3;1;1	1;0;0;0		4	47	45	1	40	42	41	41	41	35	38	40	39	39	39	33	1	1	1	1	1	1	79.4	77.5	5.6	65.865	645	645;119;143;248	1	341	0	323.31	78.1	78.1	78.1	74.6	73	69.5	16730000000	2494500000	2706200000	2245500000	3650900000	3520100000
sp|Q04695|K1C17_HUMAN;CON__Q04695;tr|K7EPJ9|K7EPJ9_HUMAN;tr|K7ESE1|K7ESE1_HUMAN;CON__Q99PS0	sp|Q04695|K1C17_HUMAN;CON__Q04695;tr|K7EPJ9|K7EPJ9_HUMAN	21;21;11;5;1	8;8;4;1;1	2;2;2;0;0	;;	5	21	8	2	18	17	15	13	14	12	5	5	4	4	4	2	1	0	1	1	1	1	41	19.9	4.2	48.105	432	432;432;231;95;422	1	24	0	35.281	33.3	32.9	29.6	26.4	26.9	20.8	221670000	54439000	50751000	32727000	25406000	39162000
sp|Q14525|KT33B_HUMAN;CON__Q14525;sp|Q15323|K1H1_HUMAN;CON__Q9UE12;CON__Q15323;sp|O76009|KT33A_HUMAN;CON__Q6NTB9;CON__O76009;CON__Q497I4;CON__Q9D646;CON__O76011;CON__A2A5Y0;tr|C4AM86|C4AM86_HUMAN;CON__Q92764;sp|O76011|KRT34_HUMAN;CON__Q8IUT8;sp|Q14532|K1H2_HUMAN;CON__Q14532;sp|Q92764|KRT35_HUMAN;CON__REFSEQ:XP_986630	sp|Q14525|KT33B_HUMAN;CON__Q14525;sp|Q15323|K1H1_HUMAN;CON__Q9UE12;CON__Q15323;sp|O76009|KT33A_HUMAN;CON__Q6NTB9;CON__O76009;CON__Q497I4	6;6;6;6;6;4;4;4;4;2;2;2;2;2;2;2;2;2;2;2	5;5;5;5;5;4;4;4;3;2;2;1;1;1;2;2;1;1;1;1	4;4;4;4;4;3;3;3;2;2;1;1;1;1;1;1;1;1;1;1	;;;;;;;;	20	6	5	4	5	4	3	2	2	1	4	3	2	1	1	0	3	3	2	1	1	0	16.8	15.1	13.4	46.213	404	404;404;416;416;416;404;404;404;455;392;394;416;425;425;436;436;448;448;455;476	1	11	0	7.339	14.4	12.6	10.4	7.4	4.2	1.7	42157000	16116000	13289000	10572000	2180500	0
sp|Q14CN4-3|K2C72_HUMAN;sp|Q14CN4-2|K2C72_HUMAN;sp|Q14CN4|K2C72_HUMAN;CON__Q14CN4-1;CON__Q6IME9;tr|H0YIG3|H0YIG3_HUMAN	sp|Q14CN4-3|K2C72_HUMAN;sp|Q14CN4-2|K2C72_HUMAN;sp|Q14CN4|K2C72_HUMAN;CON__Q14CN4-1;CON__Q6IME9	4;4;4;4;4;1	1;1;1;1;1;1	0;0;0;0;0;0	;;;;	6	4	1	0	4	4	4	3	3	3	1	1	1	1	1	1	0	0	0	0	0	0	7.7	2.6	0	51.123	469	469;510;511;511;520;192	1	17	0	11.385	7.7	7.7	7.7	4.5	4.5	4.5	415390000	77387000	91554000	77874000	67659000	46918000
tr|Q5TCU3|Q5TCU3_HUMAN;sp|P07951-2|TPM2_HUMAN;sp|P07951|TPM2_HUMAN;CON__Q3SX28;tr|Q5TCU8|Q5TCU8_HUMAN;sp|P07951-3|TPM2_HUMAN;tr|U3KQK2|U3KQK2_HUMAN	tr|Q5TCU3|Q5TCU3_HUMAN;sp|P07951-2|TPM2_HUMAN;sp|P07951|TPM2_HUMAN;CON__Q3SX28;tr|Q5TCU8|Q5TCU8_HUMAN;sp|P07951-3|TPM2_HUMAN	8;8;8;8;8;7;1	2;2;2;2;2;2;0	2;2;2;2;2;2;0	;;;;;	7	8	2	2	6	6	6	4	2	3	0	1	1	0	0	1	0	1	1	0	0	1	31.7	10.9	10.9	32.814	284	284;284;284;284;322;248;111	1	3	0.0010741	3.9213	20.8	22.5	22.5	16.9	4.9	10.2	10440000	0	4150900	5374200	0	0
CON__Q3ZBS7;sp|P04004|VTNC_HUMAN	CON__Q3ZBS7	3;1	3;1	3;1		2	3	3	3	1	1	1	3	3	3	1	1	1	3	3	3	1	1	1	3	3	3	6.4	6.4	6.4	54.099	484	484;478	1	12	0	7.5494	3.1	3.1	3.1	6.4	6.4	6.4	40581000	4369900	3970000	4063300	11623000	10395000
sp|Q5D862|FILA2_HUMAN;CON__Q5D862	sp|Q5D862|FILA2_HUMAN;CON__Q5D862	4;4	4;4	4;4	;	2	4	4	4	3	4	3	2	2	3	3	4	3	2	2	3	3	4	3	2	2	3	2.5	2.5	2.5	248.07	2391	2391;2391	1	17	0	15.842	1.5	2.5	1.5	1.4	1	1.9	220840000	39530000	34139000	25936000	37464000	38477000
CON__Q6IFZ6	CON__Q6IFZ6	5	1	0		1	5	1	0	5	5	5	5	5	5	1	1	1	1	1	1	0	0	0	0	0	0	7.5	2.1	0	61.358	572	572	1	6	0	6.2054	7.5	7.5	7.5	7.5	7.5	7.5	28228000	7223300	4164200	3532500	3125200	6176300
sp|Q6KB66-2|K2C80_HUMAN;sp|Q6KB66|K2C80_HUMAN;CON__Q6KB66-1;sp|Q6KB66-3|K2C80_HUMAN;CON__Q0VBK2	sp|Q6KB66-2|K2C80_HUMAN;sp|Q6KB66|K2C80_HUMAN;CON__Q6KB66-1;sp|Q6KB66-3|K2C80_HUMAN	6;6;6;6;2	5;5;5;5;2	5;5;5;5;2	;;;	5	6	5	5	6	5	6	2	3	2	5	4	5	2	3	2	5	4	5	2	3	2	20.4	17.5	17.5	47.241	422	422;452;452;487;452	1	21	0	26.438	20.4	17.5	20.4	10	12.3	7.1	83331000	18050000	15452000	13805000	15042000	14692000
sp|Q8N1N4|K2C78_HUMAN;CON__Q8N1N4-2;CON__Q7RTT2;sp|Q8N1N4-2|K2C78_HUMAN;tr|F8VS93|F8VS93_HUMAN	sp|Q8N1N4|K2C78_HUMAN;CON__Q8N1N4-2;CON__Q7RTT2;sp|Q8N1N4-2|K2C78_HUMAN	12;12;12;9;3	11;11;11;8;3	10;10;10;7;3	;;;	5	12	11	10	9	10	9	7	5	3	8	9	8	6	4	3	8	9	8	5	3	3	26.2	24.8	22.9	56.865	520	520;521;521;410;63	1	38	0	43.508	17.3	21.9	16.7	13.8	9.8	10.4	265170000	70093000	66675000	47275000	39638000	24087000
sp|Q7Z794|K2C1B_HUMAN;CON__Q7Z794;tr|F5GY66|F5GY66_HUMAN	sp|Q7Z794|K2C1B_HUMAN;CON__Q7Z794	5;5;2	1;1;1	1;1;1	;	3	5	1	1	5	5	5	5	5	5	1	1	1	1	1	1	1	1	1	1	1	1	7.8	2.1	2.1	61.901	578	578;578;345	1	6	0	5.8776	7.8	7.8	7.8	7.8	7.8	7.8	38346000	7964500	8305300	4736500	9104900	5126800
sp|Q86YZ3|HORN_HUMAN;CON__Q86YZ3	sp|Q86YZ3|HORN_HUMAN;CON__Q86YZ3	10;10	10;10	10;10	;	2	10	10	10	6	4	4	4	3	4	6	4	4	4	3	4	6	4	4	4	3	4	13.2	13.2	13.2	282.39	2850	2850;2850	1	36	0	253.8	6.3	4.7	4.7	6	3	5.9	1418600000	384750000	288630000	311880000	121800000	98061000
CON__Q9U6Y5	CON__Q9U6Y5	16	16	16		1	16	16	16	15	15	14	10	11	6	15	15	14	10	11	6	15	15	14	10	11	6	63.9	63.9	63.9	28.106	249	249	1	99	0	183.37	63.9	63.9	61	53.4	53.4	41	5101600000	1418300000	1316000000	1140700000	524210000	485160000
CON__Streptavidin	CON__Streptavidin	3	3	3		1	3	3	3	3	3	3	2	2	1	3	3	3	2	2	1	3	3	3	2	2	1	36.2	36.2	36.2	16.622	160	160	1	16	0	17.31	36.2	36.2	36.2	25	23.1	13.1	109680000	43409000	24147000	16040000	10900000	9735700
REV__sp|A5PLK6-6|RGSL_HUMAN;REV__tr|H3BU64|H3BU64_HUMAN;REV__sp|A5PLK6|RGSL_HUMAN	REV__sp|A5PLK6-6|RGSL_HUMAN;REV__tr|H3BU64|H3BU64_HUMAN;REV__sp|A5PLK6|RGSL_HUMAN	1;1;1	1;1;1	1;1;1	;;	3	1	1	1	1	0	0	1	0	0	1	0	0	1	0	0	1	0	0	1	0	0	0	0	0	62.597	539	539;984;1076	1	2	1	-2	0	0	0	0	0	0	23916000	8452400	0	0	15463000	0
REV__sp|Q15506|SP17_HUMAN	REV__sp|Q15506|SP17_HUMAN	1	1	1		1	1	1	1	1	1	1	1	0	1	1	1	1	1	0	1	1	1	1	1	0	1	0	0	0	17.406	151	151	1	10	0.0020855	3.5545	0	0	0	0	0	0	838310000	288250000	310090000	134510000	71522000	0
REV__sp|Q16352|AINX_HUMAN	REV__sp|Q16352|AINX_HUMAN	1	1	1		1	1	1	1	1	0	0	0	0	0	1	0	0	0	0	0	1	0	0	0	0	0	0	0	0	55.39	499	499	1	1	0.0057971	2.6644	0	0	0	0	0	0	405180000	405180000	0	0	0	0
REV__sp|Q2M243|CCD27_HUMAN	REV__sp|Q2M243|CCD27_HUMAN	1	1	1		1	1	1	1	1	0	0	0	0	0	1	0	0	0	0	0	1	0	0	0	0	0	0	0	0	75.354	656	656	1	1	0.0085714	2.5263	0	0	0	0	0	0	347220000	347220000	0	0	0	0
REV__sp|Q5T4B2-2|GT253_HUMAN;REV__sp|Q5T4B2|GT253_HUMAN	REV__sp|Q5T4B2-2|GT253_HUMAN;REV__sp|Q5T4B2|GT253_HUMAN	1;1	1;1	1;1	;	2	1	1	1	0	0	0	1	1	0	0	0	0	1	1	0	0	0	0	1	1	0	0	0	0	59.099	517	517;595	1	2	0.003937	2.8165	0	0	0	0	0	0	23608000	0	0	0	8941000	14667000
REV__sp|Q5VWG9|TAF3_HUMAN	REV__sp|Q5VWG9|TAF3_HUMAN	1	1	1		1	1	1	1	0	0	0	1	0	0	0	0	0	1	0	0	0	0	0	1	0	0	0	0	0	103.58	929	929	1	2	0.0029528	2.8267	0	0	0	0	0	0	144930000	0	0	0	144930000	0
REV__tr|B9A063|B9A063_HUMAN;REV__sp|Q6PIF6|MYO7B_HUMAN;REV__tr|C9J6C0|C9J6C0_HUMAN	REV__tr|B9A063|B9A063_HUMAN;REV__sp|Q6PIF6|MYO7B_HUMAN;REV__tr|C9J6C0|C9J6C0_HUMAN	2;2;2	2;2;2	2;2;2	;;	3	2	2	2	1	2	1	0	1	1	1	2	1	0	1	1	1	2	1	0	1	1	0	0	0	110.38	969	969;2116;2117	1	7	0.0011737	5.44	0	0	0	0	0	0	58507000	7188200	27806000	5566900	0	6832100
REV__sp|Q86VW2-3|ARHGP_HUMAN	REV__sp|Q86VW2-3|ARHGP_HUMAN	1	1	1		1	1	1	1	1	1	1	1	1	1	1	1	1	1	1	1	1	1	1	1	1	1	0	0	0	68.113	619	619	1	19	0.0067437	2.6211	0	0	0	0	0	0	268430000	62764000	44716000	26468000	62717000	56365000
REV__sp|Q8NDA2-2|HMCN2_HUMAN;REV__sp|Q8NDA2-3|HMCN2_HUMAN;REV__sp|Q8NDA2|HMCN2_HUMAN	REV__sp|Q8NDA2-2|HMCN2_HUMAN;REV__sp|Q8NDA2-3|HMCN2_HUMAN;REV__sp|Q8NDA2|HMCN2_HUMAN	1;1;1	1;1;1	1;1;1	;;	3	1	1	1	1	1	1	0	0	0	1	1	1	0	0	0	1	1	1	0	0	0	0	0	0	448.21	4198	4198;4427;5065	1	3	1	-2	0	0	0	0	0	0	1297300000	448000000	418550000	430770000	0	0
REV__sp|Q8TD57|DYH3_HUMAN	REV__sp|Q8TD57|DYH3_HUMAN	2	2	2		1	2	2	2	0	1	0	1	1	0	0	1	0	1	1	0	0	1	0	1	1	0	0	0	0	470.77	4116	4116	1	3	0.0048356	2.6757	0	0	0	0	0	0	9320400	0	818210	0	1881600	6620600
REV__sp|Q9NQS3|PVRL3_HUMAN	REV__sp|Q9NQS3|PVRL3_HUMAN	1	1	1		1	1	1	1	0	0	0	0	1	0	0	0	0	0	1	0	0	0	0	0	1	0	0	0	0	61.002	549	549	1	1	0.0094697	2.4508	0	0	0	0	0	0	17979000	0	0	0	0	17979000
REV__tr|H7C507|H7C507_HUMAN;REV__sp|Q9Y2H6-2|FND3A_HUMAN;REV__sp|Q9Y2H6|FND3A_HUMAN	REV__tr|H7C507|H7C507_HUMAN;REV__sp|Q9Y2H6-2|FND3A_HUMAN;REV__sp|Q9Y2H6|FND3A_HUMAN	1;1;1	1;1;1	1;1;1	;;	3	1	1	1	1	1	1	1	1	1	1	1	1	1	1	1	1	1	1	1	1	1	0	0	0	15.881	139	139;1142;1198	1	6	0.0076775	2.5894	0	0	0	0	0	0	220680000	47262000	39546000	33597000	0	71094000
sp|A0JLT2-2|MED19_HUMAN;tr|J3KR33|J3KR33_HUMAN;sp|A0JLT2|MED19_HUMAN	sp|A0JLT2-2|MED19_HUMAN;tr|J3KR33|J3KR33_HUMAN;sp|A0JLT2|MED19_HUMAN	1;1;1	1;1;1	1;1;1	;;	3	1	1	1	1	1	0	0	0	0	1	1	0	0	0	0	1	1	0	0	0	0	12.9	12.9	12.9	20.431	194	194;244;244	1	2	0	9.9861	12.9	12.9	0	0	0	0	11370000	5848200	5521300	0	0	0
sp|A6ND36|FA83G_HUMAN;sp|A6ND36-2|FA83G_HUMAN	sp|A6ND36|FA83G_HUMAN;sp|A6ND36-2|FA83G_HUMAN	6;4	6;4	6;4	;	2	6	6	6	0	0	0	4	4	4	0	0	0	4	4	4	0	0	0	4	4	4	10.1	10.1	10.1	90.834	823	823;477	1	12	0	13.305	0	0	0	7.5	7.5	6.9	64452000	0	0	0	23956000	20505000
sp|A6NHQ2|FBLL1_HUMAN;tr|R4GMW7|R4GMW7_HUMAN	sp|A6NHQ2|FBLL1_HUMAN;tr|R4GMW7|R4GMW7_HUMAN	3;3	1;1	1;1	;	2	3	1	1	3	3	2	2	2	2	1	1	1	1	1	1	1	1	1	1	1	1	11.1	3.3	3.3	34.675	333	333;334	1	6	0.001139	4.7293	11.1	11.1	6.6	6.6	6.6	6.6	755190000	154560000	134770000	126610000	162360000	93098000
sp|A7KAX9-2|RHG32_HUMAN;sp|A7KAX9|RHG32_HUMAN	sp|A7KAX9-2|RHG32_HUMAN;sp|A7KAX9|RHG32_HUMAN	1;1	1;1	1;1	;	2	1	1	1	0	0	0	0	0	1	0	0	0	0	0	1	0	0	0	0	0	1	1.1	1.1	1.1	190.97	1738	1738;2087	1	1	0.001046	3.6606	0	0	0	0	0	1.1	1550100	0	0	0	0	0
tr|Q49AN9|Q49AN9_HUMAN;tr|F5H013|F5H013_HUMAN;sp|P62308|RUXG_HUMAN;sp|A8MWD9|RUXGL_HUMAN	tr|Q49AN9|Q49AN9_HUMAN;tr|F5H013|F5H013_HUMAN;sp|P62308|RUXG_HUMAN;sp|A8MWD9|RUXGL_HUMAN	1;1;1;1	1;1;1;1	1;1;1;1	;;;	4	1	1	1	1	1	1	1	1	1	1	1	1	1	1	1	1	1	1	1	1	1	20.3	20.3	20.3	7.1013	64	64;68;76;76	1	6	0	6.5427	20.3	20.3	20.3	20.3	20.3	20.3	162470000	21903000	15069000	16840000	54372000	32161000
sp|A9Z1Z3-3|FR1L4_HUMAN;sp|A9Z1Z3|FR1L4_HUMAN;sp|Q9BR76|COR1B_HUMAN	sp|A9Z1Z3-3|FR1L4_HUMAN;sp|A9Z1Z3|FR1L4_HUMAN;sp|Q9BR76|COR1B_HUMAN	2;2;1	2;2;1	2;2;1	;;	3	2	2	2	0	1	1	0	1	0	0	1	1	0	1	0	0	1	1	0	1	0	1.5	1.5	1.5	151.98	1367	1367;1794;489	1	3	0.0019704	2.8468	0	0.5	0.5	0	1	0	21275000	0	1323000	1608200	0	18344000
tr|Q5T7C4|Q5T7C4_HUMAN;tr|Q5T7C6|Q5T7C6_HUMAN;sp|B2RPK0|HGB1A_HUMAN;sp|P09429|HMGB1_HUMAN	tr|Q5T7C4|Q5T7C4_HUMAN;tr|Q5T7C6|Q5T7C6_HUMAN;sp|B2RPK0|HGB1A_HUMAN;sp|P09429|HMGB1_HUMAN	1;1;1;1	1;1;1;1	1;1;1;1	;;;	4	1	1	1	0	0	0	1	1	0	0	0	0	1	1	0	0	0	0	1	1	0	9.5	9.5	9.5	18.311	158	158;162;211;215	1	2	0.0038911	2.7335	0	0	0	9.5	9.5	0	18427000	0	0	0	7023600	11404000
tr|H3BRD5|H3BRD5_HUMAN;sp|B2RTY4-2|MYO9A_HUMAN;sp|B2RTY4|MYO9A_HUMAN;sp|B2RTY4-4|MYO9A_HUMAN;tr|H3BMM1|H3BMM1_HUMAN;sp|B2RTY4-5|MYO9A_HUMAN;tr|H3BTL9|H3BTL9_HUMAN;sp|B2RTY4-3|MYO9A_HUMAN;tr|H3BV44|H3BV44_HUMAN	tr|H3BRD5|H3BRD5_HUMAN;sp|B2RTY4-2|MYO9A_HUMAN;sp|B2RTY4|MYO9A_HUMAN;sp|B2RTY4-4|MYO9A_HUMAN;tr|H3BMM1|H3BMM1_HUMAN;sp|B2RTY4-5|MYO9A_HUMAN	3;3;3;3;2;2;1;1;1	2;2;2;2;1;1;1;1;1	2;2;2;2;1;1;1;1;1	;;;;;	9	3	2	2	0	0	0	2	1	2	0	0	0	1	0	1	0	0	0	1	0	1	1.7	1.3	1.3	276	2396	2396;2529;2548;2619;1301;2312;90;729;1398	1	2	0.0020429	3.2632	0	0	0	0.9	0.4	1.2	3859200	0	0	0	2059300	0
sp|Q99613|EIF3C_HUMAN;sp|B5ME19|EIFCL_HUMAN;tr|H3BRV0|H3BRV0_HUMAN;tr|H3BPE4|H3BPE4_HUMAN;tr|H3BTY8|H3BTY8_HUMAN;tr|H3BPE3|H3BPE3_HUMAN	sp|Q99613|EIF3C_HUMAN;sp|B5ME19|EIFCL_HUMAN;tr|H3BRV0|H3BRV0_HUMAN	12;12;11;2;1;1	12;12;11;2;1;1	12;12;11;2;1;1	;;	6	12	12	12	0	0	0	9	11	9	0	0	0	9	11	9	0	0	0	9	11	9	15.7	15.7	15.7	105.34	913	913;914;903;148;80;133	1	29	0	76.074	0	0	0	13.1	12.9	11.9	392680000	0	0	0	157430000	148050000
tr|I3L2L5|I3L2L5_HUMAN;sp|C9JLW8|F195B_HUMAN;tr|I3L4Q0|I3L4Q0_HUMAN;tr|I3L317|I3L317_HUMAN;tr|I3L3A7|I3L3A7_HUMAN	tr|I3L2L5|I3L2L5_HUMAN;sp|C9JLW8|F195B_HUMAN;tr|I3L4Q0|I3L4Q0_HUMAN;tr|I3L317|I3L317_HUMAN	5;5;5;4;1	5;5;5;4;1	5;5;5;4;1	;;;	5	5	5	5	1	3	2	5	4	4	1	3	2	5	4	4	1	3	2	5	4	4	60.9	60.9	60.9	10.463	92	92;97;118;117;63	1	19	0	26.925	12	29.3	21.7	60.9	48.9	48.9	320880000	11013000	20253000	9209200	129040000	77145000
sp|M0R1G4|YA044_HUMAN	sp|M0R1G4|YA044_HUMAN	2	2	2		1	2	2	2	0	0	0	2	2	0	0	0	0	2	2	0	0	0	0	2	2	0	12	12	12	25.195	241	241	1	5	0	7.7374	0	0	0	12	12	0	76207000	0	0	0	37688000	38519000
sp|O00139-2|KIF2A_HUMAN;sp|O00139-1|KIF2A_HUMAN;sp|O00139-5|KIF2A_HUMAN;sp|O00139|KIF2A_HUMAN;sp|O00139-4|KIF2A_HUMAN;tr|D6R9M0|D6R9M0_HUMAN	sp|O00139-2|KIF2A_HUMAN;sp|O00139-1|KIF2A_HUMAN;sp|O00139-5|KIF2A_HUMAN;sp|O00139|KIF2A_HUMAN;sp|O00139-4|KIF2A_HUMAN	10;9;9;9;9;4	10;9;9;9;9;4	10;9;9;9;9;4	;;;;	6	10	10	10	0	0	0	7	9	5	0	0	0	7	9	5	0	0	0	7	9	5	16.7	16.7	16.7	75.042	660	660;679;686;706;744;284	1	21	0	40.562	0	0	0	13.9	16.4	9.4	215450000	0	0	0	93796000	94709000
sp|O00178|GTPB1_HUMAN	sp|O00178|GTPB1_HUMAN	2	2	2		1	2	2	2	0	0	0	1	2	2	0	0	0	1	2	2	0	0	0	1	2	2	3.7	3.7	3.7	72.453	669	669	1	5	0	8.9169	0	0	0	2.4	3.7	3.7	17232000	0	0	0	4238900	6950600
sp|O00257|CBX4_HUMAN;sp|O00257-3|CBX4_HUMAN;tr|F8WCW6|F8WCW6_HUMAN	sp|O00257|CBX4_HUMAN;sp|O00257-3|CBX4_HUMAN	7;4;2	7;4;2	7;4;2	;	3	7	7	7	5	5	5	5	4	3	5	5	5	5	4	3	5	5	5	5	4	3	17.9	17.9	17.9	61.367	560	560;290;60	1	28	0	24.662	13.4	13.6	13.6	12.3	10.4	8.4	149900000	27008000	33184000	30856000	27001000	22030000
sp|O00303|EIF3F_HUMAN;tr|B3KSH1|B3KSH1_HUMAN;tr|B4DEW9|B4DEW9_HUMAN;tr|H0YDT6|H0YDT6_HUMAN;tr|E9PQV8|E9PQV8_HUMAN	sp|O00303|EIF3F_HUMAN;tr|B3KSH1|B3KSH1_HUMAN;tr|B4DEW9|B4DEW9_HUMAN	7;7;6;3;1	7;7;6;3;1	7;7;6;3;1	;;	5	7	7	7	0	0	0	6	5	6	0	0	0	6	5	6	0	0	0	6	5	6	30.3	30.3	30.3	37.563	357	357;372;208;100;124	1	17	0	37.169	0	0	0	21.8	17.1	28	156590000	0	0	0	48788000	41950000
sp|O00401|WASL_HUMAN	sp|O00401|WASL_HUMAN	10	10	10		1	10	10	10	0	0	0	6	8	5	0	0	0	6	8	5	0	0	0	6	8	5	31.5	31.5	31.5	54.826	505	505	1	19	0	37.667	0	0	0	18.4	22.4	16.2	179640000	0	0	0	58390000	67136000
sp|O00425|IF2B3_HUMAN;sp|O00425-2|IF2B3_HUMAN;tr|F8WD15|F8WD15_HUMAN	sp|O00425|IF2B3_HUMAN	14;5;3	14;5;3	12;4;3		3	14	14	12	8	8	7	8	11	7	8	8	7	8	11	7	6	6	6	6	9	6	32.5	32.5	28.5	63.704	579	579;198;81	1	64	0	81.752	17.4	18	17.3	19.3	26.9	17.4	695800000	90371000	85593000	70351000	173920000	160590000
tr|F5H2B0|F5H2B0_HUMAN;sp|O00443|P3C2A_HUMAN	tr|F5H2B0|F5H2B0_HUMAN;sp|O00443|P3C2A_HUMAN	1;1	1;1	1;1	;	2	1	1	1	0	0	0	0	0	1	0	0	0	0	0	1	0	0	0	0	0	1	1.4	1.4	1.4	148.39	1306	1306;1686	1	1	0.0094518	2.4461	0	0	0	0	0	1.4	9824400	0	0	0	0	0
sp|O00479|HMGN4_HUMAN	sp|O00479|HMGN4_HUMAN	3	3	3		1	3	3	3	3	3	2	1	0	2	3	3	2	1	0	2	3	3	2	1	0	2	33.3	33.3	33.3	9.5388	90	90	1	14	0	10.746	33.3	33.3	28.9	14.4	0	33.3	726000000	226410000	249200000	37196000	33611000	0
sp|O00488|ZN593_HUMAN;tr|A9J4F5|A9J4F5_HUMAN	sp|O00488|ZN593_HUMAN	5;2	5;2	5;2		2	5	5	5	2	2	2	3	2	4	2	2	2	3	2	4	2	2	2	3	2	4	46.3	46.3	46.3	15.199	134	134;156	1	15	0	18.381	24.6	24.6	25.4	20.9	20.1	46.3	150200000	27761000	20161000	13375000	38037000	22713000
tr|B5MCF9|B5MCF9_HUMAN;sp|O00541-2|PESC_HUMAN;sp|O00541|PESC_HUMAN;tr|B3KXD6|B3KXD6_HUMAN;tr|C9JXJ1|C9JXJ1_HUMAN	tr|B5MCF9|B5MCF9_HUMAN;sp|O00541-2|PESC_HUMAN;sp|O00541|PESC_HUMAN;tr|B3KXD6|B3KXD6_HUMAN	3;3;3;2;1	3;3;3;2;1	3;3;3;2;1	;;;	5	3	3	3	1	0	1	1	1	2	1	0	1	1	1	2	1	0	1	1	1	2	6.7	6.7	6.7	66.077	571	571;583;588;449;171	1	6	0.0011669	5.3474	1.8	0	1.8	1.8	3.2	3.5	24865000	2213200	0	2407700	3988600	12394000
sp|O00567|NOP56_HUMAN;tr|H0Y653|H0Y653_HUMAN;tr|H0YDU4|H0YDU4_HUMAN;tr|Q5JXT2|Q5JXT2_HUMAN	sp|O00567|NOP56_HUMAN;tr|H0Y653|H0Y653_HUMAN;tr|H0YDU4|H0YDU4_HUMAN	16;8;8;7	16;8;8;7	16;8;8;7	;;	4	16	16	16	14	12	13	10	9	9	14	12	13	10	9	9	14	12	13	10	9	9	32.5	32.5	32.5	66.049	594	594;219;252;281	1	68	0	60.776	32.3	28.1	31.3	23.4	24.9	25.6	665480000	141230000	112880000	99591000	152130000	92479000
sp|O00571|DDX3X_HUMAN;sp|O00571-2|DDX3X_HUMAN;tr|B4DXX7|B4DXX7_HUMAN;sp|O15523|DDX3Y_HUMAN;tr|B4E3C4|B4E3C4_HUMAN;tr|B4DLA0|B4DLA0_HUMAN;tr|C9J081|C9J081_HUMAN;tr|C9J8G5|C9J8G5_HUMAN;tr|D6RCM4|D6RCM4_HUMAN;sp|Q9NQI0-3|DDX4_HUMAN;sp|Q9NQI0-2|DDX4_HUMAN;sp|Q9NQI0-4|DDX4_HUMAN;sp|Q9NQI0|DDX4_HUMAN;tr|H0Y960|H0Y960_HUMAN	sp|O00571|DDX3X_HUMAN;sp|O00571-2|DDX3X_HUMAN;tr|B4DXX7|B4DXX7_HUMAN;sp|O15523|DDX3Y_HUMAN	44;41;28;28;8;6;5;4;2;2;2;2;2;1	43;40;27;27;8;6;5;4;2;2;2;2;2;1	43;40;27;27;8;6;5;4;2;2;2;2;2;1	;;;	14	44	43	43	30	28	28	39	39	32	29	27	27	38	38	31	29	27	27	38	38	31	65.1	63.4	63.4	73.243	662	662;646;657;660;308;139;250;224;518;575;690;704;724;305	1	332	0	323.31	52.3	48.9	50	63	62.5	52.7	21224000000	1630200000	1328700000	1087000000	6640600000	6355800000
sp|O00622|CYR61_HUMAN	sp|O00622|CYR61_HUMAN	4	4	4		1	4	4	4	4	4	3	3	2	3	4	4	3	3	2	3	4	4	3	3	2	3	11	11	11	42.026	381	381	1	19	0	11.065	11	11	8.4	8.7	6	8.7	379520000	71288000	64477000	49462000	84314000	66954000
sp|P47813|IF1AX_HUMAN;sp|O14602|IF1AY_HUMAN;tr|A6NJH9|A6NJH9_HUMAN	sp|P47813|IF1AX_HUMAN;sp|O14602|IF1AY_HUMAN	6;6;2	6;6;2	6;6;2	;	3	6	6	6	5	5	4	6	4	5	5	5	4	6	4	5	5	5	4	6	4	5	37.5	37.5	37.5	16.46	144	144;144;127	1	50	0	45.738	37.5	37.5	36.1	37.5	29.9	36.8	768830000	98996000	93598000	64723000	252870000	122380000
sp|O14617|AP3D1_HUMAN;sp|O14617-5|AP3D1_HUMAN;sp|O14617-4|AP3D1_HUMAN;tr|G5E988|G5E988_HUMAN;sp|O14617-2|AP3D1_HUMAN;tr|E7EMM2|E7EMM2_HUMAN;sp|O14617-3|AP3D1_HUMAN;tr|K7ERW8|K7ERW8_HUMAN;tr|K7ELX8|K7ELX8_HUMAN	sp|O14617|AP3D1_HUMAN;sp|O14617-5|AP3D1_HUMAN;sp|O14617-4|AP3D1_HUMAN;tr|G5E988|G5E988_HUMAN;sp|O14617-2|AP3D1_HUMAN;tr|E7EMM2|E7EMM2_HUMAN;sp|O14617-3|AP3D1_HUMAN	10;10;9;9;9;8;8;1;1	10;10;9;9;9;8;8;1;1	10;10;9;9;9;8;8;1;1	;;;;;;	9	10	10	10	0	1	0	10	5	7	0	1	0	10	5	7	0	1	0	10	5	7	13.4	13.4	13.4	130.16	1153	1153;1215;1021;1112;1112;984;984;155;193	1	27	0	49.847	0	1	0	13.4	7.9	10	186710000	0	2046900	0	107140000	41049000
sp|O14647-2|CHD2_HUMAN;sp|O14647|CHD2_HUMAN;tr|G3V418|G3V418_HUMAN;tr|G3V4S8|G3V4S8_HUMAN;sp|O14647-3|CHD2_HUMAN;tr|B7Z3I4|B7Z3I4_HUMAN;tr|H0YJG4|H0YJG4_HUMAN;tr|H3BTW3|H3BTW3_HUMAN;sp|O14646-2|CHD1_HUMAN;sp|O14646|CHD1_HUMAN;sp|Q9HCK8-2|CHD8_HUMAN;sp|Q9HCK8|CHD8_HUMAN;sp|Q8TD26|CHD6_HUMAN;sp|Q3L8U1-2|CHD9_HUMAN;sp|Q3L8U1-3|CHD9_HUMAN;sp|Q3L8U1|CHD9_HUMAN;sp|Q9P2D1|CHD7_HUMAN	sp|O14647-2|CHD2_HUMAN;sp|O14647|CHD2_HUMAN	11;11;1;1;1;1;1;1;1;1;1;1;1;1;1;1;1	11;11;1;1;1;1;1;1;1;1;1;1;1;1;1;1;1	11;11;1;1;1;1;1;1;1;1;1;1;1;1;1;1;1	;	17	11	11	11	6	3	5	6	8	4	6	3	5	6	8	4	6	3	5	6	8	4	7.8	7.8	7.8	200.56	1739	1739;1828;181;183;501;514;873;1099;1709;1710;2302;2581;2715;2881;2882;2897;2997	1	32	0	33.523	4.7	2	4	4	5.5	2.8	132150000	29684000	9041300	16005000	35049000	27979000
tr|G3V5W5|G3V5W5_HUMAN;sp|O14744|ANM5_HUMAN;tr|H0YJX6|H0YJX6_HUMAN;tr|B4DV00|B4DV00_HUMAN;tr|B4DX49|B4DX49_HUMAN;sp|O14744-2|ANM5_HUMAN;tr|H0YJ77|H0YJ77_HUMAN;tr|A8MTP3|A8MTP3_HUMAN;tr|G3V507|G3V507_HUMAN;tr|G3V2F5|G3V2F5_HUMAN;tr|G3V5T6|G3V5T6_HUMAN;tr|G3V580|G3V580_HUMAN;tr|G3V2L6|G3V2L6_HUMAN;tr|G3V2X6|G3V2X6_HUMAN;tr|C9JSX3|C9JSX3_HUMAN	tr|G3V5W5|G3V5W5_HUMAN;sp|O14744|ANM5_HUMAN;tr|H0YJX6|H0YJX6_HUMAN;tr|B4DV00|B4DV00_HUMAN;tr|B4DX49|B4DX49_HUMAN;sp|O14744-2|ANM5_HUMAN;tr|H0YJ77|H0YJ77_HUMAN;tr|A8MTP3|A8MTP3_HUMAN	4;4;3;3;3;3;2;2;1;1;1;1;1;1;1	4;4;3;3;3;3;2;2;1;1;1;1;1;1;1	4;4;3;3;3;3;2;2;1;1;1;1;1;1;1	;;;;;;;	15	4	4	4	0	0	0	4	4	3	0	0	0	4	4	3	0	0	0	4	4	3	7.6	7.6	7.6	67.673	593	593;637;279;531;576;620;138;466;42;86;104;180;183;185;186	1	11	0	12.564	0	0	0	7.6	7.6	6.1	29653000	0	0	0	14947000	10468000
sp|O14924-4|RGS12_HUMAN;sp|O14924|RGS12_HUMAN;sp|O14924-2|RGS12_HUMAN;sp|O14924-3|RGS12_HUMAN;sp|O14924-5|RGS12_HUMAN;tr|B7Z764|B7Z764_HUMAN;sp|O14924-6|RGS12_HUMAN;tr|E9PBG5|E9PBG5_HUMAN	sp|O14924-4|RGS12_HUMAN;sp|O14924|RGS12_HUMAN;sp|O14924-2|RGS12_HUMAN;sp|O14924-3|RGS12_HUMAN;sp|O14924-5|RGS12_HUMAN;tr|B7Z764|B7Z764_HUMAN;sp|O14924-6|RGS12_HUMAN	4;4;3;3;3;2;2;1	4;4;3;3;3;2;2;1	4;4;3;3;3;2;2;1	;;;;;;	8	4	4	4	0	0	0	2	3	4	0	0	0	2	3	4	0	0	0	2	3	4	4.3	4.3	4.3	149.59	1376	1376;1447;789;799;1157;499;555;667	1	9	0	12.919	0	0	0	1.9	3.3	4.3	23621000	0	0	0	6655000	9603700
sp|P19105|ML12A_HUMAN;sp|O14950|ML12B_HUMAN;tr|J3QRS3|J3QRS3_HUMAN;tr|J3KTJ1|J3KTJ1_HUMAN	sp|P19105|ML12A_HUMAN;sp|O14950|ML12B_HUMAN;tr|J3QRS3|J3QRS3_HUMAN;tr|J3KTJ1|J3KTJ1_HUMAN	9;9;9;5	9;9;9;5	3;3;3;0	;;;	4	9	9	3	7	9	7	5	5	5	7	9	7	5	5	5	3	3	3	1	1	1	50.9	50.9	17.5	19.794	171	171;172;177;114	1	46	0	90.089	45	50.9	45	39.2	39.2	39.2	943730000	271360000	232850000	196630000	92952000	70921000
sp|O14979-3|HNRDL_HUMAN;sp|O14979-2|HNRDL_HUMAN;sp|O14979|HNRDL_HUMAN	sp|O14979-3|HNRDL_HUMAN;sp|O14979-2|HNRDL_HUMAN;sp|O14979|HNRDL_HUMAN	5;5;4	4;4;3	4;4;3	;;	3	5	4	4	4	5	4	4	4	4	3	4	3	3	3	3	3	4	3	3	3	3	30.3	27	27	27.191	244	244;301;420	1	26	0	34.926	30.3	30.3	30.3	30.3	30.3	30.3	362950000	74995000	78982000	52941000	59860000	46998000
sp|O15020-2|SPTN2_HUMAN;sp|O15020|SPTN2_HUMAN	sp|O15020-2|SPTN2_HUMAN;sp|O15020|SPTN2_HUMAN	2;2	2;2	2;2	;	2	2	2	2	2	1	1	1	1	0	2	1	1	1	1	0	2	1	1	1	1	0	0.6	0.6	0.6	268.31	2365	2365;2390	1	6	0.0020182	3.1273	0.6	0.3	0.3	0.3	0.3	0	420330000	242360000	81478000	19015000	21262000	56214000
sp|O15021-2|MAST4_HUMAN;sp|O15021-3|MAST4_HUMAN;tr|E7EWQ5|E7EWQ5_HUMAN;sp|O15021-1|MAST4_HUMAN;tr|J3QT34|J3QT34_HUMAN;tr|F8WAQ9|F8WAQ9_HUMAN;sp|O15021|MAST4_HUMAN;tr|H7C1I9|H7C1I9_HUMAN;tr|F8WBH1|F8WBH1_HUMAN;tr|C9J249|C9J249_HUMAN;tr|D6RAK1|D6RAK1_HUMAN	sp|O15021-2|MAST4_HUMAN;sp|O15021-3|MAST4_HUMAN;tr|E7EWQ5|E7EWQ5_HUMAN;sp|O15021-1|MAST4_HUMAN;tr|J3QT34|J3QT34_HUMAN;tr|F8WAQ9|F8WAQ9_HUMAN;sp|O15021|MAST4_HUMAN;tr|H7C1I9|H7C1I9_HUMAN	23;22;22;22;22;22;22;14;2;2;1	23;22;22;22;22;22;22;14;2;2;1	18;17;17;17;17;17;17;14;2;2;1	;;;;;;;	11	23	23	18	0	0	0	18	14	20	0	0	0	18	14	20	0	0	0	14	10	15	13.3	13.3	10.4	264.76	2429	2429;2434;2444;2444;2623;2626;2626;1680;166;168;350	1	53	0	101.12	0	0	0	10.8	8.2	11.4	468140000	0	0	0	190030000	133680000
sp|O15042-2|SR140_HUMAN;sp|O15042|SR140_HUMAN;tr|E7ET15|E7ET15_HUMAN;tr|C9JB80|C9JB80_HUMAN;sp|O15042-3|SR140_HUMAN;tr|H7C4V2|H7C4V2_HUMAN;tr|H0Y8D9|H0Y8D9_HUMAN;tr|E7EW00|E7EW00_HUMAN;tr|U3KPT1|U3KPT1_HUMAN;tr|C9JDJ7|C9JDJ7_HUMAN;tr|C9J5L1|C9J5L1_HUMAN	sp|O15042-2|SR140_HUMAN;sp|O15042|SR140_HUMAN;tr|E7ET15|E7ET15_HUMAN;tr|C9JB80|C9JB80_HUMAN;sp|O15042-3|SR140_HUMAN	13;13;12;10;10;4;3;2;1;1;1	13;13;12;10;10;4;3;2;1;1;1	13;13;12;10;10;4;3;2;1;1;1	;;;;	11	13	13	13	2	1	0	11	10	6	2	1	0	11	10	6	2	1	0	11	10	6	18.2	18.2	18.2	118.23	1028	1028;1029;1028;488;620;290;439;425;125;131;161	1	33	0	44.495	2.5	1.2	0	15.1	14	7.8	214370000	5031400	2077300	0	102050000	72975000
tr|E7ER60|E7ER60_HUMAN;sp|O15056-2|SYNJ2_HUMAN;sp|O15056|SYNJ2_HUMAN;sp|O15056-3|SYNJ2_HUMAN;tr|B4DJU8|B4DJU8_HUMAN;tr|Q5TA15|Q5TA15_HUMAN;tr|H7BY56|H7BY56_HUMAN;tr|H0YEV8|H0YEV8_HUMAN	tr|E7ER60|E7ER60_HUMAN;sp|O15056-2|SYNJ2_HUMAN;sp|O15056|SYNJ2_HUMAN;sp|O15056-3|SYNJ2_HUMAN	18;18;18;14;6;2;2;1	18;18;18;14;6;2;2;1	18;18;18;14;6;2;2;1	;;;	8	18	18	18	0	0	0	13	14	14	0	0	0	13	14	14	0	0	0	13	14	14	21.9	21.9	21.9	160.4	1451	1451;1451;1496;1288;516;92;136;165	1	41	0	102.41	0	0	0	14.7	17	17.2	361190000	0	0	0	139840000	124520000
sp|O15116|LSM1_HUMAN;tr|E5RJ47|E5RJ47_HUMAN;tr|E5RH18|E5RH18_HUMAN	sp|O15116|LSM1_HUMAN;tr|E5RJ47|E5RJ47_HUMAN;tr|E5RH18|E5RH18_HUMAN	3;2;2	3;2;2	3;2;2	;;	3	3	3	3	0	0	0	3	3	2	0	0	0	3	3	2	0	0	0	3	3	2	30.1	30.1	30.1	15.179	133	133;44;44	1	8	0	17.078	0	0	0	30.1	30.1	24.8	185680000	0	0	0	76982000	60554000
sp|O15169-2|AXIN1_HUMAN;sp|O15169|AXIN1_HUMAN	sp|O15169-2|AXIN1_HUMAN;sp|O15169|AXIN1_HUMAN	3;3	3;3	3;3	;	2	3	3	3	0	0	0	2	3	1	0	0	0	2	3	1	0	0	0	2	3	1	6.5	6.5	6.5	91.652	826	826;862	1	6	0	12.267	0	0	0	4.8	6.5	2.3	38219000	0	0	0	11212000	19443000
sp|O15213|WDR46_HUMAN;tr|H0Y6G3|H0Y6G3_HUMAN	sp|O15213|WDR46_HUMAN;tr|H0Y6G3|H0Y6G3_HUMAN	4;2	4;2	4;2	;	2	4	4	4	3	4	4	1	1	0	3	4	4	1	1	0	3	4	4	1	1	0	11.1	11.1	11.1	68.07	610	610;322	1	15	0	15.839	7.7	11.1	11.1	2.3	3.1	0	59191000	14725000	17710000	16973000	5088400	4695300
tr|J3KSY7|J3KSY7_HUMAN;sp|O15234|CASC3_HUMAN	tr|J3KSY7|J3KSY7_HUMAN;sp|O15234|CASC3_HUMAN	1;1	1;1	1;1	;	2	1	1	1	0	0	0	1	1	0	0	0	0	1	1	0	0	0	0	1	1	0	7.2	7.2	7.2	25.651	223	223;703	1	2	0.0010627	3.8301	0	0	0	7.2	7.2	0	6791400	0	0	0	3683500	3108000
sp|O15235|RT12_HUMAN	sp|O15235|RT12_HUMAN	5	5	5		1	5	5	5	3	5	3	2	2	1	3	5	3	2	2	1	3	5	3	2	2	1	39.1	39.1	39.1	15.173	138	138	1	16	0	19	32.6	39.1	30.4	26.1	23.9	18.1	205600000	68319000	64969000	46641000	16829000	3689000
tr|B4DVY1|B4DVY1_HUMAN;sp|O15371|EIF3D_HUMAN;tr|B0QYA4|B0QYA4_HUMAN;tr|B0QYA3|B0QYA3_HUMAN;tr|B0QYA5|B0QYA5_HUMAN;tr|B0QYA8|B0QYA8_HUMAN;tr|B0QYA6|B0QYA6_HUMAN;tr|B0QYA7|B0QYA7_HUMAN	tr|B4DVY1|B4DVY1_HUMAN;sp|O15371|EIF3D_HUMAN;tr|B0QYA4|B0QYA4_HUMAN;tr|B0QYA3|B0QYA3_HUMAN	7;7;4;4;2;1;1;1	7;7;4;4;2;1;1;1	7;7;4;4;2;1;1;1	;;;	8	7	7	7	1	0	0	7	5	4	1	0	0	7	5	4	1	0	0	7	5	4	20.8	20.8	20.8	58.14	499	499;548;165;172;269;123;173;186	1	18	0	61.825	2.4	0	0	20.8	14.2	11.6	285760000	1572700	0	0	134690000	107470000
sp|O15372|EIF3H_HUMAN;tr|B3KS98|B3KS98_HUMAN;tr|E5RJT0|E5RJT0_HUMAN;tr|E5RGU4|E5RGU4_HUMAN;tr|E5RFH0|E5RFH0_HUMAN;tr|E5RFW7|E5RFW7_HUMAN	sp|O15372|EIF3H_HUMAN;tr|B3KS98|B3KS98_HUMAN;tr|E5RJT0|E5RJT0_HUMAN	12;12;9;3;2;1	12;12;9;3;2;1	12;12;9;3;2;1	;;	6	12	12	12	0	0	0	10	9	8	0	0	0	10	9	8	0	0	0	10	9	8	38.1	38.1	38.1	39.93	352	352;366;244;235;170;97	1	27	0	36.104	0	0	0	32.1	26.7	28.1	245000000	0	0	0	83670000	104800000
sp|O43143|DHX15_HUMAN	sp|O43143|DHX15_HUMAN	15	15	14		1	15	15	14	5	2	3	12	11	8	5	2	3	12	11	8	4	2	3	11	10	7	20.5	20.5	19.4	90.932	795	795	1	44	0	46.238	7.2	3.5	5.2	17.9	16.2	13	394730000	22501000	10720000	14015000	191060000	83666000
sp|O43290|SNUT1_HUMAN;tr|E9PQI8|E9PQI8_HUMAN	sp|O43290|SNUT1_HUMAN	25;4	25;4	25;4		2	25	25	25	20	19	18	17	17	17	20	19	18	17	17	17	20	19	18	17	17	17	39.2	39.2	39.2	90.254	800	800;164	1	115	0	166.79	35	31.5	29	31.4	28.1	31.4	1468900000	271280000	233840000	165610000	340750000	258410000
sp|O43293|DAPK3_HUMAN;sp|O43293-2|DAPK3_HUMAN;tr|M0QYY8|M0QYY8_HUMAN;tr|M0R0D0|M0R0D0_HUMAN;sp|Q9UIK4|DAPK2_HUMAN;sp|Q9UIK4-2|DAPK2_HUMAN	sp|O43293|DAPK3_HUMAN;sp|O43293-2|DAPK3_HUMAN	3;2;1;1;1;1	3;2;1;1;1;1	3;2;1;1;1;1	;	6	3	3	3	0	0	0	1	2	3	0	0	0	1	2	3	0	0	0	1	2	3	9.3	9.3	9.3	52.535	454	454;322;92;158;370;488	1	6	0	13.723	0	0	0	2.9	5.7	9.3	21680000	0	0	0	3683000	7602800
sp|O43310|CTIF_HUMAN;sp|O43310-2|CTIF_HUMAN	sp|O43310|CTIF_HUMAN;sp|O43310-2|CTIF_HUMAN	3;3	3;3	3;3	;	2	3	3	3	0	0	0	2	1	2	0	0	0	2	1	2	0	0	0	2	1	2	6	6	6	67.586	598	598;600	1	5	0	7.2185	0	0	0	4.3	3	4.7	6914900	0	0	0	2078100	2099900
sp|O43390|HNRPR_HUMAN;sp|O43390-3|HNRPR_HUMAN;tr|B4DT28|B4DT28_HUMAN;tr|E7ETM7|E7ETM7_HUMAN	sp|O43390|HNRPR_HUMAN;sp|O43390-3|HNRPR_HUMAN;tr|B4DT28|B4DT28_HUMAN;tr|E7ETM7|E7ETM7_HUMAN	39;33;27;24	33;29;24;20	4;4;4;4	;;;	4	39	33	4	36	33	35	30	31	29	30	27	29	24	26	24	3	3	3	4	4	2	53.6	46	4.7	70.942	633	633;595;494;473	1	257	0	323.31	52	49	49.1	47.7	42.3	46.9	15305000000	3549200000	2960600000	2875800000	2075700000	2043300000
sp|O43390-2|HNRPR_HUMAN;tr|S4R3J4|S4R3J4_HUMAN	sp|O43390-2|HNRPR_HUMAN;tr|S4R3J4|S4R3J4_HUMAN	37;31	2;2	2;2	;	2	37	2	2	35	32	34	27	28	28	2	2	2	1	1	1	2	2	2	1	1	1	53.8	3.5	3.5	71.214	636	636;535	1	9	0	15.18	52.2	49.2	49.4	47.6	42.3	46.9	271990000	82580000	61609000	41721000	34135000	27827000
tr|E7EVD1|E7EVD1_HUMAN;sp|O43395|PRPF3_HUMAN	tr|E7EVD1|E7EVD1_HUMAN;sp|O43395|PRPF3_HUMAN	1;1	1;1	1;1	;	2	1	1	1	0	0	0	1	0	0	0	0	0	1	0	0	0	0	0	1	0	0	2.1	2.1	2.1	72.075	634	634;683	1	1	0.0020597	3.3305	0	0	0	2.1	0	0	3502900	0	0	0	3502900	0
tr|E9PB87|E9PB87_HUMAN;sp|O43516-2|WIPF1_HUMAN;sp|O43516|WIPF1_HUMAN;sp|O43516-3|WIPF1_HUMAN	tr|E9PB87|E9PB87_HUMAN;sp|O43516-2|WIPF1_HUMAN;sp|O43516|WIPF1_HUMAN;sp|O43516-3|WIPF1_HUMAN	1;1;1;1	1;1;1;1	1;1;1;1	;;;	4	1	1	1	0	0	0	1	1	1	0	0	0	1	1	1	0	0	0	1	1	1	4	4	4	40.462	403	403;493;503;510	1	3	0.001171	5.3895	0	0	0	4	4	4	14107000	0	0	0	6765000	3643900
tr|F8W9B5|F8W9B5_HUMAN;sp|O43663-2|PRC1_HUMAN;tr|H9KV59|H9KV59_HUMAN;sp|O43663|PRC1_HUMAN;sp|O43663-3|PRC1_HUMAN;tr|H0YL53|H0YL53_HUMAN;tr|G3V3N7|G3V3N7_HUMAN;tr|H0YLA0|H0YLA0_HUMAN;tr|H0YM42|H0YM42_HUMAN	tr|F8W9B5|F8W9B5_HUMAN;sp|O43663-2|PRC1_HUMAN;tr|H9KV59|H9KV59_HUMAN;sp|O43663|PRC1_HUMAN;sp|O43663-3|PRC1_HUMAN	8;8;8;8;7;3;3;2;2	8;8;8;8;7;3;3;2;2	8;8;8;8;7;3;3;2;2	;;;;	9	8	8	8	0	0	0	8	6	6	0	0	0	8	6	6	0	0	0	8	6	6	17.5	17.5	17.5	66.147	566	566;576;606;620;525;195;238;110;154	1	23	0	34.558	0	0	0	17.5	12.2	13.3	165020000	0	0	0	83178000	41851000
sp|O43709|WBS22_HUMAN;tr|C9K060|C9K060_HUMAN;tr|H7C170|H7C170_HUMAN;tr|H7C0G4|H7C0G4_HUMAN;tr|F8WD87|F8WD87_HUMAN;tr|B3KR83|B3KR83_HUMAN;tr|F8WD67|F8WD67_HUMAN;tr|E9PCQ7|E9PCQ7_HUMAN;sp|O43709-2|WBS22_HUMAN	sp|O43709|WBS22_HUMAN;tr|C9K060|C9K060_HUMAN	5;4;2;1;1;1;1;1;1	5;4;2;1;1;1;1;1;1	5;4;2;1;1;1;1;1;1	;	9	5	5	5	1	2	2	4	3	4	1	2	2	4	3	4	1	2	2	4	3	4	24.2	24.2	24.2	31.88	281	281;298;128;65;100;123;140;140;220	1	19	0	17.516	7.8	10.3	10.3	20.3	16	21.7	259720000	9027300	11400000	10943000	107160000	47541000
tr|B7Z2V9|B7Z2V9_HUMAN;sp|O43739-2|CYH3_HUMAN;sp|O43739|CYH3_HUMAN;tr|M0R2J0|M0R2J0_HUMAN;tr|B7Z1T4|B7Z1T4_HUMAN;sp|Q15438-2|CYH1_HUMAN;sp|Q15438|CYH1_HUMAN	tr|B7Z2V9|B7Z2V9_HUMAN;sp|O43739-2|CYH3_HUMAN;sp|O43739|CYH3_HUMAN	3;3;3;1;1;1;1	3;3;3;1;1;1;1	1;1;1;0;0;0;0	;;	7	3	3	1	0	0	0	2	0	2	0	0	0	2	0	2	0	0	0	1	0	0	11.1	11.1	3.2	36.793	314	314;399;400;214;339;397;398	1	4	0.0011614	5.1189	0	0	0	6.7	0	8	33936000	0	0	0	18548000	0
sp|O43791|SPOP_HUMAN;tr|D6RDG8|D6RDG8_HUMAN;tr|D6RDV6|D6RDV6_HUMAN	sp|O43791|SPOP_HUMAN	3;1;1	3;1;1	3;1;1		3	3	3	3	2	1	1	1	0	1	2	1	1	1	0	1	2	1	1	1	0	1	9.4	9.4	9.4	42.132	374	374;238;262	1	6	0	8.0404	9.4	3.5	4.3	4.3	0	4.3	18113000	4506100	3764600	3295300	2620600	0
sp|O43809|CPSF5_HUMAN;tr|H3BND3|H3BND3_HUMAN;tr|H3BV41|H3BV41_HUMAN	sp|O43809|CPSF5_HUMAN;tr|H3BND3|H3BND3_HUMAN	11;6;4	11;6;4	11;6;4	;	3	11	11	11	1	2	2	9	10	6	1	2	2	9	10	6	1	2	2	9	10	6	61.7	61.7	61.7	26.227	227	227;150;71	1	35	0	57.838	12.8	10.1	19.4	55.1	58.6	31.7	1184900000	2625800	3391300	3274300	505570000	462080000
sp|O43822-2|CU002_HUMAN;sp|O43822-3|CU002_HUMAN;sp|O43822|CU002_HUMAN;sp|O43822-4|CU002_HUMAN	sp|O43822-2|CU002_HUMAN;sp|O43822-3|CU002_HUMAN;sp|O43822|CU002_HUMAN;sp|O43822-4|CU002_HUMAN	2;2;2;1	2;2;2;1	2;2;2;1	;;;	4	2	2	2	0	0	0	0	1	1	0	0	0	0	1	1	0	0	0	0	1	1	11.6	11.6	11.6	23.653	215	215;255;256;375	1	2	0.0011416	4.8053	0	0	0	0	5.1	6.5	2574300	0	0	0	0	567350
tr|H7BYW4|H7BYW4_HUMAN;tr|H0Y2S1|H0Y2S1_HUMAN;sp|O43824|GTPB6_HUMAN	tr|H7BYW4|H7BYW4_HUMAN;tr|H0Y2S1|H0Y2S1_HUMAN;sp|O43824|GTPB6_HUMAN	1;1;1	1;1;1	1;1;1	;;	3	1	1	1	1	0	1	0	0	0	1	0	1	0	0	0	1	0	1	0	0	0	3.8	3.8	3.8	31.698	287	287;287;516	1	2	0.0038835	2.7128	3.8	0	3.8	0	0	0	1518800	855800	0	662950	0	0
sp|O43896|KIF1C_HUMAN;tr|I3L1B1|I3L1B1_HUMAN;sp|Q9P2P6-3|STAR9_HUMAN;sp|Q96L93-5|KI16B_HUMAN;sp|Q96L93-6|KI16B_HUMAN;sp|Q96L93-4|KI16B_HUMAN;sp|Q96L93|KI16B_HUMAN;sp|Q96L93-2|KI16B_HUMAN;sp|Q9P2P6|STAR9_HUMAN	sp|O43896|KIF1C_HUMAN	19;2;1;1;1;1;1;1;1	19;2;1;1;1;1;1;1;1	16;2;0;0;0;0;0;0;0		9	19	19	16	8	5	6	17	13	9	8	5	6	17	13	9	8	5	6	14	10	7	22.7	22.7	20.6	122.95	1103	1103;138;323;1161;1276;1287;1317;1392;4700	1	61	0	75.115	9.4	5.5	6.3	19.5	13.1	10.7	504670000	36214000	27751000	24036000	206140000	130740000
sp|O60231|DHX16_HUMAN;tr|Q5SQH5|Q5SQH5_HUMAN	sp|O60231|DHX16_HUMAN	3;1	2;1	2;1		2	3	2	2	1	0	0	3	3	3	0	0	0	2	2	2	0	0	0	2	2	2	3.5	2.6	2.6	119.26	1041	1041;560	1	6	0	7.4704	0.9	0	0	3.5	3.5	3.5	24036000	0	0	0	7071800	9294100
sp|O60293-4|ZC3H1_HUMAN;tr|G3V1X1|G3V1X1_HUMAN;sp|O60293-2|ZC3H1_HUMAN;sp|O60293|ZC3H1_HUMAN	sp|O60293-4|ZC3H1_HUMAN;tr|G3V1X1|G3V1X1_HUMAN;sp|O60293-2|ZC3H1_HUMAN;sp|O60293|ZC3H1_HUMAN	1;1;1;1	1;1;1;1	1;1;1;1	;;;	4	1	1	1	1	0	1	1	0	0	1	0	1	1	0	0	1	0	1	1	0	0	3.2	3.2	3.2	37.84	346	346;358;1910;1989	1	3	0.0020387	3.2121	3.2	0	3.2	3.2	0	0	12355000	4652200	0	3284700	4418300	0
sp|O60303|K0556_HUMAN	sp|O60303|K0556_HUMAN	1	1	1		1	1	1	1	0	0	0	1	0	0	0	0	0	1	0	0	0	0	0	1	0	0	1.4	1.4	1.4	180.92	1618	1618	1	1	0	5.5143	0	0	0	1.4	0	0	5693400	0	0	0	5693400	0
sp|O60307|MAST3_HUMAN	sp|O60307|MAST3_HUMAN	6	3	3		1	6	3	3	0	0	0	4	3	3	0	0	0	2	1	1	0	0	0	2	1	1	6.6	3.6	3.6	143.14	1309	1309	1	4	0	15.79	0	0	0	5	3.5	2.5	14016000	0	0	0	8885400	2546400
sp|O60333-3|KIF1B_HUMAN;sp|O60333-2|KIF1B_HUMAN;sp|O60333|KIF1B_HUMAN;sp|O60333-4|KIF1B_HUMAN;tr|F8W8V9|F8W8V9_HUMAN;sp|Q12756|KIF1A_HUMAN;sp|Q12756-3|KIF1A_HUMAN;sp|Q12756-2|KIF1A_HUMAN;tr|H7C0K6|H7C0K6_HUMAN	sp|O60333-3|KIF1B_HUMAN	12;5;5;5;4;4;4;4;2	10;3;3;3;2;2;2;2;2	10;3;3;3;2;2;2;2;2		9	12	10	10	2	1	0	10	10	3	2	1	0	8	8	2	2	1	0	8	8	2	13.5	12.3	12.3	130.36	1153	1153;1770;1816;1823;1471;1690;1791;1799;227	1	21	0	34.545	1.9	0.8	0	10.9	11.8	2.7	131620000	5092200	0	0	67613000	52970000
sp|O60506|HNRPQ_HUMAN;sp|O60506-2|HNRPQ_HUMAN;tr|F6UXX1|F6UXX1_HUMAN	sp|O60506|HNRPQ_HUMAN;sp|O60506-2|HNRPQ_HUMAN	43;40;15	43;40;15	2;2;0	;	3	43	43	2	42	43	42	38	38	37	42	43	42	38	38	37	2	2	2	2	2	2	62.8	62.8	7.2	69.602	623	623;588;185	1	360	0	323.31	60.2	62.8	61.2	57.6	57.6	54.6	36500000000	5965200000	5472400000	5124100000	8590400000	6210600000
sp|O60506-3|HNRPQ_HUMAN;sp|O60506-4|HNRPQ_HUMAN;sp|O60506-5|HNRPQ_HUMAN;tr|H0YAA0|H0YAA0_HUMAN	sp|O60506-3|HNRPQ_HUMAN;sp|O60506-4|HNRPQ_HUMAN;sp|O60506-5|HNRPQ_HUMAN	42;39;29;1	1;1;1;1	1;1;1;1	;;	4	42	1	1	41	42	41	37	37	36	1	1	1	1	1	1	1	1	1	1	1	1	63.3	1.8	1.8	62.656	562	562;527;410;97	1	7	0.002079	3.5187	60.5	63.3	61.6	57.7	57.7	54.3	594220000	146620000	93432000	85928000	138100000	73050000
sp|O60524-4|NEMF_HUMAN;sp|O60524-3|NEMF_HUMAN;sp|O60524|NEMF_HUMAN;tr|G3V5V3|G3V5V3_HUMAN;sp|O60524-5|NEMF_HUMAN;tr|G3V4D9|G3V4D9_HUMAN;tr|G3V547|G3V547_HUMAN;sp|O60524-2|NEMF_HUMAN	sp|O60524-4|NEMF_HUMAN;sp|O60524-3|NEMF_HUMAN;sp|O60524|NEMF_HUMAN;tr|G3V5V3|G3V5V3_HUMAN;sp|O60524-5|NEMF_HUMAN	12;12;12;11;11;4;2;1	12;12;12;11;11;4;2;1	12;12;12;11;11;4;2;1	;;;;	8	12	12	12	0	0	0	11	10	7	0	0	0	11	10	7	0	0	0	11	10	7	14.5	14.5	14.5	118.02	1034	1034;1055;1076;999;1051;178;121;276	1	31	0	60.693	0	0	0	13.5	12.6	9.6	193640000	0	0	0	78435000	79160000
sp|O60563|CCNT1_HUMAN	sp|O60563|CCNT1_HUMAN	2	2	2		1	2	2	2	0	0	0	1	1	1	0	0	0	1	1	1	0	0	0	1	1	1	3.4	3.4	3.4	80.684	726	726	1	3	0	5.9886	0	0	0	2.1	1.4	2.1	10364000	0	0	0	2564200	5250300
sp|O60573|IF4E2_HUMAN;tr|C9JEL3|C9JEL3_HUMAN;tr|B9A044|B9A044_HUMAN;tr|B8ZZJ9|B8ZZJ9_HUMAN;tr|B8ZZ50|B8ZZ50_HUMAN;tr|B8ZZL3|B8ZZL3_HUMAN;tr|B4E1E4|B4E1E4_HUMAN;tr|B9A023|B9A023_HUMAN	sp|O60573|IF4E2_HUMAN;tr|C9JEL3|C9JEL3_HUMAN;tr|B9A044|B9A044_HUMAN;tr|B8ZZJ9|B8ZZJ9_HUMAN;tr|B8ZZ50|B8ZZ50_HUMAN;tr|B8ZZL3|B8ZZL3_HUMAN	12;10;10;10;10;6;4;4	12;10;10;10;10;6;4;4	12;10;10;10;10;6;4;4	;;;;;	8	12	12	12	6	6	6	12	11	9	6	6	6	12	11	9	6	6	6	12	11	9	50.6	50.6	50.6	28.362	245	245;213;233;234;236;200;188;189	1	58	0	67.933	31.8	31.8	23.7	50.6	50.2	41.6	1831000000	109190000	101750000	60572000	746710000	452290000
sp|O60678|ANM3_HUMAN;sp|O60678-2|ANM3_HUMAN	sp|O60678|ANM3_HUMAN;sp|O60678-2|ANM3_HUMAN	15;13	15;13	15;13	;	2	15	15	15	5	6	5	12	13	11	5	6	5	12	13	11	5	6	5	12	13	11	28.8	28.8	28.8	59.875	531	531;469	1	57	0	59.881	10.7	12.6	12.4	22.6	24.9	22.4	1396700000	36325000	35182000	19772000	540590000	481080000
tr|S4R3E5|S4R3E5_HUMAN;sp|O60684|IMA7_HUMAN	tr|S4R3E5|S4R3E5_HUMAN;sp|O60684|IMA7_HUMAN	1;1	1;1	1;1	;	2	1	1	1	1	0	0	1	1	1	1	0	0	1	1	1	1	0	0	1	1	1	7	7	7	21.699	186	186;536	1	4	0.0020161	3.1268	7	0	0	7	7	7	5579800	2681800	0	0	1209300	731620
tr|Q5QPJ9|Q5QPJ9_HUMAN;tr|E9PHH5|E9PHH5_HUMAN;sp|O60762|DPM1_HUMAN;tr|Q5QPK2|Q5QPK2_HUMAN;tr|H0Y368|H0Y368_HUMAN	tr|Q5QPJ9|Q5QPJ9_HUMAN;tr|E9PHH5|E9PHH5_HUMAN;sp|O60762|DPM1_HUMAN;tr|Q5QPK2|Q5QPK2_HUMAN;tr|H0Y368|H0Y368_HUMAN	1;1;1;1;1	1;1;1;1;1	1;1;1;1;1	;;;;	5	1	1	1	1	1	1	0	1	1	1	1	1	0	1	1	1	1	1	0	1	1	10	10	10	25.106	221	221;255;260;287;295	1	5	0	7.0724	10	10	10	0	10	10	25850000	4699900	4334300	3183000	0	7541900
sp|Q99880|H2B1L_HUMAN;sp|Q99879|H2B1M_HUMAN;sp|Q99877|H2B1N_HUMAN;sp|Q93079|H2B1H_HUMAN;sp|Q5QNW6|H2B2F_HUMAN;sp|P62807|H2B1C_HUMAN;sp|P58876|H2B1D_HUMAN;sp|P57053|H2BFS_HUMAN;sp|O60814|H2B1K_HUMAN;sp|Q5QNW6-2|H2B2F_HUMAN;tr|U3KQK0|U3KQK0_HUMAN;tr|B4DR52|B4DR52_HUMAN;sp|Q96A08|H2B1A_HUMAN	sp|Q99880|H2B1L_HUMAN;sp|Q99879|H2B1M_HUMAN;sp|Q99877|H2B1N_HUMAN;sp|Q93079|H2B1H_HUMAN;sp|Q5QNW6|H2B2F_HUMAN;sp|P62807|H2B1C_HUMAN;sp|P58876|H2B1D_HUMAN;sp|P57053|H2BFS_HUMAN;sp|O60814|H2B1K_HUMAN;sp|Q5QNW6-2|H2B2F_HUMAN;tr|U3KQK0|U3KQK0_HUMAN;tr|B4DR52|B4DR52_HUMAN;sp|Q96A08|H2B1A_HUMAN	6;6;6;6;6;6;6;6;6;6;6;6;3	6;6;6;6;6;6;6;6;6;6;6;6;3	2;2;2;2;2;2;2;2;2;2;2;2;0	;;;;;;;;;;;;	13	6	6	2	6	6	6	5	6	3	6	6	6	5	6	3	2	2	2	1	2	1	41.3	41.3	7.9	13.952	126	126;126;126;126;126;126;126;126;126;134;166;166;127	1	47	0	107.98	41.3	41.3	41.3	40.5	41.3	26.2	6719900000	1648900000	1654000000	1269000000	864030000	721950000
sp|O60828-5|PQBP1_HUMAN;sp|O60828-4|PQBP1_HUMAN;sp|O60828-2|PQBP1_HUMAN;sp|O60828|PQBP1_HUMAN;tr|H7C053|H7C053_HUMAN;sp|O60828-10|PQBP1_HUMAN;sp|O60828-9|PQBP1_HUMAN;sp|O60828-8|PQBP1_HUMAN;sp|O60828-7|PQBP1_HUMAN;sp|O60828-6|PQBP1_HUMAN;tr|C9JQA1|C9JQA1_HUMAN;sp|O60828-3|PQBP1_HUMAN	sp|O60828-5|PQBP1_HUMAN;sp|O60828-4|PQBP1_HUMAN;sp|O60828-2|PQBP1_HUMAN;sp|O60828|PQBP1_HUMAN;tr|H7C053|H7C053_HUMAN	5;5;5;5;3;2;2;2;2;2;2;2	5;5;5;5;3;2;2;2;2;2;2;2	5;5;5;5;3;2;2;2;2;2;2;2	;;;;	12	5	5	5	0	0	0	4	3	4	0	0	0	4	3	4	0	0	0	4	3	4	52.7	52.7	52.7	18.706	165	165;170;264;265;150;60;67;73;128;149;213;224	1	11	0	15.298	0	0	0	37	31.5	47.3	97565000	0	0	0	46489000	26721000
sp|O60832|DKC1_HUMAN;sp|O60832-2|DKC1_HUMAN;tr|C9IYT0|C9IYT0_HUMAN;tr|H7C0M1|H7C0M1_HUMAN;tr|H7C2Q9|H7C2Q9_HUMAN;tr|H7C2Q2|H7C2Q2_HUMAN;tr|H7BZF2|H7BZF2_HUMAN	sp|O60832|DKC1_HUMAN;sp|O60832-2|DKC1_HUMAN;tr|C9IYT0|C9IYT0_HUMAN;tr|H7C0M1|H7C0M1_HUMAN	21;16;13;11;7;4;2	21;16;13;11;7;4;2	21;16;13;11;7;4;2	;;;	7	21	21	21	15	19	16	15	16	13	15	19	16	15	16	13	15	19	16	15	16	13	44	44	44	57.673	514	514;420;259;229;169;208;76	1	116	0	177.33	36.6	42.2	35.8	35.4	38.9	31.3	2360500000	409890000	345910000	326700000	563330000	451190000
sp|O60841|IF2P_HUMAN	sp|O60841|IF2P_HUMAN	22	22	22		1	22	22	22	1	1	0	17	19	16	1	1	0	17	19	16	1	1	0	17	19	16	24.5	24.5	24.5	138.83	1220	1220	1	62	0	126.58	1.7	1.7	0	20.2	22.5	21	1080600000	6454700	4222500	0	379340000	404250000
sp|O60869-2|EDF1_HUMAN;sp|O60869|EDF1_HUMAN	sp|O60869-2|EDF1_HUMAN;sp|O60869|EDF1_HUMAN	4;4	4;4	4;4	;	2	4	4	4	2	2	3	3	3	3	2	2	3	3	3	3	2	2	3	3	3	3	32.4	32.4	32.4	15.48	139	139;148	1	16	0	31.592	19.4	14.4	25.2	25.2	25.2	26.6	133540000	19004000	8089600	16193000	32350000	34238000
sp|P0DJJ0|SRG2C_HUMAN;tr|G5EA48|G5EA48_HUMAN;sp|Q7Z6B7-2|SRGP1_HUMAN;sp|O75044|SRGP2_HUMAN;sp|Q7Z6B7|SRGP1_HUMAN	sp|P0DJJ0|SRG2C_HUMAN;tr|G5EA48|G5EA48_HUMAN;sp|Q7Z6B7-2|SRGP1_HUMAN;sp|O75044|SRGP2_HUMAN;sp|Q7Z6B7|SRGP1_HUMAN	1;1;1;1;1	1;1;1;1;1	1;1;1;1;1	;;;;	5	1	1	1	0	0	0	1	1	1	0	0	0	1	1	1	0	0	0	1	1	1	2.6	2.6	2.6	53.483	459	459;1022;1062;1071;1085	1	3	0	6.033	0	0	0	2.6	2.6	2.6	32465000	0	0	0	15236000	10362000
sp|O75051|PLXA2_HUMAN	sp|O75051|PLXA2_HUMAN	1	1	1		1	1	1	1	1	1	1	1	1	1	1	1	1	1	1	1	1	1	1	1	1	1	0.5	0.5	0.5	211.1	1894	1894	1	6	0.0085227	2.4521	0.5	0.5	0.5	0.5	0.5	0.5	205360000	47053000	51074000	49468000	13321000	27354000
tr|E9PH18|E9PH18_HUMAN;tr|B4DN73|B4DN73_HUMAN;sp|O75190|DNJB6_HUMAN	tr|E9PH18|E9PH18_HUMAN;tr|B4DN73|B4DN73_HUMAN;sp|O75190|DNJB6_HUMAN	1;1;1	1;1;1	1;1;1	;;	3	1	1	1	0	0	0	0	0	1	0	0	0	0	0	1	0	0	0	0	0	1	7.1	7.1	7.1	23.84	211	211;277;326	1	1	0.0038986	2.7381	0	0	0	0	0	7.1	7559500	0	0	0	0	0
sp|O75319|DUS11_HUMAN;tr|H7C0E6|H7C0E6_HUMAN;tr|C9JGC8|C9JGC8_HUMAN;sp|O75319-2|DUS11_HUMAN;tr|C9JYA6|C9JYA6_HUMAN	sp|O75319|DUS11_HUMAN	3;1;1;1;1	3;1;1;1;1	3;1;1;1;1		5	3	3	3	2	2	2	0	0	0	2	2	2	0	0	0	2	2	2	0	0	0	13	13	13	38.938	330	330;150;226;226;273	1	6	0	10.993	8.2	7.3	8.2	0	0	0	57972000	24921000	18499000	14552000	0	0
tr|E3W978|E3W978_HUMAN;sp|O75330-4|HMMR_HUMAN;sp|O75330-2|HMMR_HUMAN;sp|O75330|HMMR_HUMAN;sp|O75330-3|HMMR_HUMAN;tr|E5RIH2|E5RIH2_HUMAN;tr|E5RI30|E5RI30_HUMAN	tr|E3W978|E3W978_HUMAN;sp|O75330-4|HMMR_HUMAN;sp|O75330-2|HMMR_HUMAN;sp|O75330|HMMR_HUMAN;sp|O75330-3|HMMR_HUMAN;tr|E5RIH2|E5RIH2_HUMAN;tr|E5RI30|E5RI30_HUMAN	4;4;4;4;4;2;2	4;4;4;4;4;2;2	4;4;4;4;4;2;2	;;;;;;	7	4	4	4	0	0	0	3	4	0	0	0	0	3	4	0	0	0	0	3	4	0	7.2	7.2	7.2	71.144	610	610;638;709;724;725;92;102	1	7	0	11.241	0	0	0	4.8	7.2	0	14958000	0	0	0	7970700	6987300
sp|O75382-4|TRIM3_HUMAN;sp|O75382-3|TRIM3_HUMAN;tr|F5GX85|F5GX85_HUMAN;sp|O75382-2|TRIM3_HUMAN;sp|O75382|TRIM3_HUMAN	sp|O75382-4|TRIM3_HUMAN;sp|O75382-3|TRIM3_HUMAN;tr|F5GX85|F5GX85_HUMAN;sp|O75382-2|TRIM3_HUMAN;sp|O75382|TRIM3_HUMAN	2;2;2;2;2	2;2;2;2;2	2;2;2;2;2	;;;;	5	2	2	2	0	0	0	2	1	0	0	0	0	2	1	0	0	0	0	2	1	0	4.5	4.5	4.5	67.725	625	625;665;666;733;744	1	3	0.0010695	3.902	0	0	0	4.5	2.7	0	7392100	0	0	0	6643500	748610
sp|O75394|RM33_HUMAN	sp|O75394|RM33_HUMAN	1	1	1		1	1	1	1	1	1	1	1	0	0	1	1	1	1	0	0	1	1	1	1	0	0	16.9	16.9	16.9	7.6191	65	65	1	4	0.0010438	3.6236	16.9	16.9	16.9	16.9	0	0	12027000	4695500	2628600	1974700	2728300	0
sp|O75400-2|PR40A_HUMAN;sp|O75400-3|PR40A_HUMAN;sp|O75400|PR40A_HUMAN	sp|O75400-2|PR40A_HUMAN;sp|O75400-3|PR40A_HUMAN;sp|O75400|PR40A_HUMAN	2;2;2	2;2;2	2;2;2	;;	3	2	2	2	0	0	0	2	2	1	0	0	0	2	2	1	0	0	0	2	2	1	2.6	2.6	2.6	105.93	930	930;939;957	1	5	0.0011429	4.8277	0	0	0	2.6	2.6	1	21085000	0	0	0	11615000	4922000
sp|O75420|PERQ1_HUMAN	sp|O75420|PERQ1_HUMAN	14	14	14		1	14	14	14	1	1	1	12	10	10	1	1	1	12	10	10	1	1	1	12	10	10	26.4	26.4	26.4	114.6	1035	1035	1	36	0	84.642	1.3	1.3	1.3	23.8	20.2	21.2	352290000	2159900	2323400	1678400	146250000	103280000
sp|O75449|KTNA1_HUMAN;tr|B7ZBC8|B7ZBC8_HUMAN;sp|O75449-2|KTNA1_HUMAN;sp|Q9BW62|KATL1_HUMAN	sp|O75449|KTNA1_HUMAN;tr|B7ZBC8|B7ZBC8_HUMAN;sp|O75449-2|KTNA1_HUMAN;sp|Q9BW62|KATL1_HUMAN	4;2;2;2	4;2;2;2	4;2;2;2	;;;	4	4	4	4	0	0	0	2	3	2	0	0	0	2	3	2	0	0	0	2	3	2	8.6	8.6	8.6	55.964	491	491;280;311;490	1	7	0	7.0996	0	0	0	5.3	6.1	4.7	13652000	0	0	0	4293100	6214300
sp|O75475-3|PSIP1_HUMAN;sp|O75475-2|PSIP1_HUMAN;sp|O75475|PSIP1_HUMAN	sp|O75475-3|PSIP1_HUMAN;sp|O75475-2|PSIP1_HUMAN;sp|O75475|PSIP1_HUMAN	4;4;4	4;4;4	4;4;4	;;	3	4	4	4	1	1	1	3	2	1	1	1	1	3	2	1	1	1	1	3	2	1	15.5	15.5	15.5	37.267	329	329;333;530	1	9	0	13.844	5.2	5.2	5.2	10.9	9.7	5.2	65936000	3907900	3371300	2339400	23788000	22137000
sp|O75494-5|SRS10_HUMAN;tr|Q5JRI1|Q5JRI1_HUMAN;sp|O75494-4|SRS10_HUMAN;sp|O75494-6|SRS10_HUMAN;sp|O75494-3|SRS10_HUMAN;sp|O75494-2|SRS10_HUMAN;sp|O75494|SRS10_HUMAN;tr|Q6IQ42|Q6IQ42_HUMAN;tr|R4GMP8|R4GMP8_HUMAN;sp|Q8WXF0|SRS12_HUMAN	sp|O75494-5|SRS10_HUMAN;tr|Q5JRI1|Q5JRI1_HUMAN;sp|O75494-4|SRS10_HUMAN;sp|O75494-6|SRS10_HUMAN;sp|O75494-3|SRS10_HUMAN;sp|O75494-2|SRS10_HUMAN;sp|O75494|SRS10_HUMAN;tr|Q6IQ42|Q6IQ42_HUMAN	4;4;4;4;4;4;4;2;1;1	4;4;4;4;4;4;4;2;1;1	4;4;4;4;4;4;4;2;1;1	;;;;;;;	10	4	4	4	2	3	1	3	2	2	2	3	1	3	2	2	2	3	1	3	2	2	30.9	30.9	30.9	20.117	165	165;172;173;182;183;261;262;69;40;261	1	13	0	14.554	17	30.9	9.7	23.6	16.4	16.4	88148000	15557000	17836000	7294800	22389000	11416000
sp|O75525-2|KHDR3_HUMAN;sp|O75525|KHDR3_HUMAN;tr|E5RJZ9|E5RJZ9_HUMAN;tr|E5RG12|E5RG12_HUMAN;tr|H0YAQ3|H0YAQ3_HUMAN;tr|H0YAQ1|H0YAQ1_HUMAN;tr|E5RHD3|E5RHD3_HUMAN	sp|O75525-2|KHDR3_HUMAN;sp|O75525|KHDR3_HUMAN;tr|E5RJZ9|E5RJZ9_HUMAN;tr|E5RG12|E5RG12_HUMAN;tr|H0YAQ3|H0YAQ3_HUMAN	10;10;6;5;5;4;1	9;9;6;5;5;4;1	9;9;6;5;5;4;1	;;;;	7	10	9	9	9	8	6	6	5	5	8	7	5	5	4	4	8	7	5	5	4	4	36.2	36.2	36.2	30.249	271	271;346;265;161;196;195;119	1	33	0	28.299	33.2	30.3	26.6	26.6	23.6	22.1	776690000	256830000	237420000	92041000	103880000	52088000
sp|O75533|SF3B1_HUMAN;tr|H7C341|H7C341_HUMAN;sp|O75533-2|SF3B1_HUMAN;tr|B4DGZ4|B4DGZ4_HUMAN	sp|O75533|SF3B1_HUMAN	20;4;1;1	20;4;1;1	20;4;1;1		4	20	20	20	1	3	1	19	15	9	1	3	1	19	15	9	1	3	1	19	15	9	26.5	26.5	26.5	145.83	1304	1304;241;144;154	1	54	0	86.959	1.2	4.2	1.2	25.5	19.7	11.6	446240000	2267400	9486800	1630800	203320000	156290000
sp|O75643|U520_HUMAN;tr|C9JAQ9|C9JAQ9_HUMAN;sp|O75643-2|U520_HUMAN	sp|O75643|U520_HUMAN;tr|C9JAQ9|C9JAQ9_HUMAN;sp|O75643-2|U520_HUMAN	2;1;1	2;1;1	2;1;1	;;	3	2	2	2	0	0	0	2	1	0	0	0	0	2	1	0	0	0	0	2	1	0	1.6	1.6	1.6	244.5	2136	2136;625;625	1	3	0	8.4972	0	0	0	1.6	0.7	0	11129000	0	0	0	8228000	2901100
tr|G3XAA9|G3XAA9_HUMAN;tr|E9PJN1|E9PJN1_HUMAN;sp|O75676-2|KS6A4_HUMAN;sp|O75676|KS6A4_HUMAN	tr|G3XAA9|G3XAA9_HUMAN;tr|E9PJN1|E9PJN1_HUMAN;sp|O75676-2|KS6A4_HUMAN;sp|O75676|KS6A4_HUMAN	1;1;1;1	1;1;1;1	1;1;1;1	;;;	4	1	1	1	0	0	0	0	0	1	0	0	0	0	0	1	0	0	0	0	0	1	3.1	3.1	3.1	58.112	524	524;765;766;772	1	1	0.0039331	2.8074	0	0	0	0	0	3.1	2115300	0	0	0	0	0
sp|O75683|SURF6_HUMAN	sp|O75683|SURF6_HUMAN	1	1	1		1	1	1	1	0	1	0	0	0	0	0	1	0	0	0	0	0	1	0	0	0	0	2.5	2.5	2.5	41.45	361	361	1	1	0.0085308	2.4637	0	2.5	0	0	0	0	3340800	0	3340800	0	0	0
sp|O75821|EIF3G_HUMAN;tr|K7ER90|K7ER90_HUMAN;tr|K7EL20|K7EL20_HUMAN;tr|K7EP16|K7EP16_HUMAN;tr|K7ENA8|K7ENA8_HUMAN;tr|K7EL60|K7EL60_HUMAN	sp|O75821|EIF3G_HUMAN;tr|K7ER90|K7ER90_HUMAN;tr|K7EL20|K7EL20_HUMAN;tr|K7EP16|K7EP16_HUMAN;tr|K7ENA8|K7ENA8_HUMAN	4;3;3;2;2;1	4;3;3;2;2;1	4;3;3;2;2;1	;;;;	6	4	4	4	0	0	0	2	2	3	0	0	0	2	2	3	0	0	0	2	2	3	17.5	17.5	17.5	35.611	320	320;227;263;118;289;149	1	7	0	9.7902	0	0	0	9.4	9.1	13.4	42993000	0	0	0	12297000	16021000
sp|O75909|CCNK_HUMAN;sp|O75909-4|CCNK_HUMAN;tr|G3V2Q3|G3V2Q3_HUMAN;sp|O75909-2|CCNK_HUMAN;sp|O75909-1|CCNK_HUMAN;tr|G3V5E1|G3V5E1_HUMAN;tr|G3V235|G3V235_HUMAN	sp|O75909|CCNK_HUMAN;sp|O75909-4|CCNK_HUMAN;tr|G3V2Q3|G3V2Q3_HUMAN;sp|O75909-2|CCNK_HUMAN;sp|O75909-1|CCNK_HUMAN;tr|G3V5E1|G3V5E1_HUMAN	3;3;2;2;2;2;1	3;3;2;2;2;2;1	3;3;2;2;2;2;1	;;;;;	7	3	3	3	0	0	0	3	2	1	0	0	0	3	2	1	0	0	0	3	2	1	7.9	7.9	7.9	64.239	580	580;600;227;354;357;378;110	1	6	0	5.9114	0	0	0	7.9	6.6	2.4	34276000	0	0	0	16074000	12670000
sp|O75962-2|TRIO_HUMAN;sp|O75962-4|TRIO_HUMAN;sp|O75962|TRIO_HUMAN;tr|E7EWP2|E7EWP2_HUMAN;tr|E7EPJ7|E7EPJ7_HUMAN;sp|O75962-5|TRIO_HUMAN;sp|O75962-3|TRIO_HUMAN;tr|F5H228|F5H228_HUMAN	sp|O75962-2|TRIO_HUMAN;sp|O75962-4|TRIO_HUMAN;sp|O75962|TRIO_HUMAN;tr|E7EWP2|E7EWP2_HUMAN;tr|E7EPJ7|E7EPJ7_HUMAN;sp|O75962-5|TRIO_HUMAN	4;4;4;3;3;3;1;1	4;4;4;3;3;3;1;1	4;4;4;3;3;3;1;1	;;;;;	8	4	4	4	0	0	0	1	1	3	0	0	0	1	1	3	0	0	0	1	1	3	2.4	2.4	2.4	329.39	2921	2921;3038;3097;2309;2546;2563;596;1508	1	5	0	11.306	0	0	0	0.9	0.9	1.5	17907000	0	0	0	8638800	3276200
tr|I3L3U9|I3L3U9_HUMAN;tr|J3QSV6|J3QSV6_HUMAN;sp|O76021|RL1D1_HUMAN;tr|I3L234|I3L234_HUMAN;tr|I3L3C4|I3L3C4_HUMAN;tr|B4DJ58|B4DJ58_HUMAN	tr|I3L3U9|I3L3U9_HUMAN;tr|J3QSV6|J3QSV6_HUMAN;sp|O76021|RL1D1_HUMAN	3;3;3;1;1;1	3;3;3;1;1;1	3;3;3;1;1;1	;;	6	3	3	3	2	1	0	3	3	3	2	1	0	3	3	3	2	1	0	3	3	3	17.6	17.6	17.6	33.9	296	296;430;490;98;158;270	1	12	0	12.107	13.5	6.8	0	17.6	17.6	17.6	58767000	11184000	7126700	0	19480000	16277000
tr|D6RDY6|D6RDY6_HUMAN;sp|O76094|SRP72_HUMAN;sp|O76094-2|SRP72_HUMAN	tr|D6RDY6|D6RDY6_HUMAN;sp|O76094|SRP72_HUMAN;sp|O76094-2|SRP72_HUMAN	4;4;3	4;4;3	4;4;3	;;	3	4	4	4	2	1	2	3	2	4	2	1	2	3	2	4	2	1	2	3	2	4	14	14	14	39.554	357	357;671;610	1	14	0	45.328	5.9	5.3	9.8	13.4	9.5	14	38920000	6128600	2358000	3218000	13361000	5291400
tr|B4DPY8|B4DPY8_HUMAN;sp|O94842|TOX4_HUMAN;sp|O15405-2|TOX3_HUMAN;sp|O15405|TOX3_HUMAN;sp|O94900|TOX_HUMAN;tr|B4DQV8|B4DQV8_HUMAN;sp|Q96NM4-3|TOX2_HUMAN;sp|Q96NM4|TOX2_HUMAN;sp|Q96NM4-4|TOX2_HUMAN;sp|Q96NM4-2|TOX2_HUMAN	tr|B4DPY8|B4DPY8_HUMAN;sp|O94842|TOX4_HUMAN	10;10;4;4;2;1;1;1;1;1	10;10;4;4;2;1;1;1;1;1	10;10;4;4;2;1;1;1;1;1	;	10	10	10	10	10	10	10	8	7	7	10	10	10	8	7	7	10	10	10	8	7	7	21.2	21.2	21.2	63.821	598	598;621;571;576;526;384;464;488;506;515	1	69	0	102.2	21.2	21.2	21.2	18.7	16.4	17.2	1787900000	374670000	315510000	282630000	375640000	277330000
tr|E9PKN0|E9PKN0_HUMAN;tr|E9PQ01|E9PQ01_HUMAN;sp|O94913|PCF11_HUMAN;tr|E9PQF9|E9PQF9_HUMAN	tr|E9PKN0|E9PKN0_HUMAN;tr|E9PQ01|E9PQ01_HUMAN;sp|O94913|PCF11_HUMAN;tr|E9PQF9|E9PQF9_HUMAN	2;2;2;1	2;2;2;1	2;2;2;1	;;;	4	2	2	2	0	0	0	2	1	0	0	0	0	2	1	0	0	0	0	2	1	0	3.2	3.2	3.2	88.985	784	784;999;1555;99	1	3	0.0011574	5.0971	0	0	0	3.2	1.5	0	12424000	0	0	0	9828200	2595700
tr|D6RJI4|D6RJI4_HUMAN;tr|F2Z2S2|F2Z2S2_HUMAN;tr|F5GX82|F5GX82_HUMAN;sp|O94915|FRYL_HUMAN	tr|D6RJI4|D6RJI4_HUMAN;tr|F2Z2S2|F2Z2S2_HUMAN;tr|F5GX82|F5GX82_HUMAN;sp|O94915|FRYL_HUMAN	2;2;2;2	2;2;2;2	2;2;2;2	;;;	4	2	2	2	1	0	0	1	0	0	1	0	0	1	0	0	1	0	0	1	0	0	4	4	4	53.611	471	471;1553;3013;3013	1	2	0.0039062	2.7428	2.5	0	0	1.5	0	0	271630000	262250000	0	0	9373300	0
sp|O94929-2|ABLM3_HUMAN;sp|O94929-3|ABLM3_HUMAN;sp|O94929|ABLM3_HUMAN;sp|O94929-4|ABLM3_HUMAN;tr|D6RHE7|D6RHE7_HUMAN	sp|O94929-2|ABLM3_HUMAN;sp|O94929-3|ABLM3_HUMAN;sp|O94929|ABLM3_HUMAN;sp|O94929-4|ABLM3_HUMAN	6;6;6;3;2	6;6;6;3;2	6;6;6;3;2	;;;	5	6	6	6	0	0	0	5	5	5	0	0	0	5	5	5	0	0	0	5	5	5	17.1	17.1	17.1	61.57	544	544;588;683;169;151	1	16	0	30.946	0	0	0	14.7	15.6	15.6	133340000	0	0	0	41744000	50548000
sp|O94964-2|SOGA1_HUMAN;sp|O94964|SOGA1_HUMAN;tr|I3L0I1|I3L0I1_HUMAN;tr|H0YDM2|H0YDM2_HUMAN;sp|O94964-4|SOGA1_HUMAN;sp|O94964-3|SOGA1_HUMAN	sp|O94964-2|SOGA1_HUMAN;sp|O94964|SOGA1_HUMAN;tr|I3L0I1|I3L0I1_HUMAN;tr|H0YDM2|H0YDM2_HUMAN;sp|O94964-4|SOGA1_HUMAN	35;33;27;27;25;8	34;32;26;26;24;8	34;32;26;26;24;8	;;;;	6	35	34	34	6	5	4	30	24	21	5	5	4	29	23	21	5	5	4	29	23	21	26.2	25.6	25.6	183.86	1661	1661;1423;1264;1275;1016;518	1	87	0	134.4	4.6	3.4	2.8	22.1	19.2	16.6	732490000	22399000	19417000	13753000	282030000	238800000
sp|O95084|PRS23_HUMAN;tr|B4E2J3|B4E2J3_HUMAN;tr|E9PRR2|E9PRR2_HUMAN	sp|O95084|PRS23_HUMAN;tr|B4E2J3|B4E2J3_HUMAN	5;4;1	5;4;1	5;4;1	;	3	5	5	5	4	5	4	3	4	3	4	5	4	3	4	3	4	5	4	3	4	3	19.8	19.8	19.8	43.001	383	383;351;154	1	23	0	25.853	15.4	19.8	18.3	13.8	18.3	14.9	267380000	28748000	39671000	32570000	63280000	77199000
sp|O95232|LC7L3_HUMAN;tr|J3KPP4|J3KPP4_HUMAN;tr|D6RDI2|D6RDI2_HUMAN;tr|B4DJ96|B4DJ96_HUMAN;tr|D6RHH0|D6RHH0_HUMAN;tr|U3KQT3|U3KQT3_HUMAN;tr|E7EN55|E7EN55_HUMAN;tr|C9JL41|C9JL41_HUMAN;sp|O95232-2|LC7L3_HUMAN	sp|O95232|LC7L3_HUMAN;tr|J3KPP4|J3KPP4_HUMAN;tr|D6RDI2|D6RDI2_HUMAN;tr|B4DJ96|B4DJ96_HUMAN	5;5;4;4;2;2;1;1;1	5;5;4;4;2;2;1;1;1	5;5;4;4;2;2;1;1;1	;;;	9	5	5	5	0	0	0	5	3	3	0	0	0	5	3	3	0	0	0	5	3	3	17.6	17.6	17.6	51.466	432	432;489;184;356;36;47;54;79;79	1	11	0	51.272	0	0	0	17.6	6.9	10.2	136220000	0	0	0	85088000	21338000
tr|B4DL79|B4DL79_HUMAN;sp|O95235|KI20A_HUMAN;tr|D6R9E4|D6R9E4_HUMAN;tr|D6RBN1|D6RBN1_HUMAN	tr|B4DL79|B4DL79_HUMAN;sp|O95235|KI20A_HUMAN	4;4;1;1	4;4;1;1	4;4;1;1	;	4	4	4	4	0	0	0	3	3	1	0	0	0	3	3	1	0	0	0	3	3	1	6.7	6.7	6.7	98.099	872	872;890;159;225	1	7	0	8.1693	0	0	0	5.6	5.5	1.5	28466000	0	0	0	15558000	8779500
sp|O95248-4|MTMR5_HUMAN;sp|O95248|MTMR5_HUMAN;tr|G5E933|G5E933_HUMAN;tr|H0Y5W8|H0Y5W8_HUMAN	sp|O95248-4|MTMR5_HUMAN;sp|O95248|MTMR5_HUMAN;tr|G5E933|G5E933_HUMAN	41;39;39;7	41;39;39;7	40;38;38;6	;;	4	41	41	40	0	0	0	31	33	25	0	0	0	31	33	25	0	0	0	30	32	24	30.5	30.5	30	211.05	1893	1893;1867;1868;415	1	102	0	182.03	0	0	0	22.8	25.5	21.7	1015100000	0	0	0	414050000	356170000
sp|O95295|SNAPN_HUMAN	sp|O95295|SNAPN_HUMAN	1	1	1		1	1	1	1	0	0	0	1	1	1	0	0	0	1	1	1	0	0	0	1	1	1	15.4	15.4	15.4	14.874	136	136	1	3	0.0011587	5.111	0	0	0	15.4	15.4	15.4	4722700	0	0	0	1914300	1572800
sp|O95425-2|SVIL_HUMAN	sp|O95425-2|SVIL_HUMAN	10	10	1		1	10	10	1	0	0	0	7	8	6	0	0	0	7	8	6	0	0	0	0	1	1	8.7	8.7	1.3	200.84	1788	1788	1	21	0	53.808	0	0	0	5.8	7.3	5.5	116570000	0	0	0	55893000	47142000
sp|O95503|CBX6_HUMAN;tr|B0QXZ6|B0QXZ6_HUMAN	sp|O95503|CBX6_HUMAN;tr|B0QXZ6|B0QXZ6_HUMAN	9;8	9;8	8;7	;	2	9	9	8	7	7	5	4	2	1	7	7	5	4	2	1	7	7	5	3	1	1	31.8	31.8	29.6	43.898	412	412;394	1	26	0	29.783	25.7	27.4	18.4	14.3	5.6	3.4	175210000	62384000	45825000	32372000	24429000	7509800
sp|O95639|CPSF4_HUMAN;sp|O95639-3|CPSF4_HUMAN;sp|O95639-2|CPSF4_HUMAN;tr|B7Z7B0|B7Z7B0_HUMAN;tr|H7C419|H7C419_HUMAN;tr|C9JEV9|C9JEV9_HUMAN;tr|C9K0K2|C9K0K2_HUMAN;tr|H7C016|H7C016_HUMAN	sp|O95639|CPSF4_HUMAN;sp|O95639-3|CPSF4_HUMAN;sp|O95639-2|CPSF4_HUMAN;tr|B7Z7B0|B7Z7B0_HUMAN;tr|H7C419|H7C419_HUMAN;tr|C9JEV9|C9JEV9_HUMAN	8;6;6;5;5;5;1;1	8;6;6;5;5;5;1;1	8;6;6;5;5;5;1;1	;;;;;	8	8	8	8	6	6	6	4	4	4	6	6	6	4	4	4	6	6	6	4	4	4	41.6	41.6	41.6	30.255	269	269;243;244;191;193;211;112;229	1	41	0	56.095	33.8	33.8	34.9	22.7	26	26	819880000	168520000	191510000	160950000	111370000	110150000
tr|B3KVH1|B3KVH1_HUMAN;tr|B7ZM82|B7ZM82_HUMAN;tr|M0QXA7|M0QXA7_HUMAN;sp|O95785|WIZ_HUMAN;sp|O95785-2|WIZ_HUMAN	tr|B3KVH1|B3KVH1_HUMAN;tr|B7ZM82|B7ZM82_HUMAN;tr|M0QXA7|M0QXA7_HUMAN;sp|O95785|WIZ_HUMAN;sp|O95785-2|WIZ_HUMAN	4;4;4;4;3	4;4;4;4;3	4;4;4;4;3	;;;;	5	4	4	4	3	3	1	0	0	0	3	3	1	0	0	0	3	3	1	0	0	0	6.6	6.6	6.6	89.355	835	835;965;968;1651;794	1	7	0	7.2543	5.4	4	1.7	0	0	0	21027000	10987000	10040000	0	0	0
tr|Q5JW30|Q5JW30_HUMAN;sp|O95793-2|STAU1_HUMAN;sp|O95793|STAU1_HUMAN;sp|O95793-3|STAU1_HUMAN;tr|Q5JW28|Q5JW28_HUMAN;tr|F6UDC6|F6UDC6_HUMAN	tr|Q5JW30|Q5JW30_HUMAN;sp|O95793-2|STAU1_HUMAN;sp|O95793|STAU1_HUMAN;sp|O95793-3|STAU1_HUMAN	8;8;8;7;3;1	8;8;8;7;3;1	8;8;8;7;3;1	;;;	6	8	8	8	4	4	3	8	8	5	4	4	3	8	8	5	4	4	3	8	8	5	24.5	24.5	24.5	54.708	494	494;496;577;502;199;129	1	33	0	50.41	10.7	10.7	8.7	24.5	24.5	17.8	259920000	22686000	19182000	15847000	83913000	70442000
sp|O95816|BAG2_HUMAN;tr|B4DXE2|B4DXE2_HUMAN	sp|O95816|BAG2_HUMAN;tr|B4DXE2|B4DXE2_HUMAN	2;1	2;1	2;1	;	2	2	2	2	1	0	1	2	2	2	1	0	1	2	2	2	1	0	1	2	2	2	18	18	18	23.772	211	211;178	1	8	0	49.625	12.8	0	12.8	18	18	18	101630000	9762500	0	4244300	60121000	20223000
sp|O95985-3|TOP3B_HUMAN;sp|O95985-2|TOP3B_HUMAN;sp|O95985|TOP3B_HUMAN;tr|H0Y6W0|H0Y6W0_HUMAN;tr|E7EWY2|E7EWY2_HUMAN;tr|H7C4B0|H7C4B0_HUMAN;tr|C9JEI7|C9JEI7_HUMAN;tr|C9JKE2|C9JKE2_HUMAN;tr|C9JT00|C9JT00_HUMAN;tr|F2Z2A5|F2Z2A5_HUMAN;tr|C9JF56|C9JF56_HUMAN;tr|C9JTQ7|C9JTQ7_HUMAN;tr|C9JHR0|C9JHR0_HUMAN;tr|C9JEQ1|C9JEQ1_HUMAN;tr|C9J9X4|C9J9X4_HUMAN;tr|B4DK80|B4DK80_HUMAN;sp|Q13472-2|TOP3A_HUMAN;sp|Q13…	sp|O95985-3|TOP3B_HUMAN;sp|O95985-2|TOP3B_HUMAN;sp|O95985|TOP3B_HUMAN;tr|H0Y6W0|H0Y6W0_HUMAN	16;16;16;14;7;3;3;2;2;2;1;1;1;1;1;1;1;1	16;16;16;14;7;3;3;2;2;2;1;1;1;1;1;1;1;1	16;16;16;14;7;3;3;2;2;2;1;1;1;1;1;1;1;1	;;;	18	16	16	16	8	12	9	12	13	10	8	12	9	12	13	10	8	12	9	12	13	10	29	29	29	79.838	707	707;730;862;525;282;168;246;121;122;129;21;42;47;60;61;906;976;1001	1	65	0	68.431	12.6	19.2	16.7	20.9	26.7	18.2	501020000	52570000	62645000	30476000	145950000	150500000
sp|O96013|PAK4_HUMAN;sp|O96013-2|PAK4_HUMAN;sp|O96013-4|PAK4_HUMAN;sp|O96013-3|PAK4_HUMAN;tr|M0R2X4|M0R2X4_HUMAN;tr|M0R3G6|M0R3G6_HUMAN;tr|M0R0L9|M0R0L9_HUMAN;tr|M0R1R1|M0R1R1_HUMAN	sp|O96013|PAK4_HUMAN;sp|O96013-2|PAK4_HUMAN;sp|O96013-4|PAK4_HUMAN;sp|O96013-3|PAK4_HUMAN	9;8;8;6;4;2;2;1	9;8;8;6;4;2;2;1	9;8;8;6;4;2;2;1	;;;	8	9	9	9	0	0	0	7	6	6	0	0	0	7	6	6	0	0	0	7	6	6	16.9	16.9	16.9	64.071	591	591;426;501;438;131;93;182;149	1	24	0	37.336	0	0	0	15.1	12.2	11.7	177850000	0	0	0	77855000	56826000
sp|P00750-3|TPA_HUMAN;sp|P00750|TPA_HUMAN;sp|P00750-4|TPA_HUMAN;tr|B4DNJ1|B4DNJ1_HUMAN;tr|B4DN26|B4DN26_HUMAN;tr|E7ESF4|E7ESF4_HUMAN;tr|H0YBH9|H0YBH9_HUMAN;tr|E5RHG4|E5RHG4_HUMAN;tr|E5RGA1|E5RGA1_HUMAN;sp|P00750-2|TPA_HUMAN;tr|K4DI88|K4DI88_HUMAN	sp|P00750-3|TPA_HUMAN;sp|P00750|TPA_HUMAN;sp|P00750-4|TPA_HUMAN;tr|B4DNJ1|B4DNJ1_HUMAN;tr|B4DN26|B4DN26_HUMAN;tr|E7ESF4|E7ESF4_HUMAN	7;7;6;6;6;6;1;1;1;1;1	7;7;6;6;6;6;1;1;1;1;1	7;7;6;6;6;6;1;1;1;1;1	;;;;;	11	7	7	7	1	5	3	7	6	4	1	5	3	7	6	4	1	5	3	7	6	4	16.7	16.7	16.7	57.37	516	516;562;395;436;473;499;96;157;178;291;293	1	26	0	29.959	4.3	15.1	8.5	16.7	14	8.5	191380000	8425500	17548000	4827800	72423000	59228000
sp|P01116-2|RASK_HUMAN;sp|P01116|RASK_HUMAN;sp|P01111|RASN_HUMAN;sp|P01112-2|RASH_HUMAN;sp|P01112|RASH_HUMAN	sp|P01116-2|RASK_HUMAN;sp|P01116|RASK_HUMAN;sp|P01111|RASN_HUMAN	4;3;2;1;1	4;3;2;1;1	4;3;2;1;1	;;	5	4	4	4	2	3	2	1	1	0	2	3	2	1	1	0	2	3	2	1	1	0	34.6	34.6	34.6	21.424	188	188;189;189;170;189	1	9	0	12.487	14.4	28.2	14.4	6.4	6.4	0	43510000	10844000	15030000	7566400	5062100	5007200
sp|P01766|HV305_HUMAN;sp|P01777|HV316_HUMAN	sp|P01766|HV305_HUMAN;sp|P01777|HV316_HUMAN	2;1	2;1	1;1	;	2	2	2	1	1	1	1	1	1	1	1	1	1	1	1	1	0	0	0	0	0	1	21.7	21.7	15.8	13.227	120	120;119	1	6	0.0010776	3.9475	5.8	5.8	5.8	5.8	5.8	15.8	489140000	90117000	176880000	63565000	57504000	93161000
sp|P01857|IGHG1_HUMAN	sp|P01857|IGHG1_HUMAN	1	1	1		1	1	1	1	1	0	1	0	0	0	1	0	1	0	0	0	1	0	1	0	0	0	3.6	3.6	3.6	36.105	330	330	1	2	0.0093897	2.416	3.6	0	3.6	0	0	0	6150200	2587700	0	3562600	0	0
sp|P02751-6|FINC_HUMAN;tr|F8W7G7|F8W7G7_HUMAN;sp|P02751-5|FINC_HUMAN;sp|P02751-17|FINC_HUMAN;sp|P02751-3|FINC_HUMAN;sp|P02751-11|FINC_HUMAN;sp|P02751|FINC_HUMAN;sp|P02751-7|FINC_HUMAN;sp|P02751-15|FINC_HUMAN;sp|P02751-12|FINC_HUMAN;sp|P02751-4|FINC_HUMAN;sp|P02751-10|FINC_HUMAN;sp|P02751-9|FINC_HUMAN;sp|P02751-14|FINC_HUMAN;sp|P02751-13|FINC_HUMAN;sp|P02751-8|FINC_HUMAN;tr|H0Y7Z1|H0Y7Z1_HUMAN;sp|…	sp|P02751-6|FINC_HUMAN;tr|F8W7G7|F8W7G7_HUMAN;sp|P02751-5|FINC_HUMAN;sp|P02751-17|FINC_HUMAN;sp|P02751-3|FINC_HUMAN;sp|P02751-11|FINC_HUMAN;sp|P02751|FINC_HUMAN;sp|P02751-7|FINC_HUMAN;sp|P02751-15|FINC_HUMAN;sp|P02751-12|FINC_HUMAN;sp|P02751-4|FINC_HUMAN;sp|P02751-10|FINC_HUMAN;sp|P02751-9|FINC_HUMAN;sp|P02751-14|FINC_HUMAN;sp|P02751-13|FINC_HUMAN;sp|P02751-8|FINC_HUMAN;tr|H0Y7Z1|H0Y7Z1_HUMAN	7;7;7;7;7;7;7;7;7;6;6;6;6;6;6;6;4;1;1	7;7;7;7;7;7;7;7;7;6;6;6;6;6;6;6;4;1;1	7;7;7;7;7;7;7;7;7;6;6;6;6;6;6;6;4;1;1	;;;;;;;;;;;;;;;;	19	7	7	7	4	4	4	5	5	2	4	4	4	5	5	2	4	4	4	5	5	2	4.3	4.3	4.3	240.51	2184	2184;2211;2211;2330;2355;2386;2386;2446;2477;2008;2031;2176;2240;2265;2267;2296;1103;642;657	1	26	0	48.48	2.3	2.8	2.8	3.3	3.1	1.1	202310000	31001000	27927000	23512000	49671000	59875000
sp|P04259|K2C6B_HUMAN	sp|P04259|K2C6B_HUMAN	29	15	1		1	29	15	1	26	26	25	26	25	22	12	13	12	13	12	9	1	1	1	1	1	1	49.3	29.4	1.6	60.066	564	564	1	83	0	148.91	44.9	47.7	46.3	45.2	45.2	38.7	1965900000	330860000	314190000	274310000	420680000	445390000
sp|P04264|K2C1_HUMAN;CON__P04264	sp|P04264|K2C1_HUMAN;CON__P04264	50;48	50;48	37;35	;	2	50	50	37	46	48	46	47	43	44	46	48	46	47	43	44	34	35	34	34	33	33	67.7	67.7	58.5	66.038	644	644;644	1	897	0	323.31	67.5	67.7	67.5	67.5	65.2	66.1	175640000000	33448000000	32019000000	26725000000	37140000000	25490000000
sp|P04406|G3P_HUMAN;sp|P04406-2|G3P_HUMAN;tr|E7EUT5|E7EUT5_HUMAN	sp|P04406|G3P_HUMAN;sp|P04406-2|G3P_HUMAN;tr|E7EUT5|E7EUT5_HUMAN	7;6;4	7;6;4	7;6;4	;;	3	7	7	7	4	5	4	4	5	4	4	5	4	4	5	4	4	5	4	4	5	4	35.8	35.8	35.8	36.053	335	335;293;260	1	28	0	37.024	21.2	21.2	21.2	25.4	31.6	23.3	301120000	43291000	35230000	35902000	48906000	80261000
sp|P04792|HSPB1_HUMAN;tr|C9J3N8|C9J3N8_HUMAN;tr|F8WE04|F8WE04_HUMAN	sp|P04792|HSPB1_HUMAN;tr|C9J3N8|C9J3N8_HUMAN;tr|F8WE04|F8WE04_HUMAN	2;1;1	2;1;1	2;1;1	;;	3	2	2	2	1	2	2	1	1	1	1	2	2	1	1	1	1	2	2	1	1	1	16.1	16.1	16.1	22.782	205	205;37;186	1	8	0	6.3524	8.3	16.1	16.1	8.3	8.3	8.3	26423000	2691300	9723700	8075700	2724800	1478200
sp|Q93077|H2A1C_HUMAN;sp|Q7L7L0|H2A3_HUMAN;sp|P04908|H2A1B_HUMAN;sp|Q96QV6|H2A1A_HUMAN;sp|P16104|H2AX_HUMAN;sp|Q71UI9-5|H2AV_HUMAN;sp|Q8IUE6|H2A2B_HUMAN	sp|Q93077|H2A1C_HUMAN;sp|Q7L7L0|H2A3_HUMAN;sp|P04908|H2A1B_HUMAN;sp|Q96QV6|H2A1A_HUMAN;sp|P16104|H2AX_HUMAN	6;6;6;3;3;1;1	2;2;2;0;0;0;0	2;2;2;0;0;0;0	;;;;	7	6	2	2	5	6	5	2	3	2	2	2	2	0	1	0	2	2	2	0	1	0	35.4	13.8	13.8	14.105	130	130;130;130;131;143;66;130	1	8	0	8.7095	35.4	35.4	20.8	12.3	20.8	12.3	112670000	36569000	39507000	32365000	0	4232300
sp|P05089|ARGI1_HUMAN;sp|P05089-2|ARGI1_HUMAN;sp|P05089-3|ARGI1_HUMAN	sp|P05089|ARGI1_HUMAN;sp|P05089-2|ARGI1_HUMAN;sp|P05089-3|ARGI1_HUMAN	7;7;4	7;7;4	7;7;4	;;	3	7	7	7	6	5	7	4	4	4	6	5	7	4	4	4	6	5	7	4	4	4	29.5	29.5	29.5	34.735	322	322;330;236	1	30	0	31.577	26.1	22.7	29.5	19.3	19.3	19.3	242620000	43851000	33766000	38282000	73090000	28258000
sp|P05109|S10A8_HUMAN	sp|P05109|S10A8_HUMAN	1	1	1		1	1	1	1	0	1	1	0	0	0	0	1	1	0	0	0	0	1	1	0	0	0	11.8	11.8	11.8	10.834	93	93	1	2	0.0076628	2.5739	0	11.8	11.8	0	0	0	4496900	0	2196500	2300500	0	0
sp|P05121|PAI1_HUMAN;sp|P05121-2|PAI1_HUMAN	sp|P05121|PAI1_HUMAN;sp|P05121-2|PAI1_HUMAN	5;4	5;4	5;4	;	2	5	5	5	0	0	0	3	3	4	0	0	0	3	3	4	0	0	0	3	3	4	20.9	20.9	20.9	45.059	402	402;387	1	10	0	14.903	0	0	0	11.7	13.2	16.9	55775000	0	0	0	16375000	22983000
sp|P05141|ADT2_HUMAN;sp|Q9H0C2|ADT4_HUMAN	sp|P05141|ADT2_HUMAN	8;2	2;0	2;0		2	8	2	2	6	7	6	6	6	5	2	2	2	1	0	1	2	2	2	1	0	1	25.5	7.4	7.4	32.852	298	298;315	1	8	0	5.8966	19.8	23.2	20.5	20.1	18.1	16.8	51228000	16780000	18454000	15995000	0	0
tr|H0YJS4|H0YJS4_HUMAN;tr|G3V4T5|G3V4T5_HUMAN;sp|P05198|IF2A_HUMAN	tr|H0YJS4|H0YJS4_HUMAN;tr|G3V4T5|G3V4T5_HUMAN;sp|P05198|IF2A_HUMAN	1;1;1	1;1;1	1;1;1	;;	3	1	1	1	0	0	0	1	1	1	0	0	0	1	1	1	0	0	0	1	1	1	6	6	6	28.865	252	252;273;315	1	3	0.0020555	3.3256	0	0	0	6	6	6	26676000	0	0	0	9864400	9000400
sp|P05204|HMGN2_HUMAN;sp|Q15651-2|HMGN3_HUMAN;sp|Q15651|HMGN3_HUMAN	sp|P05204|HMGN2_HUMAN;sp|Q15651-2|HMGN3_HUMAN;sp|Q15651|HMGN3_HUMAN	3;2;2	3;2;2	3;2;2	;;	3	3	3	3	2	2	1	1	1	2	2	2	1	1	1	2	2	2	1	1	1	2	43.3	43.3	43.3	9.3926	90	90;77;99	1	15	0	21.65	14.4	43.3	14.4	14.4	14.4	43.3	4321100000	728750000	431350000	372780000	1270100000	492050000
sp|P05386|RLA1_HUMAN	sp|P05386|RLA1_HUMAN	1	1	1		1	1	1	1	1	1	1	1	1	1	1	1	1	1	1	1	1	1	1	1	1	1	14	14	14	11.514	114	114	1	6	0	9.8539	14	14	14	14	14	14	105990000	17819000	15940000	10472000	21337000	20593000
sp|P05387|RLA2_HUMAN;tr|H0YDD8|H0YDD8_HUMAN	sp|P05387|RLA2_HUMAN;tr|H0YDD8|H0YDD8_HUMAN	4;2	4;2	4;2	;	2	4	4	4	4	4	4	4	4	4	4	4	4	4	4	4	4	4	4	4	4	4	69.6	69.6	69.6	11.665	115	115;92	1	29	0	43.377	69.6	69.6	69.6	69.6	69.6	69.6	671990000	77673000	102060000	93911000	134780000	145950000
tr|Q3B7A4|Q3B7A4_HUMAN;tr|F8VWS0|F8VWS0_HUMAN;sp|P05388|RLA0_HUMAN;tr|G3V210|G3V210_HUMAN;tr|F8VU65|F8VU65_HUMAN;sp|Q8NHW5|RLA0L_HUMAN;tr|F8W1K8|F8W1K8_HUMAN;tr|F8VS58|F8VS58_HUMAN;tr|F8VQY6|F8VQY6_HUMAN;tr|F8VPE8|F8VPE8_HUMAN;tr|F8VRK7|F8VRK7_HUMAN;tr|F8VW21|F8VW21_HUMAN;tr|F8VZS0|F8VZS0_HUMAN	tr|Q3B7A4|Q3B7A4_HUMAN;tr|F8VWS0|F8VWS0_HUMAN;sp|P05388|RLA0_HUMAN;tr|G3V210|G3V210_HUMAN;tr|F8VU65|F8VU65_HUMAN;sp|Q8NHW5|RLA0L_HUMAN	3;3;3;2;2;2;1;1;1;1;1;1;1	3;3;3;2;2;2;1;1;1;1;1;1;1	3;3;3;2;2;2;1;1;1;1;1;1;1	;;;;;	13	3	3	3	2	1	1	2	2	2	2	1	1	2	2	2	2	1	1	2	2	2	20.8	20.8	20.8	27.435	255	255;281;317;166;247;317;107;121;142;153;156;244;246	1	10	0	12.696	8.6	3.9	3.9	8.6	16.1	8.6	86324000	16090000	8904100	6471600	28005000	12691000
sp|P05783|K1C18_HUMAN;tr|F8VZY9|F8VZY9_HUMAN;CON__H-INV:HIT000015463	sp|P05783|K1C18_HUMAN;tr|F8VZY9|F8VZY9_HUMAN	25;23;2	24;22;2	17;15;2	;	3	25	24	17	21	21	23	20	18	15	20	20	22	19	17	14	13	13	15	14	12	8	62.3	60.7	48.8	48.057	430	430;391;295	1	138	0	266.75	57.7	49.5	57.7	54.7	50.9	43.3	3697300000	760610000	722630000	630230000	642380000	636490000
sp|P06702|S10A9_HUMAN	sp|P06702|S10A9_HUMAN	1	1	1		1	1	1	1	1	1	1	1	1	1	1	1	1	1	1	1	1	1	1	1	1	1	13.2	13.2	13.2	13.242	114	114	1	6	0	9.7851	13.2	13.2	13.2	13.2	13.2	13.2	44517000	7051000	6627000	3335500	10375000	9334300
sp|P06730|IF4E_HUMAN;sp|P06730-3|IF4E_HUMAN;tr|D6RBW1|D6RBW1_HUMAN;sp|P06730-2|IF4E_HUMAN;tr|H0Y8J7|H0Y8J7_HUMAN;tr|D6RHE2|D6RHE2_HUMAN;tr|H0Y8X3|H0Y8X3_HUMAN;sp|A6NMX2|I4E1B_HUMAN	sp|P06730|IF4E_HUMAN;sp|P06730-3|IF4E_HUMAN;tr|D6RBW1|D6RBW1_HUMAN;sp|P06730-2|IF4E_HUMAN;tr|H0Y8J7|H0Y8J7_HUMAN	3;3;3;3;2;1;1;1	3;3;3;3;2;1;1;1	3;3;3;3;2;1;1;1	;;;;	8	3	3	3	0	0	0	3	3	1	0	0	0	3	3	1	0	0	0	3	3	1	12.9	12.9	12.9	25.097	217	217;237;245;248;155;90;171;242	1	7	0	6.5588	0	0	0	12.9	12.9	3.2	54503000	0	0	0	26923000	25135000
sp|P06733|ENOA_HUMAN;sp|P06733-2|ENOA_HUMAN;tr|F5H1C3|F5H1C3_HUMAN;tr|E5RI09|E5RI09_HUMAN;tr|E5RG95|E5RG95_HUMAN;tr|K7EM90|K7EM90_HUMAN;tr|K7EPM1|K7EPM1_HUMAN;tr|K7EKN2|K7EKN2_HUMAN;tr|E5RGZ4|E5RGZ4_HUMAN;tr|F5H0C8|F5H0C8_HUMAN;tr|B7Z2X9|B7Z2X9_HUMAN;sp|P13929-3|ENOB_HUMAN;sp|P13929-2|ENOB_HUMAN;sp|P13929|ENOB_HUMAN;sp|P09104|ENOG_HUMAN	sp|P06733|ENOA_HUMAN;sp|P06733-2|ENOA_HUMAN	3;2;1;1;1;1;1;1;1;1;1;1;1;1;1	3;2;1;1;1;1;1;1;1;1;1;1;1;1;1	3;2;1;1;1;1;1;1;1;1;1;1;1;1;1	;	15	3	3	3	2	1	1	2	0	1	2	1	1	2	0	1	2	1	1	2	0	1	12.7	12.7	12.7	47.168	434	434;341;103;148;154;195;196;212;283;315;391;391;406;434;434	1	7	0	8.4357	6.9	2.8	2.8	8.5	0	2.8	34937000	12342000	8988700	8186800	5419300	0
sp|P06748-2|NPM_HUMAN;sp|P06748|NPM_HUMAN;sp|P06748-3|NPM_HUMAN;tr|E5RI98|E5RI98_HUMAN	sp|P06748-2|NPM_HUMAN;sp|P06748|NPM_HUMAN;sp|P06748-3|NPM_HUMAN	3;3;2;1	3;3;2;1	3;3;2;1	;;	4	3	3	3	2	2	3	0	0	0	2	2	3	0	0	0	2	2	3	0	0	0	23.8	23.8	23.8	29.464	265	265;294;259;111	1	11	0	12.945	13.2	13.2	23.8	0	0	0	63207000	22468000	21367000	19372000	0	0
sp|P06753-5|TPM3_HUMAN;sp|P06753-2|TPM3_HUMAN;tr|Q5VU59|Q5VU59_HUMAN;tr|Q5HYB6|Q5HYB6_HUMAN;tr|J3KN67|J3KN67_HUMAN;tr|Q5VU61|Q5VU61_HUMAN;sp|P06753-4|TPM3_HUMAN;sp|P06753-3|TPM3_HUMAN;tr|Q5VU58|Q5VU58_HUMAN;sp|P06753|TPM3_HUMAN;tr|D6R904|D6R904_HUMAN;tr|Q5VU63|Q5VU63_HUMAN;tr|D6RFM2|D6RFM2_HUMAN	sp|P06753-5|TPM3_HUMAN;sp|P06753-2|TPM3_HUMAN;tr|Q5VU59|Q5VU59_HUMAN;tr|Q5HYB6|Q5HYB6_HUMAN;tr|J3KN67|J3KN67_HUMAN;tr|Q5VU61|Q5VU61_HUMAN;sp|P06753-4|TPM3_HUMAN;sp|P06753-3|TPM3_HUMAN;tr|Q5VU58|Q5VU58_HUMAN;sp|P06753|TPM3_HUMAN;tr|D6R904|D6R904_HUMAN	9;9;8;8;8;7;7;7;7;6;5;4;1	4;4;4;4;3;4;2;2;2;1;1;3;1	4;4;4;4;3;4;2;2;2;1;1;3;1	;;;;;;;;;;	13	9	4	4	8	6	8	4	2	3	4	2	3	0	0	1	4	2	3	0	0	1	37.5	17.7	17.7	28.87	248	248;248;232;232;285;223;247;247;248;285;95;158;49	1	10	0	11.577	31.5	22.2	33.5	19.8	5.6	10.5	50769000	21550000	8941700	16083000	0	0
sp|Q16778|H2B2E_HUMAN;sp|P33778|H2B1B_HUMAN;sp|P23527|H2B1O_HUMAN;sp|P06899|H2B1J_HUMAN;sp|Q8N257|H2B3B_HUMAN;sp|Q6DRA6|H2B2D_HUMAN;sp|Q6DN03|H2B2C_HUMAN	sp|Q16778|H2B2E_HUMAN;sp|P33778|H2B1B_HUMAN;sp|P23527|H2B1O_HUMAN;sp|P06899|H2B1J_HUMAN;sp|Q8N257|H2B3B_HUMAN	6;6;6;6;5;2;2	2;2;2;2;2;2;2	2;2;2;2;2;2;2	;;;;	7	6	2	2	6	6	6	5	4	2	2	2	2	1	0	0	2	2	2	1	0	0	41.3	7.9	7.9	13.92	126	126;126;126;126;126;164;193	1	7	0.0011161	4.5007	41.3	41.3	41.3	40.5	33.3	19	210110000	53174000	70131000	61532000	25272000	0
sp|P07199|CENPB_HUMAN	sp|P07199|CENPB_HUMAN	3	3	3		1	3	3	3	0	1	0	3	1	1	0	1	0	3	1	1	0	1	0	3	1	1	5.7	5.7	5.7	65.171	599	599	1	6	0	11.989	0	2	0	5.7	2	2	14714000	0	2211000	0	7987800	1189900
sp|P07237|PDIA1_HUMAN;tr|H0Y3Z3|H0Y3Z3_HUMAN;tr|F5H8J2|F5H8J2_HUMAN;tr|H7BZ94|H7BZ94_HUMAN;tr|I3L4M2|I3L4M2_HUMAN;tr|I3L0S0|I3L0S0_HUMAN;tr|I3L3P5|I3L3P5_HUMAN;tr|I3L398|I3L398_HUMAN;tr|I3L312|I3L312_HUMAN	sp|P07237|PDIA1_HUMAN;tr|H0Y3Z3|H0Y3Z3_HUMAN;tr|F5H8J2|F5H8J2_HUMAN;tr|H7BZ94|H7BZ94_HUMAN	3;2;2;2;1;1;1;1;1	3;2;2;2;1;1;1;1;1	3;2;2;2;1;1;1;1;1	;;;	9	3	3	3	3	1	1	1	1	1	3	1	1	1	1	1	3	1	1	1	1	1	5.9	5.9	5.9	57.116	508	508;274;451;464;117;148;156;200;208	1	8	0	5.9188	5.9	2	2	1.6	1.6	1.6	16762000	5024500	3833400	3287200	1306000	1671700
sp|P07355|ANXA2_HUMAN;sp|P07355-2|ANXA2_HUMAN;tr|H0YN42|H0YN42_HUMAN;tr|H0YMD0|H0YMD0_HUMAN;tr|H0YMU9|H0YMU9_HUMAN;sp|A6NMY6|AXA2L_HUMAN;tr|H0YMM1|H0YMM1_HUMAN;tr|H0YKS4|H0YKS4_HUMAN;tr|H0YM50|H0YM50_HUMAN;tr|H0YKZ7|H0YKZ7_HUMAN;tr|H0YLV6|H0YLV6_HUMAN;tr|H0YMT9|H0YMT9_HUMAN;tr|H0YKX9|H0YKX9_HUMAN;tr|H0YMW4|H0YMW4_HUMAN;tr|H0YNP5|H0YNP5_HUMAN;tr|H0YKL9|H0YKL9_HUMAN;tr|H0YN28|H0YN28_HUMAN;tr|H0YL33…	sp|P07355|ANXA2_HUMAN;sp|P07355-2|ANXA2_HUMAN;tr|H0YN42|H0YN42_HUMAN;tr|H0YMD0|H0YMD0_HUMAN;tr|H0YMU9|H0YMU9_HUMAN;sp|A6NMY6|AXA2L_HUMAN;tr|H0YMM1|H0YMM1_HUMAN;tr|H0YKS4|H0YKS4_HUMAN;tr|H0YM50|H0YM50_HUMAN;tr|H0YKZ7|H0YKZ7_HUMAN;tr|H0YLV6|H0YLV6_HUMAN;tr|H0YMT9|H0YMT9_HUMAN;tr|H0YKX9|H0YKX9_HUMAN;tr|H0YMW4|H0YMW4_HUMAN;tr|H0YNP5|H0YNP5_HUMAN	10;10;9;8;8;8;6;6;6;5;5;5;5;5;5;4;4;4;3;3;2;2;2;1;1	10;10;9;8;8;8;6;6;6;5;5;5;5;5;5;4;4;4;3;3;2;2;2;1;1	10;10;9;8;8;8;6;6;6;5;5;5;5;5;5;4;4;4;3;3;2;2;2;1;1	;;;;;;;;;;;;;;	25	10	10	10	6	7	8	9	9	7	6	7	8	9	9	7	6	7	8	9	9	7	34.8	34.8	34.8	38.604	339	339;357;256;227;230;339;149;176;248;119;132;133;134;146;175;110;139;142;65;81;47;69;79;45;59	1	47	0	40.072	20.6	26.3	31.3	31.3	34.8	28.3	276850000	35187000	35975000	37196000	75675000	61254000
tr|Q5JP53|Q5JP53_HUMAN;sp|P07437|TBB5_HUMAN;tr|Q5ST81|Q5ST81_HUMAN;tr|E9PBJ4|E9PBJ4_HUMAN;tr|M0R042|M0R042_HUMAN;sp|A6NKZ8|YI016_HUMAN;tr|I3L2F9|I3L2F9_HUMAN;sp|A6NNZ2|TBB8L_HUMAN	tr|Q5JP53|Q5JP53_HUMAN;sp|P07437|TBB5_HUMAN;tr|Q5ST81|Q5ST81_HUMAN;tr|E9PBJ4|E9PBJ4_HUMAN	14;14;11;8;1;1;1;1	14;14;11;8;1;1;1;1	4;4;2;3;0;0;0;0	;;;	8	14	14	4	12	12	12	13	13	14	12	12	12	13	13	14	4	4	4	4	4	4	50.9	50.9	16.7	47.766	426	426;444;372;243;144;372;410;444	1	99	0	194.19	41.8	39	39	50.7	48.1	50.9	3020400000	426670000	380970000	308190000	690120000	670490000
tr|G3V576|G3V576_HUMAN;sp|P07910-4|HNRPC_HUMAN;tr|G3V4W0|G3V4W0_HUMAN;tr|B4DY08|B4DY08_HUMAN;tr|G3V4C1|G3V4C1_HUMAN;sp|P07910-2|HNRPC_HUMAN;tr|G3V2Q1|G3V2Q1_HUMAN;sp|P07910|HNRPC_HUMAN;tr|G3V555|G3V555_HUMAN;tr|G3V575|G3V575_HUMAN;sp|P07910-3|HNRPC_HUMAN;tr|G3V5V7|G3V5V7_HUMAN;tr|G3V2D6|G3V2D6_HUMAN;tr|G3V5X6|G3V5X6_HUMAN;tr|G3V3K6|G3V3K6_HUMAN;tr|G3V251|G3V251_HUMAN;tr|B4DSU6|B4DSU6_HUMAN;sp|O60…	tr|G3V576|G3V576_HUMAN;sp|P07910-4|HNRPC_HUMAN;tr|G3V4W0|G3V4W0_HUMAN;tr|B4DY08|B4DY08_HUMAN;tr|G3V4C1|G3V4C1_HUMAN;sp|P07910-2|HNRPC_HUMAN;tr|G3V2Q1|G3V2Q1_HUMAN;sp|P07910|HNRPC_HUMAN;tr|G3V555|G3V555_HUMAN;tr|G3V575|G3V575_HUMAN;sp|P07910-3|HNRPC_HUMAN;tr|G3V5V7|G3V5V7_HUMAN;tr|G3V2D6|G3V2D6_HUMAN	5;5;5;5;5;5;5;5;4;4;4;3;3;2;2;2;2;2;1;1	5;5;5;5;5;5;5;5;4;4;4;3;3;2;2;2;2;2;1;1	5;5;5;5;5;5;5;5;4;4;4;3;3;2;2;2;2;2;1;1	;;;;;;;;;;;;	20	5	5	5	3	3	3	2	2	2	3	3	3	2	2	2	3	3	3	2	2	2	24.2	24.2	24.2	25.256	231	231;250;262;288;292;293;305;306;175;187;226;180;214;117;121;126;147;293;54;66	1	16	0	23.822	16	17.3	15.2	12.1	12.1	12.1	235600000	35372000	38079000	31402000	74804000	31592000
sp|P07996|TSP1_HUMAN;CON__Q28194;tr|A8MZG1|A8MZG1_HUMAN;sp|P35442|TSP2_HUMAN	sp|P07996|TSP1_HUMAN;CON__Q28194	7;5;1;1	7;5;1;1	7;5;1;1	;	4	7	7	7	1	0	0	6	6	3	1	0	0	6	6	3	1	0	0	6	6	3	8.3	8.3	8.3	129.38	1170	1170;1170;94;1172	1	16	0	23.83	2	0	0	7	7.3	4	67213000	5034000	0	0	24474000	25377000
sp|P08107|HSP71_HUMAN;sp|P08107-2|HSP71_HUMAN;tr|E7EP94|E7EP94_HUMAN	sp|P08107|HSP71_HUMAN;sp|P08107-2|HSP71_HUMAN	9;7;4	7;5;4	3;2;1	;	3	9	7	3	6	6	6	8	8	6	4	4	4	6	6	5	1	1	1	2	2	2	20.7	17.6	8.6	70.051	641	641;586;550	1	34	0	32.252	12	12	12	19	19	12.6	223710000	29970000	28268000	22058000	58736000	50254000
sp|P08238|HS90B_HUMAN;sp|P07900|HS90A_HUMAN;sp|P07900-2|HS90A_HUMAN;tr|Q86U12|Q86U12_HUMAN;tr|Q5T9W8|Q5T9W8_HUMAN;sp|Q14568|HS902_HUMAN;sp|Q58FF8|H90B2_HUMAN	sp|P08238|HS90B_HUMAN;sp|P07900|HS90A_HUMAN;sp|P07900-2|HS90A_HUMAN;tr|Q86U12|Q86U12_HUMAN	4;3;3;2;1;1;1	4;3;3;2;1;1;1	4;3;3;2;1;1;1	;;;	7	4	4	4	2	2	1	4	2	2	2	2	1	4	2	2	2	2	1	4	2	2	12.3	12.3	12.3	83.263	724	724;732;854;413;168;343;381	1	16	0	20.211	9.1	9.1	4.3	12.3	9.1	6.2	122240000	32174000	20927000	7579300	34031000	14491000
sp|P08240-2|SRPR_HUMAN;sp|P08240|SRPR_HUMAN	sp|P08240-2|SRPR_HUMAN;sp|P08240|SRPR_HUMAN	2;2	2;2	2;2	;	2	2	2	2	0	0	0	2	0	1	0	0	0	2	0	1	0	0	0	2	0	1	3.6	3.6	3.6	66.558	610	610;638	1	3	0.0057803	2.6224	0	0	0	3.6	0	2.1	14504000	0	0	0	11449000	0
sp|P08579|RU2B_HUMAN	sp|P08579|RU2B_HUMAN	5	3	3		1	5	3	3	2	2	1	4	3	2	0	0	0	3	2	1	0	0	0	3	2	1	23.1	18.7	18.7	25.486	225	225	1	6	0	16.451	4.4	4.4	3.6	22.2	16.4	12	41808000	0	0	0	19436000	13258000
sp|P08621|RU17_HUMAN;sp|P08621-2|RU17_HUMAN;sp|P08621-3|RU17_HUMAN;tr|M0QYR1|M0QYR1_HUMAN;sp|P08621-4|RU17_HUMAN;tr|M0QX04|M0QX04_HUMAN	sp|P08621|RU17_HUMAN;sp|P08621-2|RU17_HUMAN;sp|P08621-3|RU17_HUMAN	20;19;12;8;7;2	20;19;12;8;7;2	20;19;12;8;7;2	;;	6	20	20	20	11	11	8	13	18	9	11	11	8	13	18	9	11	11	8	13	18	9	46	46	46	51.556	437	437;428;166;94;341;33	1	97	0	209.17	37.1	34.6	27	32.5	39.6	27	3150900000	341360000	374970000	399860000	786680000	726170000
sp|P08670|VIME_HUMAN;tr|B0YJC4|B0YJC4_HUMAN;tr|B0YJC5|B0YJC5_HUMAN;tr|Q5JVS8|Q5JVS8_HUMAN;tr|H7C5W5|H7C5W5_HUMAN;sp|P41219|PERI_HUMAN;sp|P17661|DESM_HUMAN;sp|P41219-2|PERI_HUMAN;tr|F8W835|F8W835_HUMAN;sp|Q16352|AINX_HUMAN;sp|P07197-2|NFM_HUMAN;tr|E7EMV2|E7EMV2_HUMAN;tr|E7ESP9|E7ESP9_HUMAN;sp|P07197|NFM_HUMAN;sp|P07196|NFL_HUMAN;sp|P12036-2|NFH_HUMAN;sp|P12036|NFH_HUMAN	sp|P08670|VIME_HUMAN;tr|B0YJC4|B0YJC4_HUMAN	71;67;31;20;5;5;5;5;2;2;2;2;2;2;1;1;1	71;67;31;20;5;5;5;5;2;2;2;2;2;2;1;1;1	69;65;30;20;4;4;4;4;2;2;2;2;2;2;1;1;1	;	17	71	71	69	68	67	65	60	55	51	68	67	65	60	55	51	67	66	64	58	53	50	90.3	90.3	88.6	53.651	466	466;431;228;173;200;470;470;471;207;499;540;698;877;916;543;963;1026	1	824	0	323.31	88.6	88.4	88	87.8	86.5	81.3	126290000000	29218000000	27989000000	25611000000	20551000000	14450000000
sp|P0CW22|RS17L_HUMAN;sp|P08708|RS17_HUMAN;tr|H0YN88|H0YN88_HUMAN;tr|H0YK46|H0YK46_HUMAN;tr|H0YN73|H0YN73_HUMAN;tr|H3BNC9|H3BNC9_HUMAN	sp|P0CW22|RS17L_HUMAN;sp|P08708|RS17_HUMAN;tr|H0YN88|H0YN88_HUMAN;tr|H0YK46|H0YK46_HUMAN	9;9;7;7;3;2	9;9;7;7;3;2	9;9;7;7;3;2	;;;	6	9	9	9	9	9	7	7	7	7	9	9	7	7	7	7	9	9	7	7	7	7	62.2	62.2	62.2	15.55	135	135;135;136;191;59;293	1	77	0	162.84	62.2	62.2	54.8	54.8	52.6	54.8	6890100000	1371100000	1130300000	797350000	1401200000	1224200000
tr|C9J9K3|C9J9K3_HUMAN;sp|P08865|RSSA_HUMAN;tr|A6NE09|A6NE09_HUMAN;tr|C9JQR9|C9JQR9_HUMAN	tr|C9J9K3|C9J9K3_HUMAN;sp|P08865|RSSA_HUMAN;tr|A6NE09|A6NE09_HUMAN	6;6;5;1	6;6;5;1	6;6;5;1	;;	4	6	6	6	2	3	3	2	2	4	2	3	3	2	2	4	2	3	3	2	2	4	31.4	31.4	31.4	29.505	264	264;295;295;73	1	16	0	21.623	8.3	15.2	15.2	11.7	12.5	23.1	87219000	7920500	16130000	13511000	8558400	17354000
sp|P09012|SNRPA_HUMAN;tr|M0QZG7|M0QZG7_HUMAN;tr|M0R221|M0R221_HUMAN;tr|M0R2B8|M0R2B8_HUMAN;tr|M0QXK2|M0QXK2_HUMAN;tr|M0R268|M0R268_HUMAN;tr|M0R0G9|M0R0G9_HUMAN	sp|P09012|SNRPA_HUMAN;tr|M0QZG7|M0QZG7_HUMAN;tr|M0R221|M0R221_HUMAN;tr|M0R2B8|M0R2B8_HUMAN;tr|M0QXK2|M0QXK2_HUMAN;tr|M0R268|M0R268_HUMAN;tr|M0R0G9|M0R0G9_HUMAN	9;8;7;7;6;6;5	9;8;7;7;6;6;5	7;6;5;5;4;4;3	;;;;;;	7	9	9	7	6	8	6	7	6	6	6	8	6	7	6	6	4	6	5	6	5	5	31.9	31.9	31.2	31.279	282	282;184;142;148;129;256;87	1	47	0	59.656	25.5	31.9	28.4	31.2	24.5	21.6	1619600000	230670000	241000000	182040000	486240000	229780000
sp|P09038-2|FGF2_HUMAN;sp|P09038-3|FGF2_HUMAN;sp|P09038-1|FGF2_HUMAN;sp|P09038|FGF2_HUMAN	sp|P09038-2|FGF2_HUMAN;sp|P09038-3|FGF2_HUMAN;sp|P09038-1|FGF2_HUMAN;sp|P09038|FGF2_HUMAN	7;7;7;7	7;7;7;7	7;7;7;7	;;;	4	7	7	7	5	6	5	4	4	5	5	6	5	4	4	5	5	6	5	4	4	5	29.7	29.7	29.7	17.254	155	155;196;210;288	1	30	0	27.845	29	29.7	29	24.5	24.5	28.4	467420000	104440000	126830000	101190000	57336000	49216000
sp|P09234|RU1C_HUMAN;tr|Q5TAL2|Q5TAL2_HUMAN	sp|P09234|RU1C_HUMAN	4;1	4;1	4;1		2	4	4	4	3	4	4	2	3	2	3	4	4	2	3	2	3	4	4	2	3	2	24.5	24.5	24.5	17.394	159	159;118	1	18	0	65.633	13.2	24.5	24.5	13.2	13.2	13.2	1554400000	269240000	229580000	183750000	390090000	322080000
sp|P09493-9|TPM1_HUMAN;sp|P09493-3|TPM1_HUMAN;tr|Q6ZN40|Q6ZN40_HUMAN;sp|P09493-2|TPM1_HUMAN;tr|H7BYY1|H7BYY1_HUMAN;tr|H0YL52|H0YL52_HUMAN;sp|P09493-8|TPM1_HUMAN;sp|P09493-7|TPM1_HUMAN;sp|P09493-4|TPM1_HUMAN;sp|P09493-10|TPM1_HUMAN;sp|P09493|TPM1_HUMAN;tr|H0YKX5|H0YKX5_HUMAN;tr|H0YKP3|H0YKP3_HUMAN;tr|H0YNC7|H0YNC7_HUMAN;tr|F5H7S3|F5H7S3_HUMAN;sp|P09493-5|TPM1_HUMAN;tr|H0YK48|H0YK48_HUMAN;tr|B7Z596…	sp|P09493-9|TPM1_HUMAN;sp|P09493-3|TPM1_HUMAN;tr|Q6ZN40|Q6ZN40_HUMAN;sp|P09493-2|TPM1_HUMAN;tr|H7BYY1|H7BYY1_HUMAN;tr|H0YL52|H0YL52_HUMAN;sp|P09493-8|TPM1_HUMAN;sp|P09493-7|TPM1_HUMAN;sp|P09493-4|TPM1_HUMAN;sp|P09493-10|TPM1_HUMAN;sp|P09493|TPM1_HUMAN;tr|H0YKX5|H0YKX5_HUMAN;tr|H0YKP3|H0YKP3_HUMAN;tr|H0YNC7|H0YNC7_HUMAN;tr|F5H7S3|F5H7S3_HUMAN;sp|P09493-5|TPM1_HUMAN;tr|H0YK48|H0YK48_HUMAN;tr|B7Z596…	10;10;9;8;8;8;8;8;8;8;8;7;6;6;6;6;6;6;6;5;2;2;1	10;10;9;8;8;8;8;8;8;8;8;7;6;6;6;6;6;6;6;5;2;2;1	5;5;4;4;4;3;4;4;3;3;3;2;1;2;2;2;2;2;2;1;2;2;1	;;;;;;;;;;;;;;;;;;;	23	10	10	5	9	8	8	5	4	4	9	8	8	5	4	4	4	3	3	1	2	2	41.2	41.2	24.3	32.736	284	284;284;326;228;248;265;284;284;284;284;284;142;157;223;245;245;248;275;284;68;92;108;70	1	38	0	50.682	36.6	31.3	35.9	25.7	13.7	13.7	429080000	118270000	100760000	89400000	65205000	37255000
sp|P09651-3|ROA1_HUMAN;tr|F8W6I7|F8W6I7_HUMAN;sp|P09651-2|ROA1_HUMAN;sp|P09651|ROA1_HUMAN;tr|F8VZ49|F8VZ49_HUMAN;sp|Q32P51|RA1L2_HUMAN;tr|F8VTQ5|F8VTQ5_HUMAN;tr|F8W646|F8W646_HUMAN;tr|F8VYN5|F8VYN5_HUMAN;tr|H0YH80|H0YH80_HUMAN	sp|P09651-3|ROA1_HUMAN;tr|F8W6I7|F8W6I7_HUMAN;sp|P09651-2|ROA1_HUMAN;sp|P09651|ROA1_HUMAN;tr|F8VZ49|F8VZ49_HUMAN;sp|Q32P51|RA1L2_HUMAN;tr|F8VTQ5|F8VTQ5_HUMAN	17;17;17;17;13;11;9;8;7;7	17;17;17;17;13;11;9;8;7;7	17;17;17;17;13;11;9;8;7;7	;;;;;;	10	17	17	17	12	16	12	12	11	13	12	16	12	12	11	13	12	16	12	12	11	13	67	67	67	29.386	267	267;307;320;372;231;320;145;156;113;191	1	94	0	176.31	44.9	62.2	49.8	43.4	41.9	50.9	3797900000	802970000	783690000	591620000	674550000	552700000
sp|P09661|RU2A_HUMAN;tr|H0YLR3|H0YLR3_HUMAN;tr|H0YMA0|H0YMA0_HUMAN;tr|H0YKK0|H0YKK0_HUMAN	sp|P09661|RU2A_HUMAN;tr|H0YLR3|H0YLR3_HUMAN;tr|H0YMA0|H0YMA0_HUMAN;tr|H0YKK0|H0YKK0_HUMAN	4;2;2;2	4;2;2;2	4;2;2;2	;;;	4	4	4	4	0	1	1	3	3	3	0	1	1	3	3	3	0	1	1	3	3	3	20.4	20.4	20.4	28.415	255	255;89;142;154	1	11	0	29.645	0	5.5	5.5	12.9	12.9	17.3	101880000	0	5508300	5078500	33134000	34994000
sp|P09874|PARP1_HUMAN	sp|P09874|PARP1_HUMAN	3	3	3		1	3	3	3	0	0	0	3	2	2	0	0	0	3	2	2	0	0	0	3	2	2	4.1	4.1	4.1	113.08	1014	1014	1	7	0	11.741	0	0	0	4.1	3.2	3.2	31882000	0	0	0	15988000	9962100
sp|Q71UI9|H2AV_HUMAN;sp|P0C0S5|H2AZ_HUMAN;sp|Q71UI9-3|H2AV_HUMAN;sp|Q71UI9-4|H2AV_HUMAN;sp|Q71UI9-2|H2AV_HUMAN;tr|C9J0D1|C9J0D1_HUMAN;tr|C9J386|C9J386_HUMAN	sp|Q71UI9|H2AV_HUMAN;sp|P0C0S5|H2AZ_HUMAN;sp|Q71UI9-3|H2AV_HUMAN;sp|Q71UI9-4|H2AV_HUMAN;sp|Q71UI9-2|H2AV_HUMAN;tr|C9J0D1|C9J0D1_HUMAN;tr|C9J386|C9J386_HUMAN	5;5;4;4;4;4;3	3;3;3;3;2;2;2	3;3;3;3;2;2;2	;;;;;;	7	5	3	3	3	4	3	5	5	3	1	2	1	3	3	1	1	2	1	3	3	1	31.2	24.2	24.2	13.509	128	128;128;90;102;114;122;76	1	12	0	21.966	23.4	31.2	23.4	31.2	31.2	20.3	209810000	9163600	44880000	5930600	76404000	48921000
sp|Q99878|H2A1J_HUMAN;sp|Q96KK5|H2A1H_HUMAN;sp|Q9BTM1|H2AJ_HUMAN;sp|Q16777|H2A2C_HUMAN;sp|Q6FI13|H2A2A_HUMAN;sp|P20671|H2A1D_HUMAN;sp|P0C0S8|H2A1_HUMAN;tr|H0YFX9|H0YFX9_HUMAN;sp|Q9BTM1-2|H2AJ_HUMAN	sp|Q99878|H2A1J_HUMAN;sp|Q96KK5|H2A1H_HUMAN;sp|Q9BTM1|H2AJ_HUMAN;sp|Q16777|H2A2C_HUMAN;sp|Q6FI13|H2A2A_HUMAN;sp|P20671|H2A1D_HUMAN;sp|P0C0S8|H2A1_HUMAN;tr|H0YFX9|H0YFX9_HUMAN;sp|Q9BTM1-2|H2AJ_HUMAN	6;6;6;6;6;6;6;5;5	6;6;6;6;6;6;6;5;5	2;2;2;2;2;2;2;2;2	;;;;;;;;	9	6	6	2	5	6	5	3	2	3	5	6	5	3	2	3	2	2	2	1	0	1	35.9	35.9	14.1	13.936	128	128;128;129;129;130;130;130;92;151	1	24	0	63.425	35.9	35.9	21.1	21.1	12.5	21.1	2211300000	472670000	551460000	471500000	322080000	341890000
sp|P0CG12|CTF8A_HUMAN	sp|P0CG12|CTF8A_HUMAN	9	9	9		1	9	9	9	0	1	0	8	8	5	0	1	0	8	8	5	0	1	0	8	8	5	26.1	26.1	26.1	51.391	524	524	1	24	0	35.11	0	2.1	0	20.8	21.8	11.1	219480000	0	2319400	0	98813000	85154000
sp|P0DI83|NARR_HUMAN	sp|P0DI83|NARR_HUMAN	5	5	5		1	5	5	5	2	3	3	3	1	2	2	3	3	3	1	2	2	3	3	3	1	2	39.9	39.9	39.9	21.118	198	198	1	14	0	22.514	18.2	27.3	21.7	27.3	9.1	18.2	185620000	34863000	44879000	22152000	36465000	29260000
sp|P10412|H14_HUMAN;sp|Q02539|H11_HUMAN;sp|P22492|H1T_HUMAN	sp|P10412|H14_HUMAN	12;5;4	2;0;0	2;0;0		3	12	2	2	8	11	9	9	8	8	1	2	2	2	2	1	1	2	2	2	2	1	30.6	9.1	9.1	21.865	219	219;215;207	1	14	0	15.175	27.9	27.4	26.5	26.5	24.7	24.7	736710000	126010000	109090000	376840000	58113000	58876000
tr|C9JBB3|C9JBB3_HUMAN;sp|P10646|TFPI1_HUMAN;tr|C9JT76|C9JT76_HUMAN;tr|C9JQ14|C9JQ14_HUMAN;tr|C9JKV3|C9JKV3_HUMAN;sp|P10646-2|TFPI1_HUMAN	tr|C9JBB3|C9JBB3_HUMAN;sp|P10646|TFPI1_HUMAN;tr|C9JT76|C9JT76_HUMAN;tr|C9JQ14|C9JQ14_HUMAN;tr|C9JKV3|C9JKV3_HUMAN;sp|P10646-2|TFPI1_HUMAN	2;2;1;1;1;1	2;2;1;1;1;1	2;2;1;1;1;1	;;;;;	6	2	2	2	1	1	1	2	2	2	1	1	1	2	2	2	1	1	1	2	2	2	5.9	5.9	5.9	33.036	288	288;304;105;106;215;251	1	9	0.0011338	4.6732	2.8	2.8	2.8	5.9	5.9	5.9	46636000	2687900	2235300	1142700	15878000	15302000
tr|C9J0S9|C9J0S9_HUMAN;tr|C9JL19|C9JL19_HUMAN;tr|C9JCQ4|C9JCQ4_HUMAN;tr|B7Z712|B7Z712_HUMAN;tr|C9JL25|C9JL25_HUMAN;tr|E7EXB4|E7EXB4_HUMAN;tr|E7ESH4|E7ESH4_HUMAN;sp|P10809|CH60_HUMAN	tr|C9J0S9|C9J0S9_HUMAN;tr|C9JL19|C9JL19_HUMAN;tr|C9JCQ4|C9JCQ4_HUMAN;tr|B7Z712|B7Z712_HUMAN;tr|C9JL25|C9JL25_HUMAN;tr|E7EXB4|E7EXB4_HUMAN;tr|E7ESH4|E7ESH4_HUMAN;sp|P10809|CH60_HUMAN	1;1;1;1;1;1;1;1	1;1;1;1;1;1;1;1	1;1;1;1;1;1;1;1	;;;;;;;	8	1	1	1	0	0	0	1	0	0	0	0	0	1	0	0	0	0	0	1	0	0	36.2	36.2	36.2	6.3646	58	58;83;94;158;175;221;234;573	1	1	0	6.6442	0	0	0	36.2	0	0	1011200	0	0	0	1011200	0
tr|H0YAS8|H0YAS8_HUMAN;sp|P10909-3|CLUS_HUMAN;sp|P10909-4|CLUS_HUMAN;sp|P10909|CLUS_HUMAN;sp|P10909-5|CLUS_HUMAN;sp|P10909-2|CLUS_HUMAN;tr|H0YC35|H0YC35_HUMAN	tr|H0YAS8|H0YAS8_HUMAN;sp|P10909-3|CLUS_HUMAN;sp|P10909-4|CLUS_HUMAN;sp|P10909|CLUS_HUMAN;sp|P10909-5|CLUS_HUMAN;sp|P10909-2|CLUS_HUMAN;tr|H0YC35|H0YC35_HUMAN	2;2;2;2;2;2;1	2;2;2;2;2;2;1	2;2;2;2;2;2;1	;;;;;;	7	2	2	2	1	1	0	0	0	0	1	1	0	0	0	0	1	1	0	0	0	0	20	20	20	16.066	140	140;274;416;449;460;501;284	1	2	0.0010672	3.8845	12.1	7.9	0	0	0	0	14422000	11941000	2480300	0	0	0
sp|P11021|GRP78_HUMAN	sp|P11021|GRP78_HUMAN	29	29	27		1	29	29	27	21	19	20	24	24	16	21	19	20	24	24	16	19	17	18	22	22	15	48.6	48.6	47.6	72.332	654	654	1	150	0	190.46	38.2	38.5	38.2	42.5	45.1	30.6	3029100000	500210000	430350000	373630000	754290000	561140000
sp|P11137-2|MTAP2_HUMAN;sp|P11137-4|MTAP2_HUMAN;sp|P11137-3|MTAP2_HUMAN;sp|P11137|MTAP2_HUMAN	sp|P11137-2|MTAP2_HUMAN;sp|P11137-4|MTAP2_HUMAN;sp|P11137-3|MTAP2_HUMAN;sp|P11137|MTAP2_HUMAN	3;3;3;3	3;3;3;3	3;3;3;3	;;;	4	3	3	3	0	0	0	2	2	1	0	0	0	2	2	1	0	0	0	2	2	1	8.3	8.3	8.3	49.64	471	471;559;1823;1827	1	5	0	8.5179	0	0	0	4.7	4.7	3.6	29667000	0	0	0	13802000	13852000
sp|P11142|HSP7C_HUMAN;tr|E9PKE3|E9PKE3_HUMAN;sp|P11142-2|HSP7C_HUMAN;tr|E9PN89|E9PN89_HUMAN;tr|E9PNE6|E9PNE6_HUMAN;tr|E9PLF4|E9PLF4_HUMAN;tr|E9PQQ4|E9PQQ4_HUMAN;tr|E9PQK7|E9PQK7_HUMAN;tr|E9PK54|E9PK54_HUMAN;tr|E9PPY6|E9PPY6_HUMAN;tr|A8K7Q2|A8K7Q2_HUMAN;tr|E9PN25|E9PN25_HUMAN;sp|P54652|HSP72_HUMAN;tr|E9PI65|E9PI65_HUMAN;tr|E9PS65|E9PS65_HUMAN;tr|E9PM13|E9PM13_HUMAN	sp|P11142|HSP7C_HUMAN;tr|E9PKE3|E9PKE3_HUMAN;sp|P11142-2|HSP7C_HUMAN;tr|E9PN89|E9PN89_HUMAN;tr|E9PNE6|E9PNE6_HUMAN;tr|E9PLF4|E9PLF4_HUMAN	29;28;27;20;19;15;14;14;14;12;12;11;10;9;3;2	27;26;25;19;18;13;13;13;13;11;12;10;8;7;3;2	24;23;22;17;15;12;12;12;12;10;10;9;5;6;3;2	;;;;;	16	29	27	24	22	22	22	23	25	22	20	20	20	21	23	21	17	17	17	18	20	19	46.6	45.5	41.5	70.897	646	646;627;493;312;500;187;171;178;184;137;410;132;639;168;223;151	1	149	0	131.57	39.8	40.4	40.7	39.9	41.8	39.6	4447400000	826180000	624500000	574030000	1091600000	798000000
sp|P11387|TOP1_HUMAN;sp|Q969P6-2|TOP1M_HUMAN;sp|Q969P6|TOP1M_HUMAN;tr|E5RIC7|E5RIC7_HUMAN;tr|E5RJ95|E5RJ95_HUMAN;tr|E5RFS0|E5RFS0_HUMAN;tr|E5RJ33|E5RJ33_HUMAN;tr|H0YBR3|H0YBR3_HUMAN;tr|H0YAR3|H0YAR3_HUMAN;tr|H0YC03|H0YC03_HUMAN;tr|E5RGE7|E5RGE7_HUMAN;tr|E5RGR4|E5RGR4_HUMAN;tr|E5RFE3|E5RFE3_HUMAN;tr|E5RGR2|E5RGR2_HUMAN	sp|P11387|TOP1_HUMAN	20;5;5;4;2;2;1;1;1;1;1;1;1;1	20;5;5;4;2;2;1;1;1;1;1;1;1;1	20;5;5;4;2;2;1;1;1;1;1;1;1;1		14	20	20	20	16	14	14	8	11	9	16	14	14	8	11	9	16	14	14	8	11	9	26.8	26.8	26.8	90.725	765	765;503;601;376;201;221;33;49;111;123;134;164;164;167	1	75	0	78.981	22.5	22.5	20.3	14	17.3	14.8	819900000	212900000	169380000	164700000	90507000	116560000
sp|P11940|PABP1_HUMAN;tr|E7EQV3|E7EQV3_HUMAN;tr|E7ERJ7|E7ERJ7_HUMAN;sp|P11940-2|PABP1_HUMAN;sp|Q9H361|PABP3_HUMAN;tr|H0YAR2|H0YAR2_HUMAN;tr|H0YBN4|H0YBN4_HUMAN;tr|H0YAP2|H0YAP2_HUMAN;tr|H0YB86|H0YB86_HUMAN;tr|E5RJB9|E5RJB9_HUMAN;tr|H0YAS6|H0YAS6_HUMAN;tr|H0YB75|H0YB75_HUMAN;tr|E5RGH3|E5RGH3_HUMAN;tr|E5RH24|E5RH24_HUMAN;sp|Q4VXU2|PAP1L_HUMAN;tr|H0YAS7|H0YAS7_HUMAN;tr|H0YAW6|H0YAW6_HUMAN;tr|E5RHG7|…	sp|P11940|PABP1_HUMAN;tr|E7EQV3|E7EQV3_HUMAN;tr|E7ERJ7|E7ERJ7_HUMAN;sp|P11940-2|PABP1_HUMAN;sp|Q9H361|PABP3_HUMAN	45;43;42;41;23;22;13;11;11;9;9;9;8;8;7;6;5;4;4;3;2;2;2;2;1	45;43;42;41;23;22;13;11;11;9;9;9;8;8;7;6;5;4;4;3;2;2;2;2;1	30;29;28;26;17;14;5;11;7;3;8;8;3;3;3;5;5;1;3;3;1;1;2;2;1	;;;;	25	45	45	30	42	41	37	36	38	33	42	41	37	36	38	33	27	28	25	25	28	24	71.7	71.7	50.3	70.67	636	636;591;604;547;631;284;175;131;165;129;169;183;108;118;614;136;187;75;330;42;43;61;350;382;38	1	308	0	323.31	71.4	70.9	66.5	61	64.3	60.1	35667000000	4698500000	4196100000	3854300000	10789000000	7462200000
sp|P12236|ADT3_HUMAN;tr|I7HJJ0|I7HJJ0_HUMAN;sp|P12235|ADT1_HUMAN	sp|P12236|ADT3_HUMAN;tr|I7HJJ0|I7HJJ0_HUMAN;sp|P12235|ADT1_HUMAN	10;6;6	10;6;6	4;2;1	;;	3	10	10	4	6	7	6	8	9	7	6	7	6	8	9	7	2	2	2	3	3	3	34.6	34.6	16.4	32.866	298	298;158;298	1	49	0	29.308	22.1	25.5	22.8	28.5	30.9	25.8	564040000	91937000	87338000	71997000	134090000	109250000
sp|P12273|PIP_HUMAN	sp|P12273|PIP_HUMAN	1	1	1		1	1	1	1	0	0	0	1	1	1	0	0	0	1	1	1	0	0	0	1	1	1	11	11	11	16.572	146	146	1	3	0.0020661	3.36	0	0	0	11	11	11	8300500	0	0	0	2616200	3470900
tr|E9PMJ3|E9PMJ3_HUMAN;tr|E9PLZ3|E9PLZ3_HUMAN;tr|E9PIM9|E9PIM9_HUMAN;sp|P13489|RINI_HUMAN;tr|E9PMA9|E9PMA9_HUMAN;tr|E9PMN0|E9PMN0_HUMAN;tr|E9PIK5|E9PIK5_HUMAN	tr|E9PMJ3|E9PMJ3_HUMAN;tr|E9PLZ3|E9PLZ3_HUMAN;tr|E9PIM9|E9PIM9_HUMAN;sp|P13489|RINI_HUMAN;tr|E9PMA9|E9PMA9_HUMAN;tr|E9PMN0|E9PMN0_HUMAN;tr|E9PIK5|E9PIK5_HUMAN	2;2;2;2;1;1;1	2;2;2;2;1;1;1	2;2;2;2;1;1;1	;;;;;;	7	2	2	2	1	0	0	1	1	1	1	0	0	1	1	1	1	0	0	1	1	1	13.8	13.8	13.8	20.475	189	189;194;199;461;77;168;181	1	4	0.0010593	3.7848	7.9	0	0	5.8	7.9	5.8	13434000	2599500	0	0	6404600	2135200
sp|P13497-4|BMP1_HUMAN;sp|P13497-5|BMP1_HUMAN;sp|P13497-2|BMP1_HUMAN;sp|P13497-6|BMP1_HUMAN;sp|P13497|BMP1_HUMAN	sp|P13497-4|BMP1_HUMAN;sp|P13497-5|BMP1_HUMAN;sp|P13497-2|BMP1_HUMAN;sp|P13497-6|BMP1_HUMAN;sp|P13497|BMP1_HUMAN	2;2;2;2;2	2;2;2;2;2	2;2;2;2;2	;;;;	5	2	2	2	0	0	0	0	0	2	0	0	0	0	0	2	0	0	0	0	0	2	5.3	5.3	5.3	70.468	622	622;717;730;823;986	1	2	0.0011223	4.5526	0	0	0	0	0	5.3	8630900	0	0	0	0	0
sp|P13611-2|CSPG2_HUMAN;sp|P13611-5|CSPG2_HUMAN;sp|P13611|CSPG2_HUMAN;sp|P13611-4|CSPG2_HUMAN;tr|E9PF17|E9PF17_HUMAN;sp|P13611-3|CSPG2_HUMAN;tr|D6RGZ6|D6RGZ6_HUMAN;tr|Q86W61|Q86W61_HUMAN	sp|P13611-2|CSPG2_HUMAN;sp|P13611-5|CSPG2_HUMAN;sp|P13611|CSPG2_HUMAN;sp|P13611-4|CSPG2_HUMAN;tr|E9PF17|E9PF17_HUMAN;sp|P13611-3|CSPG2_HUMAN;tr|D6RGZ6|D6RGZ6_HUMAN;tr|Q86W61|Q86W61_HUMAN	12;12;12;11;11;11;7;6	12;12;12;11;11;11;7;6	12;12;12;11;11;11;7;6	;;;;;;;	8	12	12	12	1	1	2	11	9	7	1	1	2	11	9	7	1	1	2	11	9	7	6.1	6.1	6.1	265.05	2409	2409;3370;3396;655;1594;1642;1240;354	1	34	0	52.678	0.5	0.5	1.3	5.6	4.2	3.4	495350000	4975600	7554000	12792000	278250000	104180000
sp|P13674|P4HA1_HUMAN;sp|P13674-3|P4HA1_HUMAN;sp|P13674-2|P4HA1_HUMAN	sp|P13674|P4HA1_HUMAN;sp|P13674-3|P4HA1_HUMAN;sp|P13674-2|P4HA1_HUMAN	11;10;10	11;10;10	11;10;10	;;	3	11	11	11	7	6	7	7	7	8	7	6	7	7	7	8	7	6	7	7	7	8	25.7	25.7	25.7	61.049	534	534;516;534	1	42	0	61.702	15.5	16.7	16.9	19.1	18.7	20.4	325190000	54429000	49760000	50553000	65507000	54258000
sp|P14618|KPYM_HUMAN;sp|P14618-3|KPYM_HUMAN;sp|P14618-2|KPYM_HUMAN;tr|Q504U3|Q504U3_HUMAN;tr|H3BTN5|H3BTN5_HUMAN;tr|H3BN34|H3BN34_HUMAN;tr|H3BQZ3|H3BQZ3_HUMAN;tr|H3BU13|H3BU13_HUMAN;tr|H3BT25|H3BT25_HUMAN;tr|H3BUW1|H3BUW1_HUMAN;tr|H3BTJ2|H3BTJ2_HUMAN;tr|H3BQ34|H3BQ34_HUMAN	sp|P14618|KPYM_HUMAN;sp|P14618-3|KPYM_HUMAN;sp|P14618-2|KPYM_HUMAN;tr|Q504U3|Q504U3_HUMAN;tr|H3BTN5|H3BTN5_HUMAN	4;3;3;2;2;1;1;1;1;1;1;1	4;3;3;2;2;1;1;1;1;1;1;1	4;3;3;2;2;1;1;1;1;1;1;1	;;;;	12	4	4	4	2	2	3	3	2	1	2	2	3	3	2	1	2	2	3	3	2	1	12.4	12.4	12.4	57.936	531	531;516;531;366;485;52;69;82;151;162;168;281	1	13	0	12.325	6.2	6.2	8.3	10.4	6.2	3	57989000	6776300	10072000	10328000	21156000	6899500
tr|F8W1I5|F8W1I5_HUMAN;sp|P14649|MYL6B_HUMAN	tr|F8W1I5|F8W1I5_HUMAN;sp|P14649|MYL6B_HUMAN	3;3	1;1	1;1	;	2	3	1	1	2	2	2	2	2	2	0	0	0	1	1	1	0	0	0	1	1	1	22.9	9.1	9.1	19.036	175	175;208	1	3	0	5.7341	13.7	13.7	13.7	16.6	16.6	16.6	9961500	0	0	0	3455000	3834500
tr|J3QLE5|J3QLE5_HUMAN;sp|P14678-2|RSMB_HUMAN;sp|P63162|RSMN_HUMAN;sp|P14678|RSMB_HUMAN;tr|B3KVR1|B3KVR1_HUMAN;sp|P14678-3|RSMB_HUMAN;tr|J3KRY3|J3KRY3_HUMAN;tr|S4R3P3|S4R3P3_HUMAN	tr|J3QLE5|J3QLE5_HUMAN;sp|P14678-2|RSMB_HUMAN;sp|P63162|RSMN_HUMAN;sp|P14678|RSMB_HUMAN;tr|B3KVR1|B3KVR1_HUMAN;sp|P14678-3|RSMB_HUMAN	6;6;6;6;6;6;2;2	6;6;6;6;6;6;2;2	6;6;6;6;6;6;2;2	;;;;;	8	6	6	6	4	4	3	4	4	5	4	4	3	4	4	5	4	4	3	4	4	5	26.6	26.6	26.6	17.546	169	169;231;240;240;244;289;59;70	1	28	0	23.658	21.3	26	21.3	21.3	21.3	22.5	432720000	73537000	49150000	37538000	115510000	95815000
sp|P14866|HNRPL_HUMAN;sp|P14866-2|HNRPL_HUMAN;tr|M0QXS5|M0QXS5_HUMAN;tr|M0QYT0|M0QYT0_HUMAN;tr|M0R076|M0R076_HUMAN	sp|P14866|HNRPL_HUMAN;sp|P14866-2|HNRPL_HUMAN;tr|M0QXS5|M0QXS5_HUMAN;tr|M0QYT0|M0QYT0_HUMAN	10;8;8;6;3	10;8;8;6;3	10;8;8;6;3	;;;	5	10	10	10	4	6	5	7	6	4	4	6	5	7	6	4	4	6	5	7	6	4	33.8	33.8	33.8	64.132	589	589;456;530;321;114	1	34	0	41.098	13.6	17.5	20	21.9	19.5	14.9	496820000	62650000	65876000	41574000	161080000	97056000
sp|P14923|PLAK_HUMAN;tr|B4DGU4|B4DGU4_HUMAN;sp|P35222|CTNB1_HUMAN	sp|P14923|PLAK_HUMAN	20;3;3	20;3;3	15;2;2		3	20	20	15	9	11	11	14	13	13	9	11	11	14	13	13	7	8	7	10	9	9	37.2	37.2	28.6	81.744	745	745;774;781	1	76	0	77.17	16.2	19.7	18.9	24.6	26	23.6	898900000	140690000	147700000	102150000	268820000	173790000
tr|E7EQR4|E7EQR4_HUMAN;sp|P26038|MOES_HUMAN;sp|P35241|RADI_HUMAN;sp|P15311|EZRI_HUMAN;sp|P35241-5|RADI_HUMAN;tr|E9PQ82|E9PQ82_HUMAN;tr|E9PNV3|E9PNV3_HUMAN;sp|P35241-3|RADI_HUMAN;sp|P35241-4|RADI_HUMAN	tr|E7EQR4|E7EQR4_HUMAN;sp|P26038|MOES_HUMAN;sp|P35241|RADI_HUMAN;sp|P15311|EZRI_HUMAN;sp|P35241-5|RADI_HUMAN;tr|E9PQ82|E9PQ82_HUMAN;tr|E9PNV3|E9PNV3_HUMAN;sp|P35241-3|RADI_HUMAN;sp|P35241-4|RADI_HUMAN	2;2;2;2;2;1;1;1;1	2;2;2;2;2;1;1;1;1	2;2;2;2;2;1;1;1;1	;;;;;;;;	9	2	2	2	0	0	0	2	1	1	0	0	0	2	1	1	0	0	0	2	1	1	2.9	2.9	2.9	65.578	554	554;577;583;586;604;116;148;200;447	1	4	0.0010582	3.7763	0	0	0	2.9	1.6	1.6	13095000	0	0	0	5689000	4554900
sp|P15880|RS2_HUMAN;tr|H0YEN5|H0YEN5_HUMAN;tr|E9PQD7|E9PQD7_HUMAN;tr|E9PMM9|E9PMM9_HUMAN;tr|E9PPT0|E9PPT0_HUMAN;tr|I3L404|I3L404_HUMAN;tr|E9PM36|E9PM36_HUMAN;tr|H3BNG3|H3BNG3_HUMAN;tr|H0YE27|H0YE27_HUMAN	sp|P15880|RS2_HUMAN;tr|H0YEN5|H0YEN5_HUMAN;tr|E9PQD7|E9PQD7_HUMAN;tr|E9PMM9|E9PMM9_HUMAN;tr|E9PPT0|E9PPT0_HUMAN	29;23;21;17;15;14;13;3;2	29;23;21;17;15;14;13;3;2	29;23;21;17;15;14;13;3;2	;;;;	9	29	29	29	26	28	26	23	23	21	26	28	26	23	23	21	26	28	26	23	23	21	72	72	72	31.324	293	293;195;235;218;197;155;209;44;63	1	935	0	323.31	71	72	67.6	65.2	65.2	60.8	138130000000	27336000000	25217000000	19452000000	29495000000	23319000000
sp|P15924|DESP_HUMAN;sp|P15924-2|DESP_HUMAN	sp|P15924|DESP_HUMAN;sp|P15924-2|DESP_HUMAN	34;29	34;29	34;29	;	2	34	34	34	19	27	20	23	17	15	19	27	20	23	17	15	19	27	20	23	17	15	14.6	14.6	14.6	331.77	2871	2871;2272	1	130	0	195.86	8.8	12	8.8	10.1	8	6.9	998680000	212640000	207880000	153340000	234150000	119590000
sp|P16401|H15_HUMAN	sp|P16401|H15_HUMAN	10	9	9		1	10	9	9	10	9	9	8	9	8	9	9	9	8	9	8	9	9	9	8	9	8	28.8	25.7	25.7	22.58	226	226	1	72	0	38.543	28.8	25.7	25.7	23.9	25.7	23.9	3057500000	665150000	637500000	544900000	525160000	456250000
sp|P16402|H13_HUMAN	sp|P16402|H13_HUMAN	11	1	1		1	11	1	1	8	9	8	8	7	8	1	0	1	1	1	1	1	0	1	1	1	1	28.5	7.2	7.2	22.35	221	221	1	5	0.0010846	4.0394	25.8	18.1	24.4	24.4	22.6	24.4	52121000	10263000	0	7707400	15127000	10599000
sp|P16403|H12_HUMAN	sp|P16403|H12_HUMAN	13	13	3		1	13	13	3	10	12	10	10	8	8	10	12	10	10	8	8	3	3	3	3	2	1	31.9	31.9	9.9	21.364	213	213	1	82	0	74.575	29.1	28.6	27.7	27.7	25.4	25.4	9485200000	1838100000	1566300000	1577100000	1767100000	1967600000
sp|P16989|YBOX3_HUMAN;sp|P16989-3|YBOX3_HUMAN;sp|P16989-2|YBOX3_HUMAN;tr|H0YG22|H0YG22_HUMAN	sp|P16989|YBOX3_HUMAN;sp|P16989-3|YBOX3_HUMAN;sp|P16989-2|YBOX3_HUMAN	14;13;12;3	8;7;6;3	8;7;6;3	;;	4	14	8	8	10	12	11	13	12	9	6	6	7	8	8	7	6	6	7	8	8	7	60.5	46.5	46.5	40.089	372	372;342;303;170	1	49	0	122.45	38.2	37.9	57.3	60.2	57.3	50	947790000	120120000	129280000	163320000	234240000	218930000
sp|P17028|ZNF24_HUMAN;sp|P17028-2|ZNF24_HUMAN	sp|P17028|ZNF24_HUMAN	3;1	3;1	3;1		2	3	3	3	0	0	0	2	2	1	0	0	0	2	2	1	0	0	0	2	2	1	9	9	9	42.155	368	368;193	1	5	0	9.0116	0	0	0	6.2	5.4	2.7	16154000	0	0	0	8713200	6404700
tr|B3KRF7|B3KRF7_HUMAN;tr|E9PC66|E9PC66_HUMAN;sp|P17029|ZKSC1_HUMAN	tr|B3KRF7|B3KRF7_HUMAN;tr|E9PC66|E9PC66_HUMAN;sp|P17029|ZKSC1_HUMAN	1;1;1	1;1;1	1;1;1	;;	3	1	1	1	0	0	0	1	1	1	0	0	0	1	1	1	0	0	0	1	1	1	4.9	4.9	4.9	39.323	350	350;527;563	1	3	0.0093985	2.4179	0	0	0	4.9	4.9	4.9	11615000	0	0	0	5363800	3176300
sp|P17066|HSP76_HUMAN;sp|P48741|HSP77_HUMAN	sp|P17066|HSP76_HUMAN;sp|P48741|HSP77_HUMAN	6;3	1;1	1;1	;	2	6	1	1	5	5	5	6	6	4	1	1	1	1	1	1	1	1	1	1	1	1	10.7	1.7	1.7	71.027	643	643;367	1	6	0	11.314	8.2	8.2	8.2	10.7	10.7	7.6	255290000	10231000	15436000	22237000	95023000	99690000
sp|P17096|HMGA1_HUMAN;sp|P17096-3|HMGA1_HUMAN;tr|H7BYM6|H7BYM6_HUMAN	sp|P17096|HMGA1_HUMAN;sp|P17096-3|HMGA1_HUMAN;tr|H7BYM6|H7BYM6_HUMAN	5;5;5	5;5;5	4;4;4	;;	3	5	5	4	3	4	3	4	4	3	3	4	3	4	4	3	2	3	2	3	3	2	23.4	23.4	23.4	11.676	107	107;179;328	1	45	0	84.458	23.4	23.4	23.4	23.4	23.4	23.4	2290900000	122860000	124130000	229930000	814810000	795690000
sp|P17096-2|HMGA1_HUMAN	sp|P17096-2|HMGA1_HUMAN	2	1	1		1	2	1	1	2	2	2	2	2	2	1	1	1	1	1	1	1	1	1	1	1	1	14.6	14.6	14.6	10.679	96	96	1	14	0	21.264	14.6	14.6	14.6	14.6	14.6	14.6	342660000	68320000	38840000	12252000	69582000	107930000
sp|P17655-2|CAN2_HUMAN;sp|P17655|CAN2_HUMAN	sp|P17655-2|CAN2_HUMAN;sp|P17655|CAN2_HUMAN	1;1	1;1	1;1	;	2	1	1	1	0	0	0	1	0	1	0	0	0	1	0	1	0	0	0	1	0	1	2.4	2.4	2.4	71.475	622	622;700	1	2	0.0093633	2.4097	0	0	0	2.4	0	2.4	5381900	0	0	0	3329100	0
sp|P17844|DDX5_HUMAN;tr|J3KTA4|J3KTA4_HUMAN;tr|B4DLW8|B4DLW8_HUMAN;tr|J3QRQ7|J3QRQ7_HUMAN;tr|J3QSF1|J3QSF1_HUMAN;tr|J3KRZ1|J3KRZ1_HUMAN;tr|J3KRX8|J3KRX8_HUMAN;tr|J3QR02|J3QR02_HUMAN;tr|J3QRN5|J3QRN5_HUMAN;tr|J3QKN9|J3QKN9_HUMAN;tr|J3QLG9|J3QLG9_HUMAN;tr|J3QR62|J3QR62_HUMAN	sp|P17844|DDX5_HUMAN;tr|J3KTA4|J3KTA4_HUMAN;tr|B4DLW8|B4DLW8_HUMAN	50;49;46;18;15;15;12;10;2;1;1;1	50;49;46;18;15;15;12;10;2;1;1;1	40;39;36;15;10;7;12;10;2;1;1;1	;;	12	50	50	40	44	43	37	39	40	29	44	43	37	39	40	29	36	34	31	31	32	24	58.6	58.6	49.5	69.147	614	614;614;535;212;153;166;120;99;65;44;46;52	1	307	0	323.31	55.4	57.3	52.9	54.2	54.9	48	24110000000	3545400000	3045500000	2771000000	6891600000	4603000000
sp|P18077|RL35A_HUMAN;tr|F8WBS5|F8WBS5_HUMAN;tr|F8WB72|F8WB72_HUMAN;tr|C9K025|C9K025_HUMAN	sp|P18077|RL35A_HUMAN;tr|F8WBS5|F8WBS5_HUMAN;tr|F8WB72|F8WB72_HUMAN;tr|C9K025|C9K025_HUMAN	5;3;3;3	5;3;3;3	5;3;3;3	;;;	4	5	5	5	1	1	1	4	3	1	1	1	1	4	3	1	1	1	1	4	3	1	28.2	28.2	28.2	12.538	110	110;55;57;94	1	11	0	8.8032	7.3	7.3	7.3	20	21.8	6.4	49470000	7280800	7082600	6264700	17283000	7706600
sp|P18085|ARF4_HUMAN;tr|C9JPM4|C9JPM4_HUMAN;tr|C9JAK5|C9JAK5_HUMAN;tr|U3KQF2|U3KQF2_HUMAN;tr|F5H1V1|F5H1V1_HUMAN;tr|F5H6T5|F5H6T5_HUMAN;tr|F8WDB3|F8WDB3_HUMAN;tr|F5H0C7|F5H0C7_HUMAN;tr|C9J1Z8|C9J1Z8_HUMAN;sp|P84085|ARF5_HUMAN	sp|P18085|ARF4_HUMAN;tr|C9JPM4|C9JPM4_HUMAN;tr|C9JAK5|C9JAK5_HUMAN;tr|U3KQF2|U3KQF2_HUMAN	4;3;3;2;1;1;1;1;1;1	4;3;3;2;1;1;1;1;1;1	3;2;3;2;0;0;0;0;0;0	;;;	10	4	4	3	1	1	1	1	3	1	1	1	1	1	3	1	1	1	1	1	2	1	25.6	25.6	19.4	20.511	180	180;127;153;71;40;50;59;102;150;180	1	8	0	9.342	5.6	5.6	5.6	5.6	17.2	8.3	27264000	3114500	3058900	2281900	5908200	9307200
sp|P18124|RL7_HUMAN;tr|A8MUD9|A8MUD9_HUMAN;tr|C9JIJ5|C9JIJ5_HUMAN;tr|C9JZ88|C9JZ88_HUMAN	sp|P18124|RL7_HUMAN;tr|A8MUD9|A8MUD9_HUMAN	12;11;3;2	12;11;3;2	12;11;3;2	;	4	12	12	12	7	4	5	12	9	4	7	4	5	12	9	4	7	4	5	12	9	4	49.6	49.6	49.6	29.225	248	248;208;99;88	1	42	0	41.3	33.5	16.5	20.2	49.6	41.9	20.6	484260000	76470000	49752000	49512000	143560000	120580000
tr|H7C1M2|H7C1M2_HUMAN;sp|P18583-6|SON_HUMAN;sp|P18583-2|SON_HUMAN;sp|P18583-10|SON_HUMAN;sp|P18583-3|SON_HUMAN;sp|P18583-4|SON_HUMAN;sp|P18583-7|SON_HUMAN;sp|P18583|SON_HUMAN;sp|P18583-5|SON_HUMAN;sp|P18583-9|SON_HUMAN	tr|H7C1M2|H7C1M2_HUMAN;sp|P18583-6|SON_HUMAN;sp|P18583-2|SON_HUMAN;sp|P18583-10|SON_HUMAN;sp|P18583-3|SON_HUMAN;sp|P18583-4|SON_HUMAN;sp|P18583-7|SON_HUMAN;sp|P18583|SON_HUMAN;sp|P18583-5|SON_HUMAN;sp|P18583-9|SON_HUMAN	4;4;4;4;4;4;4;4;4;4	4;4;4;4;4;4;4;4;4;4	4;4;4;4;4;4;4;4;4;4	;;;;;;;;;	10	4	4	4	1	1	1	4	3	1	1	1	1	4	3	1	1	1	1	4	3	1	5.3	5.3	5.3	159.91	1454	1454;2108;2140;2282;2303;2325;2386;2426;2459;2466	1	11	0	8.6271	2.2	2.2	2.2	5.3	4.7	1	55288000	1756900	3123100	1668400	23532000	20836000
tr|J3QQT2|J3QQT2_HUMAN;tr|J3KRX5|J3KRX5_HUMAN;sp|P18621|RL17_HUMAN;sp|P18621-3|RL17_HUMAN;sp|P18621-2|RL17_HUMAN;tr|J3QLC8|J3QLC8_HUMAN;tr|J3QS96|J3QS96_HUMAN;tr|J3KRB3|J3KRB3_HUMAN;tr|J3KSJ0|J3KSJ0_HUMAN	tr|J3QQT2|J3QQT2_HUMAN;tr|J3KRX5|J3KRX5_HUMAN;sp|P18621|RL17_HUMAN;sp|P18621-3|RL17_HUMAN;sp|P18621-2|RL17_HUMAN;tr|J3QLC8|J3QLC8_HUMAN;tr|J3QS96|J3QS96_HUMAN;tr|J3KRB3|J3KRB3_HUMAN	17;17;17;17;14;14;13;9;4	17;17;17;17;14;14;13;9;4	17;17;17;17;14;14;13;9;4	;;;;;;;	9	17	17	17	16	16	16	14	11	11	16	16	16	14	11	11	16	16	16	14	11	11	66.7	66.7	66.7	19.786	171	171;174;184;228;146;174;138;106;56	1	162	0	193.15	64.9	64.9	64.9	59.1	56.1	57.3	17879000000	3924800000	3803900000	3161300000	3221700000	2337700000
sp|P19338|NUCL_HUMAN;tr|H7BY16|H7BY16_HUMAN	sp|P19338|NUCL_HUMAN;tr|H7BY16|H7BY16_HUMAN	12;8	12;8	12;8	;	2	12	12	12	2	2	3	10	11	10	2	2	3	10	11	10	2	2	3	10	11	10	22.7	22.7	22.7	76.613	710	710;297	1	41	0	75.062	3.1	3.1	6.2	18.6	21.4	18.5	407660000	11399000	13565000	11973000	147050000	128600000
sp|P20042|IF2B_HUMAN	sp|P20042|IF2B_HUMAN	3	3	3		1	3	3	3	0	0	0	2	2	2	0	0	0	2	2	2	0	0	0	2	2	2	11.7	11.7	11.7	38.388	333	333	1	6	0	9.0615	0	0	0	7.2	7.2	9	25661000	0	0	0	11090000	8596100
sp|P21589-2|5NTD_HUMAN;sp|P21589|5NTD_HUMAN;tr|Q96B60|Q96B60_HUMAN	sp|P21589-2|5NTD_HUMAN;sp|P21589|5NTD_HUMAN;tr|Q96B60|Q96B60_HUMAN	2;2;1	2;2;1	2;2;1	;;	3	2	2	2	1	0	2	0	0	0	1	0	2	0	0	0	1	0	2	0	0	0	7.6	7.6	7.6	57.948	524	524;574;264	1	3	0.0020367	3.2117	4.4	0	7.6	0	0	0	4167700	1808100	0	2359600	0	0
tr|B4DIT7|B4DIT7_HUMAN;sp|P21980|TGM2_HUMAN;tr|F5H6P0|F5H6P0_HUMAN;sp|P21980-2|TGM2_HUMAN;tr|A2A299|A2A299_HUMAN;sp|P21980-3|TGM2_HUMAN;tr|A2A2A0|A2A2A0_HUMAN	tr|B4DIT7|B4DIT7_HUMAN;sp|P21980|TGM2_HUMAN;tr|F5H6P0|F5H6P0_HUMAN;sp|P21980-2|TGM2_HUMAN	8;8;6;4;3;3;2	8;8;6;4;3;3;2	8;8;6;4;3;3;2	;;;	7	8	8	8	4	5	2	6	6	5	4	5	2	6	6	5	4	5	2	6	6	5	18.3	18.3	18.3	68.648	606	606;687;627;548;281;349;160	1	28	0	24.381	8.3	9.4	3.5	14	14.4	10.9	97125000	16075000	15743000	5228600	26671000	19846000
sp|P22087|FBRL_HUMAN;tr|M0QXL5|M0QXL5_HUMAN;tr|M0R299|M0R299_HUMAN;tr|M0R0P1|M0R0P1_HUMAN;tr|M0R2Q4|M0R2Q4_HUMAN;tr|M0R2U2|M0R2U2_HUMAN;tr|M0R1H0|M0R1H0_HUMAN;tr|M0R2B0|M0R2B0_HUMAN;tr|M0QXC9|M0QXC9_HUMAN	sp|P22087|FBRL_HUMAN;tr|M0QXL5|M0QXL5_HUMAN;tr|M0R299|M0R299_HUMAN;tr|M0R0P1|M0R0P1_HUMAN;tr|M0R2Q4|M0R2Q4_HUMAN;tr|M0R2U2|M0R2U2_HUMAN;tr|M0R1H0|M0R1H0_HUMAN;tr|M0R2B0|M0R2B0_HUMAN	18;17;16;15;15;9;9;9;1	18;17;16;15;15;9;9;9;1	16;15;14;13;13;8;8;8;1	;;;;;;;	9	18	18	16	14	15	11	13	12	10	14	15	11	13	12	10	12	13	10	12	11	9	56.7	56.7	53.3	33.784	321	321;244;229;228;273;157;178;182;40	1	112	0	191.43	49.8	51.1	46.7	49.8	48.9	42.4	4672800000	828300000	749540000	678210000	1249000000	654490000
sp|P22626|ROA2_HUMAN;sp|P22626-2|ROA2_HUMAN	sp|P22626|ROA2_HUMAN;sp|P22626-2|ROA2_HUMAN	16;15	16;15	16;15	;	2	16	16	16	14	13	12	12	10	9	14	13	12	12	10	9	14	13	12	12	10	9	51.3	51.3	51.3	37.429	353	353;341	1	85	0	131.79	47	48.4	44.5	42.5	39.4	34.8	2169500000	635870000	412810000	375430000	316570000	264230000
sp|P23246|SFPQ_HUMAN;sp|P23246-2|SFPQ_HUMAN;tr|H0Y9K7|H0Y9K7_HUMAN;tr|H0Y9U2|H0Y9U2_HUMAN	sp|P23246|SFPQ_HUMAN;sp|P23246-2|SFPQ_HUMAN	66;61;23;4	66;61;23;4	64;59;23;4	;	4	66	66	64	55	57	55	54	50	45	55	57	55	54	50	45	53	55	53	52	49	43	64.5	64.5	63.1	76.149	707	707;669;223;88	1	720	0	323.31	61.5	61.5	63.5	61.1	60	57.9	242720000000	47964000000	39338000000	33586000000	47197000000	46196000000
sp|P23284|PPIB_HUMAN	sp|P23284|PPIB_HUMAN	6	6	6		1	6	6	6	4	3	3	6	4	4	4	3	3	6	4	4	4	3	3	6	4	4	29.2	29.2	29.2	23.742	216	216	1	24	0	15.053	20.4	16.7	16.7	29.2	17.6	20.4	96340000	15897000	15689000	12011000	23070000	13315000
sp|P23396|RS3_HUMAN;sp|P23396-2|RS3_HUMAN;tr|E9PL09|E9PL09_HUMAN;tr|E9PPU1|E9PPU1_HUMAN;tr|F2Z2S8|F2Z2S8_HUMAN;tr|H0YEU2|H0YEU2_HUMAN;tr|H0YCJ7|H0YCJ7_HUMAN;tr|H0YF32|H0YF32_HUMAN;tr|E9PQ96|E9PQ96_HUMAN;tr|E9PJH4|E9PJH4_HUMAN;tr|E9PK82|E9PK82_HUMAN;tr|E9PSF4|E9PSF4_HUMAN;tr|E9PQX2|E9PQX2_HUMAN;tr|H0YES8|H0YES8_HUMAN;tr|E9PJN9|E9PJN9_HUMAN	sp|P23396|RS3_HUMAN;sp|P23396-2|RS3_HUMAN;tr|E9PL09|E9PL09_HUMAN;tr|E9PPU1|E9PPU1_HUMAN;tr|F2Z2S8|F2Z2S8_HUMAN;tr|H0YEU2|H0YEU2_HUMAN;tr|H0YCJ7|H0YCJ7_HUMAN	22;20;19;16;13;13;12;10;9;9;9;7;4;1;1	22;20;19;16;13;13;12;10;9;9;9;7;4;1;1	22;20;19;16;13;13;12;10;9;9;9;7;4;1;1	;;;;;;	15	22	22	22	19	18	14	17	15	14	19	18	14	17	15	14	19	18	14	17	15	14	82.7	82.7	82.7	26.688	243	243;259;231;158;117;171;135;123;91;115;128;103;44;33;36	1	106	0	126.95	75.7	76.5	65.8	72	65.8	64.2	4556500000	649000000	564210000	459530000	1060700000	1013800000
tr|E9PLJ3|E9PLJ3_HUMAN;tr|E9PS23|E9PS23_HUMAN;tr|E9PQB7|E9PQB7_HUMAN;tr|G3V1A4|G3V1A4_HUMAN;tr|E9PP50|E9PP50_HUMAN;sp|P23528|COF1_HUMAN;tr|E9PK25|E9PK25_HUMAN	tr|E9PLJ3|E9PLJ3_HUMAN;tr|E9PS23|E9PS23_HUMAN;tr|E9PQB7|E9PQB7_HUMAN;tr|G3V1A4|G3V1A4_HUMAN;tr|E9PP50|E9PP50_HUMAN;sp|P23528|COF1_HUMAN;tr|E9PK25|E9PK25_HUMAN	1;1;1;1;1;1;1	1;1;1;1;1;1;1	1;1;1;1;1;1;1	;;;;;;	7	1	1	1	0	0	0	1	1	1	0	0	0	1	1	1	0	0	0	1	1	1	35.4	35.4	35.4	9.0904	79	79;91;122;149;160;166;204	1	3	0	10.248	0	0	0	35.4	35.4	35.4	23902000	0	0	0	9246400	7853500
sp|P23588|IF4B_HUMAN;tr|E7EX17|E7EX17_HUMAN;tr|F8VX11|F8VX11_HUMAN;tr|F8W0K0|F8W0K0_HUMAN;tr|F8VYE9|F8VYE9_HUMAN;tr|F8VSC7|F8VSC7_HUMAN;tr|F8VP89|F8VP89_HUMAN;tr|B4DS13|B4DS13_HUMAN;tr|F8VRU1|F8VRU1_HUMAN	sp|P23588|IF4B_HUMAN;tr|E7EX17|E7EX17_HUMAN;tr|F8VX11|F8VX11_HUMAN;tr|F8W0K0|F8W0K0_HUMAN;tr|F8VYE9|F8VYE9_HUMAN;tr|F8VSC7|F8VSC7_HUMAN;tr|F8VP89|F8VP89_HUMAN;tr|B4DS13|B4DS13_HUMAN	5;5;4;3;3;3;3;3;1	5;5;4;3;3;3;3;3;1	5;5;4;3;3;3;3;3;1	;;;;;;;	9	5	5	5	2	1	1	3	4	5	2	1	1	3	4	5	2	1	1	3	4	5	13.7	13.7	13.7	69.15	611	611;616;360;170;185;227;275;572;175	1	16	0	56.131	6.7	2.6	2.6	11.1	11.6	13.7	109980000	5805500	2066200	2405000	30280000	42607000
sp|P24844|MYL9_HUMAN;sp|P24844-2|MYL9_HUMAN	sp|P24844|MYL9_HUMAN;sp|P24844-2|MYL9_HUMAN	7;4	1;1	1;1	;	2	7	1	1	5	6	5	5	5	5	1	0	1	1	1	1	1	0	1	1	1	1	44.2	5.8	5.8	19.827	172	172;118	1	5	0.0020305	3.1944	38.4	38.4	38.4	38.4	38.4	38.4	52556000	16848000	0	14639000	10341000	5680800
sp|P25398|RS12_HUMAN	sp|P25398|RS12_HUMAN	6	6	6		1	6	6	6	6	6	6	4	3	4	6	6	6	4	3	4	6	6	6	4	3	4	52.3	52.3	52.3	14.515	132	132	1	50	0	63.128	52.3	52.3	52.3	34.1	34.1	34.1	481610000	115490000	96076000	89325000	99022000	45687000
sp|P26196|DDX6_HUMAN	sp|P26196|DDX6_HUMAN	12	12	12		1	12	12	12	4	5	5	11	11	10	4	5	5	11	11	10	4	5	5	11	11	10	41.6	41.6	41.6	54.416	483	483	1	52	0	127.38	16.6	21.3	21.3	40.6	41.6	33.1	951710000	78896000	85556000	63553000	316760000	261830000
sp|P26368-2|U2AF2_HUMAN;sp|P26368|U2AF2_HUMAN;tr|K7ENG2|K7ENG2_HUMAN;tr|K7ELP8|K7ELP8_HUMAN	sp|P26368-2|U2AF2_HUMAN;sp|P26368|U2AF2_HUMAN;tr|K7ENG2|K7ENG2_HUMAN	14;14;9;3	14;14;9;3	14;14;9;3	;;	4	14	14	14	3	2	2	14	13	12	3	2	2	14	13	12	3	2	2	14	13	12	42.5	42.5	42.5	53.12	471	471;475;307;86	1	58	0	104.51	20.6	13.6	13.6	42.5	42.5	40.8	1226600000	24986000	19244000	15494000	492700000	401940000
sp|P26373|RL13_HUMAN;tr|J3QSB4|J3QSB4_HUMAN;sp|P26373-2|RL13_HUMAN;tr|H3BUK8|H3BUK8_HUMAN;tr|H3BTH3|H3BTH3_HUMAN;tr|J3KS98|J3KS98_HUMAN	sp|P26373|RL13_HUMAN;tr|J3QSB4|J3QSB4_HUMAN;sp|P26373-2|RL13_HUMAN	9;6;6;1;1;1	9;6;6;1;1;1	9;6;6;1;1;1	;;	6	9	9	9	8	8	7	8	8	7	8	8	7	8	8	7	8	8	7	8	8	7	39.8	39.8	39.8	24.261	211	211;126;164;54;63;78	1	56	0	101.44	38.9	38.9	33.6	38.9	38.9	30.3	2506100000	449060000	413170000	332290000	621430000	340310000
sp|P26583|HMGB2_HUMAN	sp|P26583|HMGB2_HUMAN	1	1	1		1	1	1	1	0	0	0	1	1	0	0	0	0	1	1	0	0	0	0	1	1	0	5.7	5.7	5.7	24.033	209	209	1	3	0.0020492	3.3001	0	0	0	5.7	5.7	0	14644000	0	0	0	6253100	8391100
tr|K7ELW5|K7ELW5_HUMAN;tr|K7EKJ7|K7EKJ7_HUMAN;tr|K7ES59|K7ES59_HUMAN;sp|P26599|PTBP1_HUMAN;sp|P26599-2|PTBP1_HUMAN;sp|P26599-3|PTBP1_HUMAN;sp|O95758-1|PTBP3_HUMAN;sp|O95758-6|PTBP3_HUMAN;sp|O95758-2|PTBP3_HUMAN;sp|O95758|PTBP3_HUMAN;sp|O95758-5|PTBP3_HUMAN;sp|O95758-4|PTBP3_HUMAN	tr|K7ELW5|K7ELW5_HUMAN;tr|K7EKJ7|K7EKJ7_HUMAN;tr|K7ES59|K7ES59_HUMAN;sp|P26599|PTBP1_HUMAN;sp|P26599-2|PTBP1_HUMAN;sp|P26599-3|PTBP1_HUMAN;sp|O95758-1|PTBP3_HUMAN;sp|O95758-6|PTBP3_HUMAN;sp|O95758-2|PTBP3_HUMAN;sp|O95758|PTBP3_HUMAN;sp|O95758-5|PTBP3_HUMAN;sp|O95758-4|PTBP3_HUMAN	2;2;2;2;2;2;1;1;1;1;1;1	2;2;2;2;2;2;1;1;1;1;1;1	2;2;2;2;2;2;1;1;1;1;1;1	;;;;;;;;;;;	12	2	2	2	1	1	1	2	2	2	1	1	1	2	2	2	1	1	1	2	2	2	12	12	12	24.269	233	233;236;253;531;550;557;521;524;547;552;555;558	1	9	0.0011547	5.0687	8.6	8.6	8.6	12	12	12	32615000	3279300	3589100	771240	10436000	7656800
sp|P31947-2|1433S_HUMAN;sp|P62258-2|1433E_HUMAN;sp|P31946-2|1433B_HUMAN;sp|P63104|1433Z_HUMAN;sp|P27348|1433T_HUMAN;tr|E7EX29|E7EX29_HUMAN;sp|Q04917|1433F_HUMAN;sp|P31946|1433B_HUMAN;sp|P61981|1433G_HUMAN;sp|P31947|1433S_HUMAN;sp|P62258|1433E_HUMAN;tr|E5RGE1|E5RGE1_HUMAN;tr|Q4VY20|Q4VY20_HUMAN;tr|E5RIR4|E5RIR4_HUMAN;tr|E9PD24|E9PD24_HUMAN;tr|B4DJF2|B4DJF2_HUMAN;tr|E7EVZ2|E7EVZ2_HUMAN;tr|Q4VY19|Q4…	sp|P31947-2|1433S_HUMAN;sp|P62258-2|1433E_HUMAN;sp|P31946-2|1433B_HUMAN;sp|P63104|1433Z_HUMAN;sp|P27348|1433T_HUMAN;tr|E7EX29|E7EX29_HUMAN;sp|Q04917|1433F_HUMAN;sp|P31946|1433B_HUMAN;sp|P61981|1433G_HUMAN;sp|P31947|1433S_HUMAN;sp|P62258|1433E_HUMAN;tr|E5RGE1|E5RGE1_HUMAN;tr|Q4VY20|Q4VY20_HUMAN;tr|E5RIR4|E5RIR4_HUMAN;tr|E9PD24|E9PD24_HUMAN;tr|B4DJF2|B4DJF2_HUMAN;tr|E7EVZ2|E7EVZ2_HUMAN;tr|Q4VY19|Q4…	2;2;2;2;2;2;2;2;2;2;2;1;1;1;1;1;1;1;1;1;1;1;1;1;1;1;1;1	2;2;2;2;2;2;2;2;2;2;2;1;1;1;1;1;1;1;1;1;1;1;1;1;1;1;1;1	2;2;2;2;2;2;2;2;2;2;2;1;1;1;1;1;1;1;1;1;1;1;1;1;1;1;1;1	;;;;;;;;;;;;;;;;;;;;;;;;;;;	28	2	2	2	1	1	1	2	0	2	1	1	1	2	0	2	1	1	1	2	0	2	8.3	8.3	8.3	24.336	216	216;233;244;245;245;246;246;246;247;248;255;52;74;75;92;94;98;100;107;109;115;125;130;137;149;162;168;170	1	7	0.0011123	4.4924	3.7	3.7	3.7	8.3	0	8.3	19296000	4925800	4175300	3973600	3645500	0
sp|P27448-6|MARK3_HUMAN;sp|P27448-3|MARK3_HUMAN;sp|P27448-4|MARK3_HUMAN;sp|P27448-2|MARK3_HUMAN;sp|P27448|MARK3_HUMAN;sp|P27448-7|MARK3_HUMAN;tr|J3KNR0|J3KNR0_HUMAN;tr|H0YNV4|H0YNV4_HUMAN;sp|P27448-8|MARK3_HUMAN;tr|H0YKP9|H0YKP9_HUMAN;tr|A2SY06|A2SY06_HUMAN;tr|H0YIY6|H0YIY6_HUMAN;sp|Q9P0L2-3|MARK1_HUMAN;sp|Q9P0L2|MARK1_HUMAN	sp|P27448-6|MARK3_HUMAN;sp|P27448-3|MARK3_HUMAN;sp|P27448-4|MARK3_HUMAN;sp|P27448-2|MARK3_HUMAN;sp|P27448|MARK3_HUMAN;sp|P27448-7|MARK3_HUMAN;tr|J3KNR0|J3KNR0_HUMAN;tr|H0YNV4|H0YNV4_HUMAN;sp|P27448-8|MARK3_HUMAN	3;3;3;3;3;3;3;2;2;1;1;1;1;1	2;2;2;2;2;2;2;1;2;1;1;1;1;1	2;2;2;2;2;2;2;1;2;1;1;1;1;1	;;;;;;;;	14	3	2	2	0	0	0	2	2	2	0	0	0	1	1	1	0	0	0	1	1	1	5.8	3.5	3.5	79.935	713	713;729;744;752;753;760;776;178;659;222;331;505;758;795	1	3	0.0011507	5.0255	0	0	0	3.5	3.5	4.5	14181000	0	0	0	3735000	4629900
sp|P27635|RL10_HUMAN;tr|H7C123|H7C123_HUMAN;tr|H7C2C5|H7C2C5_HUMAN;tr|B8A6G2|B8A6G2_HUMAN;tr|A6QRI9|A6QRI9_HUMAN;sp|Q96L21|RL10L_HUMAN;tr|H7C2U2|H7C2U2_HUMAN	sp|P27635|RL10_HUMAN	18;8;8;6;6;6;1	18;8;8;6;6;6;1	3;0;0;3;3;1;0		7	18	18	3	14	15	17	12	11	10	14	15	17	12	11	10	2	3	2	1	1	1	59.3	59.3	17.3	24.604	214	214;91;131;108;181;214;28	1	120	0	151.42	54.2	55.1	58.4	48.6	48.1	43.5	14817000000	4171800000	3426900000	2878300000	1753800000	1435400000
sp|P27658|CO8A1_HUMAN;tr|C9JTN9|C9JTN9_HUMAN	sp|P27658|CO8A1_HUMAN;tr|C9JTN9|C9JTN9_HUMAN	2;1	2;1	2;1	;	2	2	2	2	0	0	0	2	2	1	0	0	0	2	2	1	0	0	0	2	2	1	3.8	3.8	3.8	73.363	744	744;114	1	5	0	7.9573	0	0	0	3.8	3.8	2.6	29606000	0	0	0	15365000	9982200
sp|P27816|MAP4_HUMAN;tr|E7EVA0|E7EVA0_HUMAN;sp|P27816-2|MAP4_HUMAN;sp|P27816-6|MAP4_HUMAN;tr|B9ZVR1|B9ZVR1_HUMAN;sp|P27816-5|MAP4_HUMAN;sp|P27816-4|MAP4_HUMAN;tr|E9PGM5|E9PGM5_HUMAN;tr|H7C4C5|H7C4C5_HUMAN;tr|H0Y2V1|H0Y2V1_HUMAN;tr|B5MEG9|B5MEG9_HUMAN;tr|F8W9U4|F8W9U4_HUMAN;tr|B4DSQ1|B4DSQ1_HUMAN;sp|P27816-7|MAP4_HUMAN;tr|H7C456|H7C456_HUMAN	sp|P27816|MAP4_HUMAN;tr|E7EVA0|E7EVA0_HUMAN;sp|P27816-2|MAP4_HUMAN;sp|P27816-6|MAP4_HUMAN;tr|B9ZVR1|B9ZVR1_HUMAN;sp|P27816-5|MAP4_HUMAN;sp|P27816-4|MAP4_HUMAN;tr|E9PGM5|E9PGM5_HUMAN;tr|H7C4C5|H7C4C5_HUMAN	16;16;15;15;12;11;9;9;8;7;7;6;5;2;2	16;16;15;15;12;11;9;9;8;7;7;6;5;2;2	16;16;15;15;12;11;9;9;8;7;7;6;5;2;2	;;;;;;;;	15	16	16	16	0	1	1	12	11	13	0	1	1	12	11	13	0	1	1	12	11	13	19.5	19.5	19.5	121	1152	1152;2297;979;1135;811;809;872;887;493;463;712;828;249;99;290	1	40	0	79.036	0	1	1	14.8	14.1	15.6	353770000	0	1009200	1057800	117750000	138480000
sp|P28300|LYOX_HUMAN;tr|H0YAL3|H0YAL3_HUMAN	sp|P28300|LYOX_HUMAN	7;1	7;1	7;1		2	7	7	7	2	4	3	4	5	3	2	4	3	4	5	3	2	4	3	4	5	3	27.6	27.6	27.6	46.944	417	417;61	1	21	0	24.798	6.5	21.1	12.7	18.9	20.6	15.8	228770000	10884000	23352000	14457000	63171000	72296000
sp|P29279|CTGF_HUMAN;sp|P29279-2|CTGF_HUMAN	sp|P29279|CTGF_HUMAN;sp|P29279-2|CTGF_HUMAN	2;1	2;1	2;1	;	2	2	2	2	1	1	2	2	2	2	1	1	2	2	2	2	1	1	2	2	2	2	6.3	6.3	6.3	38.091	349	349;322	1	10	0	7.0371	2.6	2.6	6.3	6.3	6.3	6.3	91642000	8375800	9983100	17228000	26981000	17760000
sp|P29372-5|3MG_HUMAN;sp|P29372-4|3MG_HUMAN;sp|P29372-2|3MG_HUMAN;sp|P29372|3MG_HUMAN;tr|A2IDA3|A2IDA3_HUMAN	sp|P29372-5|3MG_HUMAN;sp|P29372-4|3MG_HUMAN;sp|P29372-2|3MG_HUMAN;sp|P29372|3MG_HUMAN;tr|A2IDA3|A2IDA3_HUMAN	5;5;5;5;4	5;5;5;5;4	5;5;5;5;4	;;;;	5	5	5	5	2	3	4	4	4	3	2	3	4	4	4	3	2	3	4	4	4	3	20.6	20.6	20.6	30.824	281	281;293;293;298;251	1	20	0	17.902	8.2	12.5	16.7	16.7	17.8	13.9	187820000	8348600	13557000	17322000	65576000	43621000
tr|E7ETU5|E7ETU5_HUMAN;sp|P29558-2|RBMS1_HUMAN;sp|P29558|RBMS1_HUMAN;tr|B4DN88|B4DN88_HUMAN;tr|E7EPF2|E7EPF2_HUMAN	tr|E7ETU5|E7ETU5_HUMAN;sp|P29558-2|RBMS1_HUMAN;sp|P29558|RBMS1_HUMAN;tr|B4DN88|B4DN88_HUMAN;tr|E7EPF2|E7EPF2_HUMAN	2;2;2;2;1	1;1;1;1;0	1;1;1;1;0	;;;;	5	2	1	1	2	2	1	1	1	1	1	1	1	1	1	1	1	1	1	1	1	1	12.7	10	10	40.147	370	370;403;406;419;128	1	6	0	11.429	12.7	12.7	10	10	10	10	51149000	8993700	7818000	5903000	11507000	8865700
sp|P30050|RL12_HUMAN;sp|P30050-2|RL12_HUMAN	sp|P30050|RL12_HUMAN	3;1	3;1	3;1		2	3	3	3	1	1	1	1	2	3	1	1	1	1	2	3	1	1	1	1	2	3	24.2	24.2	24.2	17.818	165	165;132	1	9	0	9.6944	9.1	9.1	9.1	9.1	18.8	24.2	110010000	11541000	7050100	4555800	31886000	23095000
sp|P30414|NKTR_HUMAN	sp|P30414|NKTR_HUMAN	3	3	3		1	3	3	3	1	1	0	2	1	2	1	1	0	2	1	2	1	1	0	2	1	2	2.5	2.5	2.5	165.67	1462	1462	1	7	0	6.7044	1.2	1.2	0	1.8	0.7	1.8	23460000	3446300	2139900	0	7867200	7525300
sp|P31151|S10A7_HUMAN;sp|Q86SG5|S1A7A_HUMAN	sp|P31151|S10A7_HUMAN	3;1	3;1	3;1		2	3	3	3	1	1	2	2	1	1	1	1	2	2	1	1	1	1	2	2	1	1	30.7	30.7	30.7	11.471	101	101;101	1	8	0	8.4495	19.8	19.8	30.7	19.8	19.8	19.8	14804000	2185500	1447200	3449600	5700700	1163400
sp|P31689-2|DNJA1_HUMAN;sp|P31689|DNJA1_HUMAN	sp|P31689-2|DNJA1_HUMAN;sp|P31689|DNJA1_HUMAN	2;2	2;2	2;2	;	2	2	2	2	0	0	0	2	2	2	0	0	0	2	2	2	0	0	0	2	2	2	11.2	11.2	11.2	37.044	331	331;397	1	8	0	9.8646	0	0	0	11.2	11.2	11.2	24433000	0	0	0	8180500	8512200
sp|P31942-3|HNRH3_HUMAN;sp|P31942-2|HNRH3_HUMAN;sp|P31942|HNRH3_HUMAN;sp|P31942-4|HNRH3_HUMAN;tr|B4DHY1|B4DHY1_HUMAN;sp|P31942-6|HNRH3_HUMAN;sp|P31942-5|HNRH3_HUMAN	sp|P31942-3|HNRH3_HUMAN;sp|P31942-2|HNRH3_HUMAN;sp|P31942|HNRH3_HUMAN;sp|P31942-4|HNRH3_HUMAN;tr|B4DHY1|B4DHY1_HUMAN	3;3;3;2;2;1;1	3;3;3;2;2;1;1	3;3;3;2;2;1;1	;;;;	7	3	3	3	2	3	2	3	2	1	2	3	2	3	2	1	2	3	2	3	2	1	14.5	14.5	14.5	31.525	297	297;331;346;215;238;139;145	1	19	0	14.226	10.4	14.5	10.4	14.5	10.4	5.7	114700000	15627000	17880000	14958000	28162000	25412000
tr|E9PCY7|E9PCY7_HUMAN;sp|P31943|HNRH1_HUMAN;tr|G8JLB6|G8JLB6_HUMAN;tr|E5RGV0|E5RGV0_HUMAN;tr|D6RIU0|D6RIU0_HUMAN;tr|D6RBM0|D6RBM0_HUMAN;tr|E7EQJ0|E7EQJ0_HUMAN;tr|D6RAM1|D6RAM1_HUMAN;tr|D6R9T0|D6R9T0_HUMAN;tr|D6RFM3|D6RFM3_HUMAN;tr|D6RIT2|D6RIT2_HUMAN;tr|D6RDU3|D6RDU3_HUMAN;tr|D6RJ04|D6RJ04_HUMAN;tr|D6RIH9|D6RIH9_HUMAN;tr|E5RGH4|E5RGH4_HUMAN;tr|E7EN40|E7EN40_HUMAN;tr|H0YB39|H0YB39_HUMAN;tr|E5RJ94…	tr|E9PCY7|E9PCY7_HUMAN;sp|P31943|HNRH1_HUMAN;tr|G8JLB6|G8JLB6_HUMAN;tr|E5RGV0|E5RGV0_HUMAN;tr|D6RIU0|D6RIU0_HUMAN;tr|D6RBM0|D6RBM0_HUMAN;tr|E7EQJ0|E7EQJ0_HUMAN;tr|D6RAM1|D6RAM1_HUMAN;tr|D6R9T0|D6R9T0_HUMAN;tr|D6RFM3|D6RFM3_HUMAN;tr|D6RIT2|D6RIT2_HUMAN;tr|D6RDU3|D6RDU3_HUMAN;tr|D6RJ04|D6RJ04_HUMAN;tr|D6RIH9|D6RIH9_HUMAN	7;7;7;5;5;5;4;4;4;4;4;4;4;4;3;3;3;2;2;2;2;2	7;7;7;5;5;5;4;4;4;4;4;4;4;4;3;3;3;2;2;2;2;2	3;3;3;3;3;3;3;3;3;3;3;3;3;3;1;2;0;2;2;2;2;1	;;;;;;;;;;;;;	22	7	7	3	2	5	4	7	7	4	2	5	4	7	7	4	1	1	1	3	3	2	19.8	19.8	5.8	47.087	429	429;449;472;155;168;212;115;130;162;163;164;171;172;184;100;166;277;28;40;49;84;131	1	32	0	53.365	7.2	17.2	13.3	19.8	19.8	13.5	415200000	22695000	77034000	32298000	121120000	125320000
sp|P31944|CASPE_HUMAN	sp|P31944|CASPE_HUMAN	2	2	2		1	2	2	2	1	1	2	1	0	0	1	1	2	1	0	0	1	1	2	1	0	0	11.6	11.6	11.6	27.679	242	242	1	5	0.0011682	5.3545	7	7	11.6	7	0	0	13063000	1890600	3282900	3866300	4022900	0
sp|P32119|PRDX2_HUMAN;tr|A6NIW5|A6NIW5_HUMAN	sp|P32119|PRDX2_HUMAN;tr|A6NIW5|A6NIW5_HUMAN	2;1	1;1	1;1	;	2	2	1	1	1	1	2	2	1	2	0	0	1	1	0	1	0	0	1	1	0	1	14.6	9.1	9.1	21.892	198	198;136	1	3	0.008547	2.4947	5.6	5.6	14.6	14.6	5.6	14.6	12587000	0	0	3299500	7611400	0
sp|P32969|RL9_HUMAN;tr|D6RAN4|D6RAN4_HUMAN;tr|H0Y9V9|H0Y9V9_HUMAN;tr|E7ESE0|E7ESE0_HUMAN;tr|H0Y9R4|H0Y9R4_HUMAN	sp|P32969|RL9_HUMAN;tr|D6RAN4|D6RAN4_HUMAN;tr|H0Y9V9|H0Y9V9_HUMAN;tr|E7ESE0|E7ESE0_HUMAN	10;9;9;6;3	10;9;9;6;3	10;9;9;6;3	;;;	5	10	10	10	7	7	9	9	8	9	7	7	9	9	8	9	7	7	9	9	8	9	60.4	60.4	60.4	21.863	192	192;182;189;166;91	1	67	0	128.07	59.4	59.4	59.9	53.1	56.2	59.9	1896700000	339630000	334110000	225940000	349810000	350590000
sp|P33176|KINH_HUMAN;tr|E9PET8|E9PET8_HUMAN;tr|J3KNA1|J3KNA1_HUMAN;sp|O60282|KIF5C_HUMAN;sp|Q12840|KIF5A_HUMAN;sp|O60282-2|KIF5C_HUMAN	sp|P33176|KINH_HUMAN	7;2;2;2;2;1	7;2;2;2;2;1	7;2;2;2;2;1		6	7	7	7	0	0	0	3	6	4	0	0	0	3	6	4	0	0	0	3	6	4	10.5	10.5	10.5	109.68	963	963;862;943;957;1032;725	1	13	0	20.762	0	0	0	5.5	9.3	5.4	46036000	0	0	0	14894000	20813000
sp|P33240-2|CSTF2_HUMAN;sp|P33240|CSTF2_HUMAN;tr|E7EWR4|E7EWR4_HUMAN;sp|Q9H0L4|CSTFT_HUMAN;tr|E9PID8|E9PID8_HUMAN	sp|P33240-2|CSTF2_HUMAN;sp|P33240|CSTF2_HUMAN;tr|E7EWR4|E7EWR4_HUMAN;sp|Q9H0L4|CSTFT_HUMAN;tr|E9PID8|E9PID8_HUMAN	3;3;3;3;2	3;3;3;3;2	3;3;3;3;2	;;;;	5	3	3	3	2	1	1	2	1	0	2	1	1	2	1	0	2	1	1	2	1	0	9.8	9.8	9.8	59.251	560	560;577;597;616;438	1	7	0	8.2759	6.1	2	2	7.9	4.1	0	19418000	7494100	4041800	0	4984600	2897700
sp|P35251-2|RFC1_HUMAN;sp|P35251|RFC1_HUMAN;tr|H0Y8U4|H0Y8U4_HUMAN	sp|P35251-2|RFC1_HUMAN;sp|P35251|RFC1_HUMAN;tr|H0Y8U4|H0Y8U4_HUMAN	2;2;1	2;2;1	2;2;1	;;	3	2	2	2	0	0	0	1	2	1	0	0	0	1	2	1	0	0	0	1	2	1	3.6	3.6	3.6	128.18	1147	1147;1148;187	1	4	0.0011274	4.5743	0	0	0	1	3.6	1	24622000	0	0	0	11163000	5412000
sp|P35268|RL22_HUMAN;tr|K7ERI7|K7ERI7_HUMAN;tr|K7EMH1|K7EMH1_HUMAN;tr|K7ELC4|K7ELC4_HUMAN;tr|K7EP65|K7EP65_HUMAN;tr|K7EKS7|K7EKS7_HUMAN;tr|K7EJT5|K7EJT5_HUMAN	sp|P35268|RL22_HUMAN;tr|K7ERI7|K7ERI7_HUMAN;tr|K7EMH1|K7EMH1_HUMAN;tr|K7ELC4|K7ELC4_HUMAN;tr|K7EP65|K7EP65_HUMAN;tr|K7EKS7|K7EKS7_HUMAN	8;7;6;5;4;4;3	8;7;6;5;4;4;3	7;6;5;4;4;4;3	;;;;;	7	8	8	7	7	7	8	5	5	6	7	7	8	5	5	6	6	6	7	5	5	6	68.8	68.8	62.5	14.787	128	128;95;89;79;48;53;47	1	46	0	77.852	59.4	59.4	68.8	51.6	51.6	53.1	3117200000	686870000	636990000	603200000	468050000	362920000
sp|P35568|IRS1_HUMAN	sp|P35568|IRS1_HUMAN	2	2	2		1	2	2	2	0	0	0	2	2	1	0	0	0	2	2	1	0	0	0	2	2	1	3.8	3.8	3.8	131.59	1242	1242	1	7	0	9.0361	0	0	0	3.8	3.8	1.3	19009000	0	0	0	9513600	7853300
sp|P35579|MYH9_HUMAN;sp|P35579-2|MYH9_HUMAN;tr|Q5BKV1|Q5BKV1_HUMAN;sp|P35749-4|MYH11_HUMAN;sp|P35749-3|MYH11_HUMAN;sp|P35749|MYH11_HUMAN;sp|P35749-2|MYH11_HUMAN;tr|B1AH99|B1AH99_HUMAN;REV__tr|S4R3H4|S4R3H4_HUMAN;REV__tr|E7EQT4|E7EQT4_HUMAN;REV__sp|Q9UKV3-5|ACINU_HUMAN;REV__sp|Q9UKV3|ACINU_HUMAN	sp|P35579|MYH9_HUMAN;sp|P35579-2|MYH9_HUMAN	109;68;11;10;10;10;10;8;1;1;1;1	109;68;11;10;10;10;10;8;1;1;1;1	94;54;10;4;4;4;4;7;1;1;1;1	;	12	109	109	94	90	93	87	44	49	36	90	93	87	44	49	36	77	79	75	38	45	33	52.1	52.1	47.3	226.53	1960	1960;1382;218;1938;1945;1972;1979;103;1283;1301;1328;1341	1	483	0	323.31	48.2	48.8	44.8	28.9	30.9	25.2	9702100000	2838200000	2385000000	2150000000	958980000	835900000
sp|P35580|MYH10_HUMAN;tr|F8W6L6|F8W6L6_HUMAN;sp|P35580-2|MYH10_HUMAN;sp|P35580-3|MYH10_HUMAN;sp|P35580-4|MYH10_HUMAN;tr|E7ERA5|E7ERA5_HUMAN	sp|P35580|MYH10_HUMAN;tr|F8W6L6|F8W6L6_HUMAN;sp|P35580-2|MYH10_HUMAN;sp|P35580-3|MYH10_HUMAN;sp|P35580-4|MYH10_HUMAN	18;18;18;18;18;2	4;4;4;4;4;1	4;4;4;4;4;1	;;;;	6	18	4	4	15	16	13	6	3	3	3	3	2	1	0	1	3	3	2	1	0	1	10.5	3.6	3.6	229	1976	1976;1992;1992;1997;2007;188	1	10	0	17.398	7.6	9.2	6.3	2.6	1.3	1.9	29580000	9404200	9740500	4721000	4152000	0
sp|P35637-2|FUS_HUMAN;sp|P35637|FUS_HUMAN	sp|P35637-2|FUS_HUMAN;sp|P35637|FUS_HUMAN	19;19	19;19	3;3	;	2	19	19	3	17	19	18	14	14	14	17	19	18	14	14	14	3	3	3	2	2	2	30.9	30.9	8.2	53.354	525	525;526	1	307	0	323.31	29	30.9	29.5	25.1	25.1	22.3	110910000000	24137000000	20826000000	19154000000	21106000000	14973000000
sp|P35659|DEK_HUMAN;sp|P35659-2|DEK_HUMAN;tr|B4DFG0|B4DFG0_HUMAN;tr|D6RDA2|D6RDA2_HUMAN;tr|D6R9L5|D6R9L5_HUMAN;tr|H0Y993|H0Y993_HUMAN;tr|H0Y8X0|H0Y8X0_HUMAN	sp|P35659|DEK_HUMAN;sp|P35659-2|DEK_HUMAN;tr|B4DFG0|B4DFG0_HUMAN;tr|D6RDA2|D6RDA2_HUMAN;tr|D6R9L5|D6R9L5_HUMAN	8;6;6;5;5;2;1	8;6;6;5;5;2;1	8;6;6;5;5;2;1	;;;;	7	8	8	8	2	1	2	7	5	3	2	1	2	7	5	3	2	1	2	7	5	3	21.3	21.3	21.3	42.674	375	375;341;347;122;151;156;161	1	20	0	37.549	6.7	3.5	6.9	18.7	15.2	10.1	321430000	25011000	8640000	9556200	164870000	73799000
sp|P35869|AHR_HUMAN	sp|P35869|AHR_HUMAN	2	2	2		1	2	2	2	0	0	0	1	0	2	0	0	0	1	0	2	0	0	0	1	0	2	2.1	2.1	2.1	96.146	848	848	1	3	0.002	3.0437	0	0	0	1.2	0	2.1	5727900	0	0	0	2880500	0
sp|P35908|K22E_HUMAN	sp|P35908|K22E_HUMAN	47	1	1		1	47	1	1	40	42	41	41	41	35	1	1	1	1	1	1	1	1	1	1	1	1	79.2	4.7	4.7	65.432	639	639	1	12	0	11.094	77.9	77.9	77.9	74.3	72.8	69.2	298070000	41587000	44889000	39453000	94051000	47840000
tr|B4DL14|B4DL14_HUMAN;sp|P36542-2|ATPG_HUMAN;sp|P36542|ATPG_HUMAN	tr|B4DL14|B4DL14_HUMAN;sp|P36542-2|ATPG_HUMAN;sp|P36542|ATPG_HUMAN	4;4;4	4;4;4	4;4;4	;;	3	4	4	4	1	1	1	4	3	2	1	1	1	4	3	2	1	1	1	4	3	2	27.2	27.2	27.2	27.512	250	250;297;298	1	12	0	13.749	4.8	4.8	4.8	27.2	21.2	17.2	112690000	9395600	8643600	7031700	31702000	33921000
sp|P36578|RL4_HUMAN;tr|H3BTP7|H3BTP7_HUMAN;tr|H3BU31|H3BU31_HUMAN;tr|H3BM89|H3BM89_HUMAN	sp|P36578|RL4_HUMAN;tr|H3BTP7|H3BTP7_HUMAN;tr|H3BU31|H3BU31_HUMAN;tr|H3BM89|H3BM89_HUMAN	11;6;6;6	11;6;6;6	11;6;6;6	;;;	4	11	11	11	5	7	6	7	9	5	5	7	6	7	9	5	5	7	6	7	9	5	28.1	28.1	28.1	47.697	427	427;170;171;333	1	41	0	33.973	16.6	16.9	16.6	18.5	25.5	14.8	430850000	52157000	79037000	40854000	115350000	96852000
tr|F8VYE8|F8VYE8_HUMAN;sp|P36873|PP1G_HUMAN;sp|P36873-2|PP1G_HUMAN;tr|F8VR82|F8VR82_HUMAN	tr|F8VYE8|F8VYE8_HUMAN;sp|P36873|PP1G_HUMAN;sp|P36873-2|PP1G_HUMAN;tr|F8VR82|F8VR82_HUMAN	9;9;9;7	1;1;1;1	1;1;1;1	;;;	4	9	1	1	7	5	6	7	5	5	1	1	1	1	1	1	1	1	1	1	1	1	30.9	4.6	4.6	34.95	304	304;323;337;270	1	7	0	12.696	23.7	19.4	19.4	26.3	19.1	21.7	67308000	8613700	3465500	6321600	32069000	9269800
tr|H0YLA2|H0YLA2_HUMAN;sp|P37108|SRP14_HUMAN	tr|H0YLA2|H0YLA2_HUMAN;sp|P37108|SRP14_HUMAN	1;1	1;1	1;1	;	2	1	1	1	1	1	1	1	1	1	1	1	1	1	1	1	1	1	1	1	1	1	12.2	12.2	12.2	13.058	115	115;136	1	6	0	6.7223	12.2	12.2	12.2	12.2	12.2	12.2	25828000	4319500	3639100	3327400	7807600	4522600
sp|P37802|TAGL2_HUMAN	sp|P37802|TAGL2_HUMAN	2	2	2		1	2	2	2	0	0	0	1	2	1	0	0	0	1	2	1	0	0	0	1	2	1	15.1	15.1	15.1	22.391	199	199	1	4	0	6.7438	0	0	0	9	15.1	6	10388000	0	0	0	4283700	4413400
sp|P38159|RBMX_HUMAN;sp|P38159-2|RBMX_HUMAN;tr|H3BT71|H3BT71_HUMAN;tr|B3KRG5|B3KRG5_HUMAN;tr|H3BUY5|H3BUY5_HUMAN;tr|H3BR27|H3BR27_HUMAN;sp|P38159-3|RBMX_HUMAN;sp|O75526|RMXL2_HUMAN;tr|H3BNC1|H3BNC1_HUMAN;sp|Q8N7X1|RMXL3_HUMAN	sp|P38159|RBMX_HUMAN;sp|P38159-2|RBMX_HUMAN;tr|H3BT71|H3BT71_HUMAN;tr|B3KRG5|B3KRG5_HUMAN;tr|H3BUY5|H3BUY5_HUMAN	27;24;21;14;14;9;9;5;4;1	27;24;21;14;14;9;9;5;4;1	3;3;0;3;3;0;0;0;0;0	;;;;	10	27	27	3	23	22	20	19	21	16	23	22	20	19	21	16	1	1	2	1	2	1	52.7	52.7	6.9	42.331	391	391;378;296;256;263;78;196;392;37;1067	1	189	0	215.26	48.6	48.8	41.4	46	48.6	35.3	10560000000	2140700000	1914800000	1795200000	2143800000	1380400000
sp|P38432|COIL_HUMAN	sp|P38432|COIL_HUMAN	4	4	4		1	4	4	4	0	0	1	1	3	3	0	0	1	1	3	3	0	0	1	1	3	3	9	9	9	62.608	576	576	1	8	0	12.731	0	0	3.3	3.3	7.3	8.5	24073000	0	0	2585200	7977500	8697000
sp|P38646|GRP75_HUMAN;tr|D6RA73|D6RA73_HUMAN;tr|D6RJI2|D6RJI2_HUMAN;tr|H0YBG6|H0YBG6_HUMAN	sp|P38646|GRP75_HUMAN;tr|D6RA73|D6RA73_HUMAN;tr|D6RJI2|D6RJI2_HUMAN;tr|H0YBG6|H0YBG6_HUMAN	2;1;1;1	2;1;1;1	2;1;1;1	;;;	4	2	2	2	1	1	0	2	1	0	1	1	0	2	1	0	1	1	0	2	1	0	3.8	3.8	3.8	73.68	679	679;62;95;163	1	5	0.0011468	4.9537	2.1	1.8	0	3.8	2.1	0	12396000	2255800	2089200	0	6084400	1966500
sp|P38919|IF4A3_HUMAN	sp|P38919|IF4A3_HUMAN	2	2	2		1	2	2	2	0	0	0	1	1	2	0	0	0	1	1	2	0	0	0	1	1	2	5.6	5.6	5.6	46.871	411	411	1	4	0	8.2331	0	0	0	3.2	3.2	5.6	28119000	0	0	0	15402000	5623300
sp|P39019|RS19_HUMAN;tr|M0R2L9|M0R2L9_HUMAN;tr|M0QXK4|M0QXK4_HUMAN;tr|M0QYF7|M0QYF7_HUMAN;tr|M0R140|M0R140_HUMAN	sp|P39019|RS19_HUMAN;tr|M0R2L9|M0R2L9_HUMAN;tr|M0QXK4|M0QXK4_HUMAN;tr|M0QYF7|M0QYF7_HUMAN;tr|M0R140|M0R140_HUMAN	11;6;6;6;6	11;6;6;6;6	11;6;6;6;6	;;;;	5	11	11	11	10	10	9	10	9	7	10	10	9	10	9	7	10	10	9	10	9	7	56.6	56.6	56.6	16.06	145	145;71;76;100;102	1	65	0	51.766	56.6	49.7	43.4	49.7	49.7	29.7	2383300000	432040000	482070000	399050000	552820000	337180000
sp|P39023|RL3_HUMAN;tr|G5E9G0|G5E9G0_HUMAN;tr|B5MCW2|B5MCW2_HUMAN;tr|H7C422|H7C422_HUMAN;tr|H7C3M2|H7C3M2_HUMAN;tr|F8WCR1|F8WCR1_HUMAN;sp|Q92901|RL3L_HUMAN	sp|P39023|RL3_HUMAN;tr|G5E9G0|G5E9G0_HUMAN;tr|B5MCW2|B5MCW2_HUMAN;tr|H7C422|H7C422_HUMAN;tr|H7C3M2|H7C3M2_HUMAN	14;11;8;8;7;4;1	14;11;8;8;7;4;1	14;11;8;8;7;4;1	;;;;	7	14	14	14	7	12	10	13	12	9	7	12	10	13	12	9	7	12	10	13	12	9	42.7	42.7	42.7	46.108	403	403;351;272;305;261;180;407	1	73	0	86.575	21.8	40.2	33.3	40.7	40	34.2	2264600000	351000000	351020000	256860000	526180000	440100000
sp|P40429|RL13A_HUMAN;tr|M0QYS1|M0QYS1_HUMAN;sp|Q6NVV1|R13AX_HUMAN;tr|M0QZU1|M0QZU1_HUMAN	sp|P40429|RL13A_HUMAN;tr|M0QYS1|M0QYS1_HUMAN	7;6;3;2	7;6;3;2	7;6;3;2	;	4	7	7	7	4	3	5	4	5	4	4	3	5	4	5	4	4	3	5	4	5	4	33	33	33	23.577	203	203;210;102;46	1	27	0	21.202	20.7	14.8	25.6	18.7	22.2	20.7	271280000	61325000	49514000	50592000	41257000	45553000
tr|F8W810|F8W810_HUMAN;sp|Q2VIR3-2|IF2GL_HUMAN;sp|Q2VIR3|IF2GL_HUMAN;sp|P41091|IF2G_HUMAN	tr|F8W810|F8W810_HUMAN;sp|Q2VIR3-2|IF2GL_HUMAN;sp|Q2VIR3|IF2GL_HUMAN;sp|P41091|IF2G_HUMAN	4;4;4;4	4;4;4;4	4;4;4;4	;;;	4	4	4	4	0	0	0	4	3	2	0	0	0	4	3	2	0	0	0	4	3	2	13.9	13.9	13.9	50.529	466	466;466;472;472	1	9	0	17.234	0	0	0	13.9	10.5	8.8	76674000	0	0	0	27173000	31685000
sp|P42357-3|HUTH_HUMAN;sp|P42357-2|HUTH_HUMAN;sp|P42357|HUTH_HUMAN	sp|P42357-3|HUTH_HUMAN;sp|P42357-2|HUTH_HUMAN;sp|P42357|HUTH_HUMAN	1;1;1	1;1;1	1;1;1	;;	3	1	1	1	1	1	1	1	0	1	1	1	1	1	0	1	1	1	1	1	0	1	4	4	4	49.122	449	449;591;657	1	5	0	7.3256	4	4	4	4	0	4	17271000	3066700	5083400	3175200	3365800	0
sp|P42677|RS27_HUMAN;tr|Q5T4L4|Q5T4L4_HUMAN;tr|C9J1C5|C9J1C5_HUMAN	sp|P42677|RS27_HUMAN;tr|Q5T4L4|Q5T4L4_HUMAN	6;5;1	6;5;1	3;3;0	;	3	6	6	3	4	4	4	6	6	3	4	4	4	6	6	3	1	1	1	3	3	1	41.7	41.7	15.5	9.461	84	84;66;52	1	31	0	36.506	41.7	39.3	41.7	41.7	41.7	40.5	3319800000	367070000	333940000	279920000	1052200000	666810000
sp|P42766|RL35_HUMAN;tr|F2Z388|F2Z388_HUMAN	sp|P42766|RL35_HUMAN;tr|F2Z388|F2Z388_HUMAN	7;4	7;4	7;4	;	2	7	7	7	6	6	5	6	5	4	6	6	5	6	5	4	6	6	5	6	5	4	43.9	43.9	43.9	14.551	123	123;96	1	43	0	61.146	38.2	38.2	30.1	35.8	30.1	29.3	10498000000	2244100000	2078700000	1401500000	2300300000	1781500000
sp|P43243|MATR3_HUMAN;tr|A8MXP9|A8MXP9_HUMAN;tr|D6REM6|D6REM6_HUMAN;tr|D6R991|D6R991_HUMAN;tr|H0Y8T4|H0Y8T4_HUMAN;tr|B3KM87|B3KM87_HUMAN;sp|P43243-2|MATR3_HUMAN;tr|D6RCM3|D6RCM3_HUMAN;tr|D6REK4|D6REK4_HUMAN;tr|D6R8Z5|D6R8Z5_HUMAN;tr|D6RBI2|D6RBI2_HUMAN;tr|D6RE02|D6RE02_HUMAN;tr|D6RIA2|D6RIA2_HUMAN;tr|D6RB45|D6RB45_HUMAN;tr|D6R9F3|D6R9F3_HUMAN;tr|D6RAM9|D6RAM9_HUMAN;tr|D6RAY2|D6RAY2_HUMAN;tr|D6RBS…	sp|P43243|MATR3_HUMAN;tr|A8MXP9|A8MXP9_HUMAN;tr|D6REM6|D6REM6_HUMAN;tr|D6R991|D6R991_HUMAN	11;11;10;9;5;5;5;3;3;3;3;3;3;2;2;2;2;2;2	11;11;10;9;5;5;5;3;3;3;3;3;3;2;2;2;2;2;2	11;11;10;9;5;5;5;3;3;3;3;3;3;2;2;2;2;2;2	;;;	19	11	11	11	6	5	5	8	10	7	6	5	5	8	10	7	6	5	5	8	10	7	24.2	24.2	24.2	94.622	847	847;895;794;433;334;509;559;99;100;107;109;125;172;47;78;81;86;87;121	1	41	0	67.888	11.9	9.8	10.4	18.8	23.1	14.6	352830000	28886000	25257000	20450000	102000000	116080000
tr|B4DKM5|B4DKM5_HUMAN;sp|P45880-2|VDAC2_HUMAN;sp|P45880|VDAC2_HUMAN;sp|P45880-1|VDAC2_HUMAN	tr|B4DKM5|B4DKM5_HUMAN;sp|P45880-2|VDAC2_HUMAN;sp|P45880|VDAC2_HUMAN;sp|P45880-1|VDAC2_HUMAN	1;1;1;1	1;1;1;1	1;1;1;1	;;;	4	1	1	1	1	1	1	1	1	1	1	1	1	1	1	1	1	1	1	1	1	1	3.9	3.9	3.9	27.478	255	255;283;294;309	1	6	0.0039216	2.7803	3.9	3.9	3.9	3.9	3.9	3.9	61862000	11630000	11453000	12425000	14780000	7471700
sp|P46013-2|KI67_HUMAN;sp|P46013|KI67_HUMAN	sp|P46013-2|KI67_HUMAN;sp|P46013|KI67_HUMAN	3;3	3;3	3;3	;	2	3	3	3	2	2	2	2	0	0	2	2	2	2	0	0	2	2	2	2	0	0	1.8	1.8	1.8	319.44	2896	2896;3256	1	8	0	8.2063	0.9	0.9	0.9	1.2	0	0	14419000	4837100	2852900	4269800	2459400	0
sp|P46776|RL27A_HUMAN;tr|E9PLL6|E9PLL6_HUMAN;tr|E9PJD9|E9PJD9_HUMAN;tr|E9PLX7|E9PLX7_HUMAN	sp|P46776|RL27A_HUMAN;tr|E9PLL6|E9PLL6_HUMAN;tr|E9PJD9|E9PJD9_HUMAN	10;9;8;3	10;9;8;3	10;9;8;3	;;	4	10	10	10	9	10	9	8	8	6	9	10	9	8	8	6	9	10	9	8	8	6	39.9	39.9	39.9	16.561	148	148;108;91;113	1	77	0	104.34	39.9	39.9	39.9	39.9	33.1	31.1	11005000000	2145200000	2400700000	2261200000	1762600000	1451000000
sp|P46777|RL5_HUMAN	sp|P46777|RL5_HUMAN	2	2	2		1	2	2	2	1	1	1	1	1	1	1	1	1	1	1	1	1	1	1	1	1	1	6.4	6.4	6.4	34.362	297	297	1	6	0.001087	4.0543	2.4	2.4	2.4	2.4	2.4	4	17082000	2379800	3049100	2304100	6510300	1833800
sp|P46778|RL21_HUMAN;tr|G3V1B3|G3V1B3_HUMAN;tr|M0R181|M0R181_HUMAN;tr|M0R3I5|M0R3I5_HUMAN	sp|P46778|RL21_HUMAN;tr|G3V1B3|G3V1B3_HUMAN;tr|M0R181|M0R181_HUMAN	8;5;5;1	8;5;5;1	8;5;5;1	;;	4	8	8	8	6	8	7	6	6	5	6	8	7	6	6	5	6	8	7	6	6	5	43.1	43.1	43.1	18.565	160	160;87;122;59	1	54	0	53.49	41.2	43.1	42.5	38.1	38.1	36.9	1453600000	343030000	343360000	269450000	203000000	140990000
sp|P46779|RL28_HUMAN;sp|P46779-2|RL28_HUMAN;sp|P46779-3|RL28_HUMAN;tr|H0YKD8|H0YKD8_HUMAN;sp|P46779-4|RL28_HUMAN;sp|P46779-5|RL28_HUMAN;tr|H0YMF4|H0YMF4_HUMAN;tr|H0YLP6|H0YLP6_HUMAN	sp|P46779|RL28_HUMAN;sp|P46779-2|RL28_HUMAN;sp|P46779-3|RL28_HUMAN;tr|H0YKD8|H0YKD8_HUMAN;sp|P46779-4|RL28_HUMAN;sp|P46779-5|RL28_HUMAN;tr|H0YMF4|H0YMF4_HUMAN;tr|H0YLP6|H0YLP6_HUMAN	8;8;8;8;7;7;7;6	8;8;8;8;7;7;7;6	8;8;8;8;7;7;7;6	;;;;;;;	8	8	8	8	6	8	5	7	7	5	6	8	5	7	7	5	6	8	5	7	7	5	46	46	46	15.747	137	137;163;169;170;69;87;112;89	1	42	0	33.43	35.8	46	31.4	44.5	40.9	27.7	1272600000	263940000	268570000	149330000	260240000	207530000
sp|P46781|RS9_HUMAN;tr|B5MCT8|B5MCT8_HUMAN;tr|C9JM19|C9JM19_HUMAN;tr|F2Z3C0|F2Z3C0_HUMAN;tr|A8MXK4|A8MXK4_HUMAN	sp|P46781|RS9_HUMAN;tr|B5MCT8|B5MCT8_HUMAN;tr|C9JM19|C9JM19_HUMAN	20;16;16;4;4	20;16;16;4;4	20;16;16;4;4	;;	5	20	20	20	18	17	17	14	15	12	18	17	17	14	15	12	18	17	17	14	15	12	55.2	55.2	55.2	22.591	194	194;139;156;77;79	1	122	0	69.906	51.5	51.5	51.5	42.3	46.4	34.5	14037000000	3279900000	2850800000	3075300000	2156100000	1565100000
tr|M0R0F0|M0R0F0_HUMAN;sp|P46782|RS5_HUMAN;tr|M0R0R2|M0R0R2_HUMAN;tr|M0QZN2|M0QZN2_HUMAN	tr|M0R0F0|M0R0F0_HUMAN;sp|P46782|RS5_HUMAN;tr|M0R0R2|M0R0R2_HUMAN;tr|M0QZN2|M0QZN2_HUMAN	18;18;16;12	18;18;16;12	18;18;16;12	;;;	4	18	18	18	17	14	13	15	14	11	17	14	13	15	14	11	17	14	13	15	14	11	61	61	61	22.391	200	200;204;225;134	1	146	0	219.23	60	53.5	54.5	53	48.5	43.5	7462700000	1308300000	1070000000	477700000	1839800000	1783400000
sp|P46783|RS10_HUMAN;tr|F6U211|F6U211_HUMAN;tr|S4R435|S4R435_HUMAN;sp|Q9NQ39|RS10L_HUMAN	sp|P46783|RS10_HUMAN;tr|F6U211|F6U211_HUMAN;tr|S4R435|S4R435_HUMAN	14;11;11;5	14;11;11;5	14;11;11;5	;;	4	14	14	14	13	12	10	12	11	10	13	12	10	12	11	10	13	12	10	12	11	10	68.5	68.5	68.5	18.898	165	165;172;286;176	1	124	0	216.91	64.8	64.2	54.5	62.4	53.3	54.5	13145000000	1722800000	1560500000	1142100000	3105500000	2816100000
sp|P46821|MAP1B_HUMAN;tr|D6RA40|D6RA40_HUMAN;tr|D6RA32|D6RA32_HUMAN;sp|P78559|MAP1A_HUMAN;tr|J3KPX8|J3KPX8_HUMAN;sp|P78559-2|MAP1A_HUMAN;tr|E9PGC8|E9PGC8_HUMAN	sp|P46821|MAP1B_HUMAN	3;1;1;1;1;1;1	3;1;1;1;1;1;1	3;1;1;1;1;1;1		7	3	3	3	0	0	0	2	3	1	0	0	0	2	3	1	0	0	0	2	3	1	2.3	2.3	2.3	270.63	2468	2468;569;670;2803;2805;2805;3041	1	6	0	13.097	0	0	0	1.3	2.3	0.4	38962000	0	0	0	16602000	16066000
tr|C9JUG7|C9JUG7_HUMAN;tr|B4DG50|B4DG50_HUMAN;tr|F8W9N7|F8W9N7_HUMAN;sp|P52907|CAZA1_HUMAN;sp|P47755|CAZA2_HUMAN	tr|C9JUG7|C9JUG7_HUMAN;tr|B4DG50|B4DG50_HUMAN;tr|F8W9N7|F8W9N7_HUMAN;sp|P52907|CAZA1_HUMAN;sp|P47755|CAZA2_HUMAN	1;1;1;1;1	1;1;1;1;1	1;1;1;1;1	;;;;	5	1	1	1	0	0	0	1	1	1	0	0	0	1	1	1	0	0	0	1	1	1	6.8	6.8	6.8	16.698	146	146;172;174;286;286	1	3	0.0094429	2.4384	0	0	0	6.8	6.8	6.8	17839000	0	0	0	9404000	6024700
sp|P47914|RL29_HUMAN	sp|P47914|RL29_HUMAN	4	4	4		1	4	4	4	3	4	3	3	2	3	3	4	3	3	2	3	3	4	3	3	2	3	21.4	21.4	21.4	17.752	159	159	1	25	0	19.127	15.1	21.4	15.1	20.8	14.5	20.8	1789000000	134490000	230840000	192530000	612120000	530020000
sp|P47929|LEG7_HUMAN	sp|P47929|LEG7_HUMAN	1	1	1		1	1	1	1	1	1	1	0	1	0	1	1	1	0	1	0	1	1	1	0	1	0	11.8	11.8	11.8	15.075	136	136	1	4	0.0057915	2.6382	11.8	11.8	11.8	0	11.8	0	7354300	1984700	1758200	1767300	0	1844100
sp|P48634|PRC2A_HUMAN;sp|P48634-3|PRC2A_HUMAN;sp|P48634-2|PRC2A_HUMAN;sp|P48634-4|PRC2A_HUMAN	sp|P48634|PRC2A_HUMAN;sp|P48634-3|PRC2A_HUMAN;sp|P48634-2|PRC2A_HUMAN;sp|P48634-4|PRC2A_HUMAN	73;69;67;53	70;66;64;50	70;66;64;50	;;;	4	73	70	70	60	58	60	53	56	43	58	56	57	52	53	41	58	56	57	52	53	41	44.9	44	44	228.86	2157	2157;2156;2144;1533	1	400	0	323.31	38.7	38.3	38.3	36	37.4	31.3	17720000000	3710700000	3478700000	3299900000	3160800000	2506500000
tr|B4DE85|B4DE85_HUMAN;tr|Q9BUQ5|Q9BUQ5_HUMAN;sp|P48651|PTSS1_HUMAN	tr|B4DE85|B4DE85_HUMAN;tr|Q9BUQ5|Q9BUQ5_HUMAN;sp|P48651|PTSS1_HUMAN	2;2;2	2;2;2	2;2;2	;;	3	2	2	2	1	2	2	2	2	2	1	2	2	2	2	2	1	2	2	2	2	2	9	9	9	34.579	301	301;327;473	1	11	0	7.962	4.3	9	9	9	9	9	65341000	7476500	11100000	11440000	10328000	13033000
tr|D6REM4|D6REM4_HUMAN;tr|Q71TU5|Q71TU5_HUMAN;sp|P48729|KC1A_HUMAN;tr|E7ETM0|E7ETM0_HUMAN;sp|Q8N752|KC1AL_HUMAN;sp|P48729-2|KC1A_HUMAN	tr|D6REM4|D6REM4_HUMAN;tr|Q71TU5|Q71TU5_HUMAN;sp|P48729|KC1A_HUMAN;tr|E7ETM0|E7ETM0_HUMAN;sp|Q8N752|KC1AL_HUMAN;sp|P48729-2|KC1A_HUMAN	3;3;3;2;2;2	3;3;3;2;2;2	3;3;3;2;2;2	;;;;;	6	3	3	3	0	0	0	3	1	1	0	0	0	3	1	1	0	0	0	3	1	1	14.8	14.8	14.8	27.741	236	236;325;337;264;337;365	1	5	0	6.12	0	0	0	14.8	4.2	4.2	19801000	0	0	0	13761000	3133900
sp|P49207|RL34_HUMAN	sp|P49207|RL34_HUMAN	3	3	3		1	3	3	3	2	1	2	1	1	2	2	1	2	1	1	2	2	1	2	1	1	2	20.5	20.5	20.5	13.293	117	117	1	9	0	6.3754	12.8	6.8	14.5	6.8	6.8	12.8	101650000	56718000	17080000	18281000	3294800	6276500
sp|P49411|EFTU_HUMAN	sp|P49411|EFTU_HUMAN	2	2	2		1	2	2	2	1	2	0	0	0	0	1	2	0	0	0	0	1	2	0	0	0	0	5.1	5.1	5.1	49.541	452	452	1	3	0.0038722	2.686	2.7	5.1	0	0	0	0	6509700	2317500	4192200	0	0	0
tr|E9PE20|E9PE20_HUMAN;sp|P49458-2|SRP09_HUMAN;sp|P49458|SRP09_HUMAN	tr|E9PE20|E9PE20_HUMAN;sp|P49458-2|SRP09_HUMAN;sp|P49458|SRP09_HUMAN	1;1;1	1;1;1	1;1;1	;;	3	1	1	1	1	0	1	1	1	1	1	0	1	1	1	1	1	0	1	1	1	1	16.7	16.7	16.7	7.6677	66	66;82;86	1	5	0.0020812	3.5378	16.7	0	16.7	16.7	16.7	16.7	20330000	2715100	0	2832800	6411200	3762700
sp|P49750-4|YLPM1_HUMAN;sp|P49750|YLPM1_HUMAN;sp|P49750-3|YLPM1_HUMAN;tr|H0YIQ2|H0YIQ2_HUMAN;tr|F8VU51|F8VU51_HUMAN;tr|H0YI23|H0YI23_HUMAN;tr|U3KQT9|U3KQT9_HUMAN	sp|P49750-4|YLPM1_HUMAN;sp|P49750|YLPM1_HUMAN;sp|P49750-3|YLPM1_HUMAN;tr|H0YIQ2|H0YIQ2_HUMAN;tr|F8VU51|F8VU51_HUMAN	69;65;57;51;40;16;2	69;65;57;51;40;16;2	69;65;57;51;40;16;2	;;;;	7	69	69	69	45	46	46	51	51	49	45	46	46	51	51	49	45	46	46	51	51	49	41.1	41.1	41.1	241.64	2146	2146;1951;1862;1595;1440;466;110	1	363	0	323.31	30.1	29.4	28.8	34.9	33.6	33.7	8787800000	1390100000	1368100000	1085000000	1988000000	1669800000
sp|P49755|TMEDA_HUMAN;tr|G3V2K7|G3V2K7_HUMAN	sp|P49755|TMEDA_HUMAN;tr|G3V2K7|G3V2K7_HUMAN	2;1	2;1	2;1	;	2	2	2	2	0	0	0	2	1	1	0	0	0	2	1	1	0	0	0	2	1	1	12.8	12.8	12.8	24.976	219	219;153	1	4	0	8.0548	0	0	0	12.8	5	5	18182000	0	0	0	10054000	4835700
sp|P49756|RBM25_HUMAN;tr|H0YE46|H0YE46_HUMAN;sp|P49756-2|RBM25_HUMAN;sp|P49756-3|RBM25_HUMAN	sp|P49756|RBM25_HUMAN	3;1;1;1	3;1;1;1	3;1;1;1		4	3	3	3	0	0	0	2	2	2	0	0	0	2	2	2	0	0	0	2	2	2	8.1	8.1	8.1	100.18	843	843;73;294;300	1	6	0	13.056	0	0	0	4.7	6.3	4.7	29711000	0	0	0	10596000	10732000
sp|P49759|CLK1_HUMAN;sp|P49759-3|CLK1_HUMAN;tr|B8ZZR0|B8ZZR0_HUMAN;tr|F8WBF5|F8WBF5_HUMAN	sp|P49759|CLK1_HUMAN;sp|P49759-3|CLK1_HUMAN;tr|B8ZZR0|B8ZZR0_HUMAN;tr|F8WBF5|F8WBF5_HUMAN	6;6;5;4	6;6;5;4	5;5;5;3	;;;	4	6	6	5	3	5	4	5	4	3	3	5	4	5	4	3	2	4	3	4	3	2	17.8	17.8	14.9	57.29	484	484;526;307;355	1	24	0	32.666	12	16.3	13.6	15.1	11.2	12	304600000	53015000	52426000	45604000	83468000	41414000
tr|B1AVT0|B1AVT0_HUMAN;sp|P49760-3|CLK2_HUMAN;sp|P49760|CLK2_HUMAN	tr|B1AVT0|B1AVT0_HUMAN;sp|P49760-3|CLK2_HUMAN;sp|P49760|CLK2_HUMAN	1;1;1	1;1;1	1;1;1	;;	3	1	1	1	0	0	0	1	1	1	0	0	0	1	1	1	0	0	0	1	1	1	2.8	2.8	2.8	59.874	497	497;498;499	1	3	0	7.2573	0	0	0	2.8	2.8	2.8	11796000	0	0	0	8109900	1809800
sp|P49761-1|CLK3_HUMAN;sp|P49761|CLK3_HUMAN;tr|G5E959|G5E959_HUMAN;sp|P49761-3|CLK3_HUMAN;tr|H3BUL5|H3BUL5_HUMAN;tr|H3BVF8|H3BVF8_HUMAN;tr|H3BQG1|H3BQG1_HUMAN;tr|H3BRW2|H3BRW2_HUMAN;tr|H3BRE4|H3BRE4_HUMAN;tr|H3BNQ5|H3BNQ5_HUMAN	sp|P49761-1|CLK3_HUMAN;sp|P49761|CLK3_HUMAN;tr|G5E959|G5E959_HUMAN;sp|P49761-3|CLK3_HUMAN	7;7;6;6;3;3;3;1;1;1	7;7;6;6;3;3;3;1;1;1	7;7;6;6;3;3;3;1;1;1	;;;	10	7	7	7	1	0	0	3	5	4	1	0	0	3	5	4	1	0	0	3	5	4	22.9	22.9	22.9	58.588	490	490;638;467;467;224;239;306;70;190;193	1	13	0	30.009	4.1	0	0	9.2	17.3	13.3	153880000	4014700	0	0	52269000	55595000
tr|H7BXY1|H7BXY1_HUMAN;sp|P49796-2|RGS3_HUMAN;sp|P49796-7|RGS3_HUMAN;sp|P49796-1|RGS3_HUMAN;tr|B3KUB2|B3KUB2_HUMAN;sp|P49796-4|RGS3_HUMAN;sp|P49796-6|RGS3_HUMAN;sp|P49796|RGS3_HUMAN	tr|H7BXY1|H7BXY1_HUMAN;sp|P49796-2|RGS3_HUMAN;sp|P49796-7|RGS3_HUMAN;sp|P49796-1|RGS3_HUMAN;tr|B3KUB2|B3KUB2_HUMAN;sp|P49796-4|RGS3_HUMAN;sp|P49796-6|RGS3_HUMAN;sp|P49796|RGS3_HUMAN	1;1;1;1;1;1;1;1	1;1;1;1;1;1;1;1	1;1;1;1;1;1;1;1	;;;;;;;	8	1	1	1	0	0	0	1	1	1	0	0	0	1	1	1	0	0	0	1	1	1	6.5	6.5	6.5	19.455	168	168;206;311;519;591;917;1094;1198	1	3	0.0038873	2.7128	0	0	0	6.5	6.5	6.5	4705000	0	0	0	1258000	1929400
tr|F8W7U8|F8W7U8_HUMAN;sp|P49959|MRE11_HUMAN;tr|B3KTC7|B3KTC7_HUMAN;sp|P49959-2|MRE11_HUMAN;tr|F5GXT0|F5GXT0_HUMAN	tr|F8W7U8|F8W7U8_HUMAN;sp|P49959|MRE11_HUMAN;tr|B3KTC7|B3KTC7_HUMAN;sp|P49959-2|MRE11_HUMAN	5;5;5;4;2	5;5;5;4;2	5;5;5;4;2	;;;	5	5	5	5	0	0	0	4	4	3	0	0	0	4	4	3	0	0	0	4	4	3	11.7	11.7	11.7	80.521	707	707;708;711;680;221	1	11	0	21.615	0	0	0	10.5	8.5	7.2	49936000	0	0	0	28721000	10508000
sp|P50750|CDK9_HUMAN;sp|P50750-2|CDK9_HUMAN;tr|F8VXD2|F8VXD2_HUMAN;tr|K7ELV5|K7ELV5_HUMAN;tr|F8VYH9|F8VYH9_HUMAN;tr|B4DNF9|B4DNF9_HUMAN;tr|F8VZZ0|F8VZZ0_HUMAN;tr|E5RIU6|E5RIU6_HUMAN;tr|F8VTV8|F8VTV8_HUMAN;tr|F8VWX7|F8VWX7_HUMAN;tr|F8VZ51|F8VZ51_HUMAN;tr|K7EJ83|K7EJ83_HUMAN;tr|E7ESI2|E7ESI2_HUMAN;tr|H0YAZ9|H0YAZ9_HUMAN;sp|Q00535-2|CDK5_HUMAN;sp|P24941-2|CDK2_HUMAN;sp|Q00535|CDK5_HUMAN;sp|P06493|CD…	sp|P50750|CDK9_HUMAN;sp|P50750-2|CDK9_HUMAN	6;6;1;1;1;1;1;1;1;1;1;1;1;1;1;1;1;1;1;1;1;1;1;1;1;1;1;1;1;1;1;1;1;1;1	5;5;0;0;0;0;0;0;0;0;0;0;0;0;0;0;0;0;0;0;0;0;0;0;0;0;0;0;0;0;0;0;0;0;0	5;5;0;0;0;0;0;0;0;0;0;0;0;0;0;0;0;0;0;0;0;0;0;0;0;0;0;0;0;0;0;0;0;0;0	;	35	6	5	5	0	0	0	5	5	3	0	0	0	4	4	2	0	0	0	4	4	2	21.8	19.6	19.6	42.777	372	372;489;132;165;170;183;186;189;201;203;208;213;238;260;260;264;292;297;298;303;305;326;340;346;358;384;400;423;429;435;451;469;472;474;504	1	10	0	16.391	0	0	0	17.5	17.5	9.9	50197000	0	0	0	23681000	20135000
tr|E7EPB3|E7EPB3_HUMAN;sp|P50914|RL14_HUMAN	tr|E7EPB3|E7EPB3_HUMAN;sp|P50914|RL14_HUMAN	3;3	3;3	3;3	;	2	3	3	3	2	3	2	2	2	1	2	3	2	2	2	1	2	3	2	2	2	1	28.2	28.2	28.2	14.558	124	124;215	1	16	0	9.6778	19.4	28.2	18.5	19.4	19.4	9.7	177000000	36203000	36628000	28790000	49452000	15521000
sp|P51114|FXR1_HUMAN;tr|B4DXZ6|B4DXZ6_HUMAN;sp|P51114-3|FXR1_HUMAN;tr|C9JAJ4|C9JAJ4_HUMAN;tr|C9JZE0|C9JZE0_HUMAN;tr|C9JY20|C9JY20_HUMAN;tr|C9JYQ6|C9JYQ6_HUMAN;tr|C9IZ22|C9IZ22_HUMAN;tr|C9J5B4|C9J5B4_HUMAN	sp|P51114|FXR1_HUMAN;tr|B4DXZ6|B4DXZ6_HUMAN;sp|P51114-3|FXR1_HUMAN	42;39;33;7;5;5;2;2;1	4;4;4;0;0;0;0;0;0	2;2;2;0;0;0;0;0;0	;;	9	42	4	2	36	38	39	35	33	32	1	3	3	3	3	2	0	1	1	1	1	1	68.8	13.5	8.7	69.72	621	621;608;536;151;119;123;19;94;75	1	21	0	55.152	54.8	60.2	61.8	61.5	56.8	60.1	777320000	26229000	56148000	58101000	289650000	313020000
sp|P51114-2|FXR1_HUMAN;tr|E9PFF5|E9PFF5_HUMAN;tr|E7EU85|E7EU85_HUMAN	sp|P51114-2|FXR1_HUMAN;tr|E9PFF5|E9PFF5_HUMAN;tr|E7EU85|E7EU85_HUMAN	43;36;34	43;36;34	5;5;5	;;	3	43	43	5	39	37	38	35	34	33	39	37	38	35	34	33	4	2	2	3	4	3	69	69	5.4	60.791	539	539;490;454	1	502	0	323.31	65.5	65.5	67.3	67	61.8	65.1	33016000000	4860200000	4516700000	4164800000	8121800000	6442400000
sp|P51116|FXR2_HUMAN;tr|I3L1Z2|I3L1Z2_HUMAN	sp|P51116|FXR2_HUMAN	33;7	29;7	27;7		2	33	29	27	21	20	21	26	21	22	18	17	18	23	21	19	17	17	18	21	20	18	65.8	61.5	61.5	74.222	673	673;118	1	134	0	298.62	49	46.2	47.1	55.3	48.3	50.5	3455300000	511910000	355490000	334770000	965670000	784280000
sp|P51571|SSRD_HUMAN	sp|P51571|SSRD_HUMAN	1	1	1		1	1	1	1	0	0	0	0	0	1	0	0	0	0	0	1	0	0	0	0	0	1	7.5	7.5	7.5	18.998	173	173	1	1	0.0039177	2.7737	0	0	0	0	0	7.5	1713900	0	0	0	0	0
sp|P51587|BRCA2_HUMAN	sp|P51587|BRCA2_HUMAN	2	2	2		1	2	2	2	0	0	1	1	1	1	0	0	1	1	1	1	0	0	1	1	1	1	1.1	1.1	1.1	384.22	3418	3418	1	4	0.0076336	2.5409	0	0	0.6	0.4	0.4	0.4	4712400000	0	0	25178000	2145500000	1356400000
tr|A8K8G0|A8K8G0_HUMAN;sp|P51858-2|HDGF_HUMAN;sp|P51858|HDGF_HUMAN;sp|P51858-3|HDGF_HUMAN	tr|A8K8G0|A8K8G0_HUMAN;sp|P51858-2|HDGF_HUMAN;sp|P51858|HDGF_HUMAN;sp|P51858-3|HDGF_HUMAN	1;1;1;1	1;1;1;1	1;1;1;1	;;;	4	1	1	1	0	0	0	0	1	1	0	0	0	0	1	1	0	0	0	0	1	1	8.2	8.2	8.2	22.964	208	208;233;240;256	1	2	0.0011148	4.4949	0	0	0	0	8.2	8.2	9498500	0	0	0	0	6486500
sp|P51991|ROA3_HUMAN;sp|P51991-2|ROA3_HUMAN;tr|H7C1J8|H7C1J8_HUMAN	sp|P51991|ROA3_HUMAN;sp|P51991-2|ROA3_HUMAN	11;10;1	11;10;1	11;10;1	;	3	11	11	11	7	9	8	11	10	5	7	9	8	11	10	5	7	9	8	11	10	5	32.5	32.5	32.5	39.594	378	378;356;115	1	61	0	86.024	22.5	28.3	28.3	32.5	32.3	17.2	1460900000	224570000	288890000	214650000	314430000	297310000
sp|P52272-2|HNRPM_HUMAN;sp|P52272|HNRPM_HUMAN;tr|M0QZM1|M0QZM1_HUMAN;tr|M0R2I7|M0R2I7_HUMAN;tr|M0R019|M0R019_HUMAN;tr|M0R2T0|M0R2T0_HUMAN;tr|M0R0N3|M0R0N3_HUMAN;tr|M0QY96|M0QY96_HUMAN;tr|M0QYL3|M0QYL3_HUMAN;tr|M0QYQ7|M0QYQ7_HUMAN;tr|M0R0Y6|M0R0Y6_HUMAN	sp|P52272-2|HNRPM_HUMAN;sp|P52272|HNRPM_HUMAN;tr|M0QZM1|M0QZM1_HUMAN	20;20;14;8;7;7;5;4;3;3;1	20;20;14;8;7;7;5;4;3;3;1	20;20;14;8;7;7;5;4;3;3;1	;;	11	20	20	20	10	12	11	14	12	12	10	12	11	14	12	12	10	12	11	14	12	12	38.5	38.5	38.5	73.62	691	691;730;383;214;353;357;276;116;99;219;99	1	74	0	140.88	20	25.6	26	29.2	27.9	25.3	759350000	99279000	81313000	78515000	219460000	163210000
sp|P52292|IMA1_HUMAN;tr|J3QLL0|J3QLL0_HUMAN;tr|J3KS65|J3KS65_HUMAN;tr|J3QL07|J3QL07_HUMAN	sp|P52292|IMA1_HUMAN;tr|J3QLL0|J3QLL0_HUMAN;tr|J3KS65|J3KS65_HUMAN	8;4;4;1	8;4;4;1	8;4;4;1	;;	4	8	8	8	2	5	3	4	5	4	2	5	3	4	5	4	2	5	3	4	5	4	20.4	20.4	20.4	57.861	529	529;134;143;50	1	23	0	32.146	4.2	12.7	5.7	10.4	12.9	11.5	141650000	15741000	27119000	13296000	30691000	23232000
tr|F8WE41|F8WE41_HUMAN;tr|E9PAR5|E9PAR5_HUMAN;sp|P52298|NCBP2_HUMAN	tr|F8WE41|F8WE41_HUMAN;tr|E9PAR5|E9PAR5_HUMAN;sp|P52298|NCBP2_HUMAN	1;1;1	1;1;1	1;1;1	;;	3	1	1	1	1	1	0	0	0	0	1	1	0	0	0	0	1	1	0	0	0	0	20.4	20.4	20.4	6.199	54	54;103;156	1	2	0.0010764	3.942	20.4	20.4	0	0	0	0	12330000	5982400	6348000	0	0	0
sp|P52597|HNRPF_HUMAN;tr|F5GZT4|F5GZT4_HUMAN;tr|H0YBG7|H0YBG7_HUMAN;tr|H0YBD7|H0YBD7_HUMAN	sp|P52597|HNRPF_HUMAN	5;2;2;2	3;0;0;0	3;0;0;0		4	5	3	3	4	5	5	5	4	3	3	3	3	3	2	2	3	3	3	3	2	2	17.8	11.3	11.3	45.671	415	415;159;185;195	1	21	0	21.604	15.4	17.8	17.8	17.8	14.7	11.3	140960000	23498000	20659000	19007000	38077000	25976000
tr|F5H2U8|F5H2U8_HUMAN;sp|P52926|HMGA2_HUMAN;tr|F5H2A4|F5H2A4_HUMAN;sp|P52926-3|HMGA2_HUMAN;sp|P52926-6|HMGA2_HUMAN;sp|P52926-4|HMGA2_HUMAN;sp|P52926-5|HMGA2_HUMAN;sp|P52926-2|HMGA2_HUMAN;tr|F5H6H0|F5H6H0_HUMAN	tr|F5H2U8|F5H2U8_HUMAN;sp|P52926|HMGA2_HUMAN;tr|F5H2A4|F5H2A4_HUMAN;sp|P52926-3|HMGA2_HUMAN;sp|P52926-6|HMGA2_HUMAN;sp|P52926-4|HMGA2_HUMAN;sp|P52926-5|HMGA2_HUMAN;sp|P52926-2|HMGA2_HUMAN;tr|F5H6H0|F5H6H0_HUMAN	3;3;3;2;2;2;2;2;2	3;3;3;2;2;2;2;2;2	3;3;3;2;2;2;2;2;2	;;;;;;;;	9	3	3	3	1	1	1	3	1	2	1	1	1	3	1	2	1	1	1	3	1	2	32.3	32.3	32.3	10.767	99	99;109;118;86;90;92;103;106;147	1	10	0	33.356	23.2	23.2	23.2	32.3	23.2	23.2	171910000	21557000	31598000	15856000	29486000	29521000
sp|P53007|TXTP_HUMAN	sp|P53007|TXTP_HUMAN	1	1	1		1	1	1	1	1	1	1	0	1	1	1	1	1	0	1	1	1	1	1	0	1	1	3.9	3.9	3.9	34.012	311	311	1	5	0.0011249	4.5655	3.9	3.9	3.9	0	3.9	3.9	18441000	4252000	4160000	3835400	0	3389200
tr|E9PP73|E9PP73_HUMAN;sp|P53618|COPB_HUMAN	tr|E9PP73|E9PP73_HUMAN;sp|P53618|COPB_HUMAN	1;1	1;1	1;1	;	2	1	1	1	0	0	0	1	1	0	0	0	0	1	1	0	0	0	0	1	1	0	2.3	2.3	2.3	55.537	486	486;953	1	2	0.0011038	4.2788	0	0	0	2.3	2.3	0	3441500	0	0	0	2553900	887630
sp|P53814-5|SMTN_HUMAN;sp|P53814|SMTN_HUMAN;sp|P53814-6|SMTN_HUMAN;tr|C9JQZ8|C9JQZ8_HUMAN;tr|H7C372|H7C372_HUMAN	sp|P53814-5|SMTN_HUMAN;sp|P53814|SMTN_HUMAN;sp|P53814-6|SMTN_HUMAN;tr|C9JQZ8|C9JQZ8_HUMAN;tr|H7C372|H7C372_HUMAN	2;2;2;1;1	2;2;2;1;1	2;2;2;1;1	;;;;	5	2	2	2	0	0	0	1	2	0	0	0	0	1	2	0	0	0	0	1	2	0	3.9	3.9	3.9	98.918	915	915;917;940;158;182	1	4	0	6.0325	0	0	0	2.1	3.9	0	10698000	0	0	0	6400900	4297400
sp|P55081|MFAP1_HUMAN	sp|P55081|MFAP1_HUMAN	3	3	3		1	3	3	3	0	0	0	3	3	2	0	0	0	3	3	2	0	0	0	3	3	2	9.3	9.3	9.3	51.958	439	439	1	8	0	12.171	0	0	0	9.3	9.3	6.2	44566000	0	0	0	21422000	12610000
tr|H0YH88|H0YH88_HUMAN;tr|H0YHC3|H0YHC3_HUMAN;tr|F8W020|F8W020_HUMAN;tr|F8W118|F8W118_HUMAN;tr|F8VXI6|F8VXI6_HUMAN;tr|F8VUX1|F8VUX1_HUMAN;tr|F8VY35|F8VY35_HUMAN;tr|B3KV44|B3KV44_HUMAN;tr|F8VV59|F8VV59_HUMAN;tr|F8W543|F8W543_HUMAN;tr|B7Z9C2|B7Z9C2_HUMAN;tr|B3KNT8|B3KNT8_HUMAN;tr|F8W0J6|F8W0J6_HUMAN;tr|F5H4R6|F5H4R6_HUMAN;tr|H0YIV4|H0YIV4_HUMAN;sp|P55209|NP1L1_HUMAN	tr|H0YH88|H0YH88_HUMAN;tr|H0YHC3|H0YHC3_HUMAN;tr|F8W020|F8W020_HUMAN;tr|F8W118|F8W118_HUMAN;tr|F8VXI6|F8VXI6_HUMAN;tr|F8VUX1|F8VUX1_HUMAN;tr|F8VY35|F8VY35_HUMAN;tr|B3KV44|B3KV44_HUMAN;tr|F8VV59|F8VV59_HUMAN;tr|F8W543|F8W543_HUMAN;tr|B7Z9C2|B7Z9C2_HUMAN;tr|B3KNT8|B3KNT8_HUMAN;tr|F8W0J6|F8W0J6_HUMAN;tr|F5H4R6|F5H4R6_HUMAN;tr|H0YIV4|H0YIV4_HUMAN;sp|P55209|NP1L1_HUMAN	2;2;2;2;2;2;2;2;2;2;2;2;2;2;2;2	2;2;2;2;2;2;2;2;2;2;2;2;2;2;2;2	2;2;2;2;2;2;2;2;2;2;2;2;2;2;2;2	;;;;;;;;;;;;;;;	16	2	2	2	1	1	1	2	2	1	1	1	1	2	2	1	1	1	1	2	2	1	16.4	16.4	16.4	20.966	177	177;198;207;209;215;237;264;323;327;328;349;368;379;383;385;391	1	8	0	7.3	6.2	6.2	6.2	16.4	16.4	6.2	41381000	1553900	1829000	1421300	19739000	13932000
sp|P55769|NH2L1_HUMAN;tr|B1AHD1|B1AHD1_HUMAN	sp|P55769|NH2L1_HUMAN;tr|B1AHD1|B1AHD1_HUMAN	1;1	1;1	1;1	;	2	1	1	1	1	1	1	1	1	1	1	1	1	1	1	1	1	1	1	1	1	1	9.4	9.4	9.4	14.173	128	128;132	1	6	0	6.1511	9.4	9.4	9.4	9.4	9.4	9.4	32815000	6576500	4632100	4230100	5775400	4107400
sp|P55795|HNRH2_HUMAN	sp|P55795|HNRH2_HUMAN	4	1	1		1	4	1	1	1	4	3	3	4	2	1	1	1	0	1	1	1	1	1	0	1	1	13.4	3.8	3.8	49.263	449	449	1	5	0.0010428	3.6203	3.8	13.4	9.6	9.6	13.4	7.3	22916000	5094500	4096500	3573400	0	4718100
sp|P55884|EIF3B_HUMAN;sp|P55884-2|EIF3B_HUMAN;tr|C9JZG1|C9JZG1_HUMAN;tr|C9JQN7|C9JQN7_HUMAN	sp|P55884|EIF3B_HUMAN;sp|P55884-2|EIF3B_HUMAN	12;12;4;3	12;12;4;3	12;12;4;3	;	4	12	12	12	0	0	0	8	8	9	0	0	0	8	8	9	0	0	0	8	8	9	21.5	21.5	21.5	92.48	814	814;873;302;153	1	27	0	51.181	0	0	0	14.1	13.1	18.6	279670000	0	0	0	98038000	96740000
sp|P56134-4|ATPK_HUMAN;tr|C9JJT5|C9JJT5_HUMAN;sp|P56134-3|ATPK_HUMAN;tr|F5H4H2|F5H4H2_HUMAN;sp|P56134-2|ATPK_HUMAN;sp|P56134|ATPK_HUMAN;tr|C9JU26|C9JU26_HUMAN;tr|G3V325|G3V325_HUMAN	sp|P56134-4|ATPK_HUMAN;tr|C9JJT5|C9JJT5_HUMAN;sp|P56134-3|ATPK_HUMAN;tr|F5H4H2|F5H4H2_HUMAN;sp|P56134-2|ATPK_HUMAN;sp|P56134|ATPK_HUMAN;tr|C9JU26|C9JU26_HUMAN;tr|G3V325|G3V325_HUMAN	1;1;1;1;1;1;1;1	1;1;1;1;1;1;1;1	1;1;1;1;1;1;1;1	;;;;;;;	8	1	1	1	1	1	1	0	0	0	1	1	1	0	0	0	1	1	1	0	0	0	26.5	26.5	26.5	5.7407	49	49;54;55;88;88;94;98;749	1	3	0.0038685	2.6811	26.5	26.5	26.5	0	0	0	9818900	3091400	4202900	2524700	0	0
sp|P56182|RRP1_HUMAN;tr|D6RE82|D6RE82_HUMAN	sp|P56182|RRP1_HUMAN;tr|D6RE82|D6RE82_HUMAN	2;1	2;1	2;1	;	2	2	2	2	2	1	0	1	0	1	2	1	0	1	0	1	2	1	0	1	0	1	4.8	4.8	4.8	52.839	461	461;45	1	6	0	7.3554	4.8	2	0	2.8	0	2.8	37639000	6208800	1318900	0	23023000	0
sp|P60228|EIF3E_HUMAN;tr|E5RGA2|E5RGA2_HUMAN;tr|H0YBR5|H0YBR5_HUMAN;tr|E5RHS5|E5RHS5_HUMAN;tr|E5RIT4|E5RIT4_HUMAN;tr|H0YAW4|H0YAW4_HUMAN;tr|E5RIP5|E5RIP5_HUMAN;tr|E5RJ25|E5RJ25_HUMAN;tr|H0YBP5|H0YBP5_HUMAN;tr|E5RII3|E5RII3_HUMAN	sp|P60228|EIF3E_HUMAN;tr|E5RGA2|E5RGA2_HUMAN	11;9;4;4;3;3;1;1;1;1	11;9;4;4;3;3;1;1;1;1	11;9;4;4;3;3;1;1;1;1	;	10	11	11	11	0	0	0	7	9	9	0	0	0	7	9	9	0	0	0	7	9	9	28.1	28.1	28.1	52.22	445	445;352;171;226;75;156;45;56;74;75	1	29	0	32.249	0	0	0	20.4	24.5	24.3	237830000	0	0	0	91947000	88728000
sp|P60468|SC61B_HUMAN;tr|S4R3B5|S4R3B5_HUMAN	sp|P60468|SC61B_HUMAN;tr|S4R3B5|S4R3B5_HUMAN	2;1	2;1	2;1	;	2	2	2	2	1	2	1	2	1	1	1	2	1	2	1	1	1	2	1	2	1	1	26	26	26	9.9743	96	96;42	1	8	0	6.5097	10.4	26	10.4	26	10.4	15.6	34243000	6202000	8990200	5064400	7140300	1358800
tr|F8W1R7|F8W1R7_HUMAN;sp|P60660-2|MYL6_HUMAN;sp|P60660|MYL6_HUMAN;tr|G3V1V0|G3V1V0_HUMAN;tr|G3V1Y7|G3V1Y7_HUMAN;tr|J3KND3|J3KND3_HUMAN;tr|G8JLA2|G8JLA2_HUMAN;tr|B7Z6Z4|B7Z6Z4_HUMAN;tr|F8VPF3|F8VPF3_HUMAN;tr|F8VZU9|F8VZU9_HUMAN;tr|F8W180|F8W180_HUMAN;tr|H0YI43|H0YI43_HUMAN;tr|F8VXL3|F8VXL3_HUMAN	tr|F8W1R7|F8W1R7_HUMAN;sp|P60660-2|MYL6_HUMAN;sp|P60660|MYL6_HUMAN;tr|G3V1V0|G3V1V0_HUMAN;tr|G3V1Y7|G3V1Y7_HUMAN;tr|J3KND3|J3KND3_HUMAN;tr|G8JLA2|G8JLA2_HUMAN;tr|B7Z6Z4|B7Z6Z4_HUMAN;tr|F8VPF3|F8VPF3_HUMAN	9;9;9;9;7;7;7;7;6;4;4;2;1	9;9;9;9;7;7;7;7;6;4;4;2;1	7;7;7;7;7;5;5;5;4;4;4;2;1	;;;;;;;;	13	9	9	7	7	8	6	5	5	3	7	8	6	5	5	3	5	6	4	4	4	2	57.9	57.9	41.4	16.29	145	145;151;151;161;115;152;152;238;130;103;196;83;47	1	39	0	70.465	52.4	51.7	43.4	35.9	35.9	25.5	1949000000	456270000	430340000	394790000	233590000	295020000
sp|P60709|ACTB_HUMAN;tr|Q5T8M7|Q5T8M7_HUMAN;sp|P63267-2|ACTH_HUMAN;tr|G5E9R0|G5E9R0_HUMAN;tr|E7EVS6|E7EVS6_HUMAN;tr|C9JZR7|C9JZR7_HUMAN;sp|Q6S8J3|POTEE_HUMAN;tr|C9JTX5|C9JTX5_HUMAN;tr|C9JUM1|C9JUM1_HUMAN;sp|Q562R1|ACTBL_HUMAN;sp|A5A3E0|POTEF_HUMAN;sp|P0CG38|POTEI_HUMAN;tr|F8WCH0|F8WCH0_HUMAN;sp|Q9BYX7|ACTBM_HUMAN;sp|P0CG39|POTEJ_HUMAN	sp|P60709|ACTB_HUMAN;tr|Q5T8M7|Q5T8M7_HUMAN	23;12;10;8;8;7;7;6;6;6;6;5;3;3;3	23;12;10;8;8;7;7;6;6;6;6;5;3;3;3	1;0;0;1;1;1;0;1;0;0;0;0;0;0;0	;	15	23	23	1	21	23	20	17	13	11	21	23	20	17	13	11	0	1	1	1	1	1	72	72	4.5	41.736	375	375;342;333;125;164;103;1075;80;99;376;1075;1075;52;375;1038	1	139	0	251.16	61.3	72	68.5	62.4	52	41.3	7539500000	1733500000	1847000000	1586500000	1182000000	581180000
tr|J3KTN0|J3KTN0_HUMAN;tr|J3QLN6|J3QLN6_HUMAN;tr|J3KS25|J3KS25_HUMAN;tr|J3QR64|J3QR64_HUMAN;tr|J3KSZ0|J3KSZ0_HUMAN;tr|J3KTB5|J3KTB5_HUMAN;tr|J3QL43|J3QL43_HUMAN;tr|J3QS69|J3QS69_HUMAN;tr|Q9NZE6|Q9NZE6_HUMAN;tr|J3KT12|J3KT12_HUMAN;sp|P60842-2|IF4A1_HUMAN;tr|E7EQG2|E7EQG2_HUMAN;sp|P60842|IF4A1_HUMAN;sp|Q14240|IF4A2_HUMAN;sp|Q14240-2|IF4A2_HUMAN	tr|J3KTN0|J3KTN0_HUMAN;tr|J3QLN6|J3QLN6_HUMAN;tr|J3KS25|J3KS25_HUMAN;tr|J3QR64|J3QR64_HUMAN;tr|J3KSZ0|J3KSZ0_HUMAN;tr|J3KTB5|J3KTB5_HUMAN;tr|J3QL43|J3QL43_HUMAN;tr|J3QS69|J3QS69_HUMAN;tr|Q9NZE6|Q9NZE6_HUMAN;tr|J3KT12|J3KT12_HUMAN;sp|P60842-2|IF4A1_HUMAN;tr|E7EQG2|E7EQG2_HUMAN;sp|P60842|IF4A1_HUMAN;sp|Q14240|IF4A2_HUMAN;sp|Q14240-2|IF4A2_HUMAN	1;1;1;1;1;1;1;1;1;1;1;1;1;1;1	1;1;1;1;1;1;1;1;1;1;1;1;1;1;1	1;1;1;1;1;1;1;1;1;1;1;1;1;1;1	;;;;;;;;;;;;;;	15	1	1	1	0	0	0	1	1	1	0	0	0	1	1	1	0	0	0	1	1	1	11.1	11.1	11.1	13.906	117	117;163;188;214;230;257;271;300;312;341;347;362;406;407;408	1	3	0.0020222	3.1483	0	0	0	11.1	11.1	11.1	15076000	0	0	0	6441100	6009000
sp|P60866|RS20_HUMAN;sp|P60866-2|RS20_HUMAN;tr|G3XAN0|G3XAN0_HUMAN;tr|E5RJX2|E5RJX2_HUMAN;tr|E5RIP1|E5RIP1_HUMAN	sp|P60866|RS20_HUMAN;sp|P60866-2|RS20_HUMAN;tr|G3XAN0|G3XAN0_HUMAN	5;4;3;2;1	5;4;3;2;1	5;4;3;2;1	;;	5	5	5	5	3	3	3	3	2	1	3	3	3	3	2	1	3	3	3	3	2	1	48.7	48.7	48.7	13.373	119	119;142;64;61;46	1	19	0	13.149	26.1	25.2	25.2	36.1	19.3	10.1	212060000	40989000	51983000	43528000	47346000	22667000
sp|P60903|S10AA_HUMAN	sp|P60903|S10AA_HUMAN	1	1	1		1	1	1	1	1	0	1	1	1	1	1	0	1	1	1	1	1	0	1	1	1	1	17.5	17.5	17.5	11.203	97	97	1	5	0.0020101	3.1161	17.5	0	17.5	17.5	17.5	17.5	21610000	2851200	0	2256300	6535900	5314900
tr|H7C4J1|H7C4J1_HUMAN;sp|Q9C0K3|ARP3C_HUMAN;tr|C9IZN3|C9IZN3_HUMAN;sp|Q9P1U1-2|ARP3B_HUMAN;sp|Q9P1U1-3|ARP3B_HUMAN;tr|F5H3P5|F5H3P5_HUMAN;tr|B4DXW1|B4DXW1_HUMAN;sp|Q9P1U1|ARP3B_HUMAN;sp|P61158|ARP3_HUMAN	tr|H7C4J1|H7C4J1_HUMAN;sp|Q9C0K3|ARP3C_HUMAN;tr|C9IZN3|C9IZN3_HUMAN;sp|Q9P1U1-2|ARP3B_HUMAN;sp|Q9P1U1-3|ARP3B_HUMAN;tr|F5H3P5|F5H3P5_HUMAN;tr|B4DXW1|B4DXW1_HUMAN;sp|Q9P1U1|ARP3B_HUMAN;sp|P61158|ARP3_HUMAN	1;1;1;1;1;1;1;1;1	1;1;1;1;1;1;1;1;1	1;1;1;1;1;1;1;1;1	;;;;;;;;	9	1	1	1	0	0	0	1	0	0	0	0	0	1	0	0	0	0	0	1	0	0	5.3	5.3	5.3	23.77	208	208;210;222;330;348;356;367;418;418	1	1	0.0039024	2.7382	0	0	0	5.3	0	0	0	0	0	0	0	0
tr|B7ZB63|B7ZB63_HUMAN;sp|P84077|ARF1_HUMAN;sp|P61204|ARF3_HUMAN;tr|F5H423|F5H423_HUMAN	tr|B7ZB63|B7ZB63_HUMAN;sp|P84077|ARF1_HUMAN;sp|P61204|ARF3_HUMAN;tr|F5H423|F5H423_HUMAN	2;2;2;2	1;1;1;1	1;1;1;1	;;;	4	2	1	1	1	0	0	1	2	1	1	0	0	1	1	1	1	0	0	1	1	1	20.1	12.5	12.5	16.145	144	144;181;181;210	1	4	0.0019743	2.8824	12.5	0	0	12.5	20.1	12.5	6772300	1220900	0	0	2802100	1641500
sp|P61247|RS3A_HUMAN;tr|D6RG13|D6RG13_HUMAN;tr|D6RAT0|D6RAT0_HUMAN;tr|F5H4F9|F5H4F9_HUMAN;tr|E9PFI5|E9PFI5_HUMAN;tr|D6RB09|D6RB09_HUMAN;tr|H0Y9Y4|H0Y9Y4_HUMAN;tr|H0Y8L7|H0Y8L7_HUMAN;tr|D6R9B6|D6R9B6_HUMAN;tr|D6RI02|D6RI02_HUMAN;tr|D6RED7|D6RED7_HUMAN;tr|D6RAS7|D6RAS7_HUMAN;tr|D6RGE0|D6RGE0_HUMAN	sp|P61247|RS3A_HUMAN;tr|D6RG13|D6RG13_HUMAN;tr|D6RAT0|D6RAT0_HUMAN;tr|F5H4F9|F5H4F9_HUMAN;tr|E9PFI5|E9PFI5_HUMAN;tr|D6RB09|D6RB09_HUMAN;tr|H0Y9Y4|H0Y9Y4_HUMAN;tr|H0Y8L7|H0Y8L7_HUMAN	25;20;20;18;18;17;17;16;12;9;9;9;6	25;20;20;18;18;17;17;16;12;9;9;9;6	25;20;20;18;18;17;17;16;12;9;9;9;6	;;;;;;;	13	25	25	25	21	21	21	21	21	15	21	21	21	21	21	15	21	21	21	21	21	15	61.7	61.7	61.7	29.945	264	264;223;227;175;205;194;208;190;145;95;101;125;65	1	184	0	198.82	61.4	61.4	61.4	55.7	55.3	48.1	10653000000	2370300000	2197200000	2022100000	1765300000	1461900000
tr|J3QRI7|J3QRI7_HUMAN;tr|J3QQQ9|J3QQQ9_HUMAN;tr|J3QQV1|J3QQV1_HUMAN;sp|P61254|RL26_HUMAN;tr|J3KTJ8|J3KTJ8_HUMAN;tr|E5RIT6|E5RIT6_HUMAN;tr|J3QRC4|J3QRC4_HUMAN;sp|Q9UNX3|RL26L_HUMAN;tr|J3KSS0|J3KSS0_HUMAN;tr|E5RHH1|E5RHH1_HUMAN;tr|J3KS10|J3KS10_HUMAN	tr|J3QRI7|J3QRI7_HUMAN;tr|J3QQQ9|J3QQQ9_HUMAN;tr|J3QQV1|J3QQV1_HUMAN;sp|P61254|RL26_HUMAN;tr|J3KTJ8|J3KTJ8_HUMAN;tr|E5RIT6|E5RIT6_HUMAN;tr|J3QRC4|J3QRC4_HUMAN;sp|Q9UNX3|RL26L_HUMAN;tr|J3KSS0|J3KSS0_HUMAN	10;10;10;10;9;9;9;9;5;4;3	10;10;10;10;9;9;9;9;5;4;3	10;10;10;10;9;9;9;9;5;4;3	;;;;;;;;	11	10	10	10	7	7	7	9	7	6	7	7	7	9	7	6	7	7	7	9	7	6	60.7	60.7	60.7	12.63	107	107;107;110;145;97;128;135;145;63;39;63	1	56	0	31.949	34.6	41.1	46.7	60.7	46.7	45.8	3154500000	707930000	680170000	631250000	408120000	543110000
tr|E7EQV9|E7EQV9_HUMAN;sp|P61313|RL15_HUMAN;tr|E7EX53|E7EX53_HUMAN;tr|E7ENU7|E7ENU7_HUMAN;sp|P61313-2|RL15_HUMAN;tr|E7ERA2|E7ERA2_HUMAN	tr|E7EQV9|E7EQV9_HUMAN;sp|P61313|RL15_HUMAN;tr|E7EX53|E7EX53_HUMAN;tr|E7ENU7|E7ENU7_HUMAN;sp|P61313-2|RL15_HUMAN	4;4;3;3;2;1	4;4;3;3;2;1	4;4;3;3;2;1	;;;;	6	4	4	4	4	3	4	3	4	4	4	3	4	3	4	4	4	3	4	3	4	4	24.1	24.1	24.1	20.51	174	174;204;133;175;145;59	1	23	0	18.827	24.1	16.1	24.1	16.1	24.1	24.1	185540000	31655000	18988000	17423000	38533000	47949000
tr|F5H3U9|F5H3U9_HUMAN;tr|F5H6N1|F5H6N1_HUMAN;tr|F5H6P7|F5H6P7_HUMAN;sp|P61326|MGN_HUMAN;sp|Q96A72|MGN2_HUMAN	tr|F5H3U9|F5H3U9_HUMAN;tr|F5H6N1|F5H6N1_HUMAN;tr|F5H6P7|F5H6P7_HUMAN;sp|P61326|MGN_HUMAN;sp|Q96A72|MGN2_HUMAN	1;1;1;1;1	1;1;1;1;1	1;1;1;1;1	;;;;	5	1	1	1	0	0	0	1	1	0	0	0	0	1	1	0	0	0	0	1	1	0	18.2	18.2	18.2	5.2379	44	44;90;102;146;148	1	2	0.001996	3.0368	0	0	0	18.2	18.2	0	3715700	0	0	0	1671900	2043700
sp|P61353|RL27_HUMAN;tr|K7ELC7|K7ELC7_HUMAN;tr|K7EQQ9|K7EQQ9_HUMAN;tr|K7ERY7|K7ERY7_HUMAN	sp|P61353|RL27_HUMAN;tr|K7ELC7|K7ELC7_HUMAN;tr|K7EQQ9|K7EQQ9_HUMAN	6;5;3;1	6;5;3;1	6;5;3;1	;;	4	6	6	6	5	5	4	2	3	4	5	5	4	2	3	4	5	5	4	2	3	4	48.5	48.5	48.5	15.798	136	136;144;80;40	1	24	0	29.575	48.5	38.2	38.2	25.7	31.6	30.1	220280000	66805000	49355000	40275000	13185000	18733000
tr|C9J4Z3|C9J4Z3_HUMAN;sp|P61513|RL37A_HUMAN;tr|M0R0A1|M0R0A1_HUMAN;tr|Q6P4E4|Q6P4E4_HUMAN;tr|E9PEL3|E9PEL3_HUMAN;tr|M0R2L6|M0R2L6_HUMAN;tr|G5E9R3|G5E9R3_HUMAN;sp|A6NKH3|RL37L_HUMAN	tr|C9J4Z3|C9J4Z3_HUMAN;sp|P61513|RL37A_HUMAN;tr|M0R0A1|M0R0A1_HUMAN;tr|Q6P4E4|Q6P4E4_HUMAN;tr|E9PEL3|E9PEL3_HUMAN;tr|M0R2L6|M0R2L6_HUMAN	3;3;2;2;2;2;1;1	3;3;2;2;2;2;1;1	3;3;2;2;2;2;1;1	;;;;;	8	3	3	3	3	3	3	1	1	1	3	3	3	1	1	1	3	3	3	1	1	1	55.9	55.9	55.9	7.624	68	68;92;60;72;75;88;58;93	1	26	0	66.068	55.9	55.9	55.9	26.5	26.5	26.5	439780000	77597000	83276000	67577000	93989000	69726000
tr|F8VV32|F8VV32_HUMAN;sp|P61626|LYSC_HUMAN	tr|F8VV32|F8VV32_HUMAN;sp|P61626|LYSC_HUMAN	2;2	2;2	2;2	;	2	2	2	2	1	2	2	2	2	1	1	2	2	2	2	1	1	2	2	2	2	1	18.3	18.3	18.3	11.488	104	104;148	1	18	0	6.8517	6.7	18.3	18.3	18.3	18.3	6.7	521010000	71114000	86552000	70343000	131000000	158750000
tr|E9PCY4|E9PCY4_HUMAN;sp|P61962|DCAF7_HUMAN	tr|E9PCY4|E9PCY4_HUMAN;sp|P61962|DCAF7_HUMAN	1;1	1;1	1;1	;	2	1	1	1	0	0	0	1	1	1	0	0	0	1	1	1	0	0	0	1	1	1	9.1	9.1	9.1	19.258	165	165;342	1	3	0.0010823	4.0113	0	0	0	9.1	9.1	9.1	15829000	0	0	0	6967200	4781000
sp|P61978-2|HNRPK_HUMAN;sp|P61978|HNRPK_HUMAN;tr|Q5T6W1|Q5T6W1_HUMAN;tr|S4R457|S4R457_HUMAN;tr|S4R359|S4R359_HUMAN	sp|P61978-2|HNRPK_HUMAN;sp|P61978|HNRPK_HUMAN;tr|Q5T6W1|Q5T6W1_HUMAN	31;30;16;5;5	31;30;16;5;5	1;1;1;0;0	;;	5	31	31	1	18	20	19	28	29	26	18	20	19	28	29	26	1	1	1	1	1	1	67.5	67.5	7.8	51.028	464	464;463;306;77;100	1	362	0	323.31	54.1	54.5	55	65.1	64.9	64.7	38714000000	914680000	948050000	758810000	14474000000	13770000000
sp|P61978-3|HNRPK_HUMAN;tr|Q5T6W5|Q5T6W5_HUMAN;tr|Q5T6W2|Q5T6W2_HUMAN	sp|P61978-3|HNRPK_HUMAN;tr|Q5T6W5|Q5T6W5_HUMAN;tr|Q5T6W2|Q5T6W2_HUMAN	31;30;24	1;1;1	1;1;1	;;	3	31	1	1	17	19	18	28	29	26	0	0	0	1	1	1	0	0	0	1	1	1	65.7	2.7	2.7	48.562	440	440;428;379	1	5	0.0011312	4.6	48.9	49.3	49.8	63.2	63	62.7	86409000	0	0	0	49784000	28840000
sp|P62081|RS7_HUMAN;tr|B5MCP9|B5MCP9_HUMAN	sp|P62081|RS7_HUMAN;tr|B5MCP9|B5MCP9_HUMAN	12;7	12;7	12;7	;	2	12	12	12	8	10	8	12	12	10	8	10	8	12	12	10	8	10	8	12	12	10	59.8	59.8	59.8	22.127	194	194;187	1	87	0	106.6	51	55.2	54.6	59.8	59.8	51.5	5874500000	723540000	697390000	499370000	1616300000	1403600000
sp|P62136|PP1A_HUMAN;sp|P62136-2|PP1A_HUMAN;tr|E9PMD7|E9PMD7_HUMAN;sp|P62136-3|PP1A_HUMAN;tr|F8W0W8|F8W0W8_HUMAN;tr|F5H1L6|F5H1L6_HUMAN;tr|F5H037|F5H037_HUMAN;tr|F8WE71|F8WE71_HUMAN;tr|F8W0V8|F8W0V8_HUMAN	sp|P62136|PP1A_HUMAN;sp|P62136-2|PP1A_HUMAN;tr|E9PMD7|E9PMD7_HUMAN;sp|P62136-3|PP1A_HUMAN;tr|F8W0W8|F8W0W8_HUMAN	14;13;12;10;8;3;3;2;1	14;13;12;10;8;3;3;2;1	6;5;4;4;0;1;1;0;0	;;;;	9	14	14	6	11	8	8	10	10	6	11	8	8	10	10	6	5	4	3	4	6	2	40.3	40.3	16.1	37.512	330	330;341;253;286;332;169;180;64;54	1	61	0	93.873	33.6	26.4	24.8	33	29.4	23.9	968170000	189910000	148830000	107520000	234390000	196590000
sp|P62140|PP1B_HUMAN;tr|C9J9S3|C9J9S3_HUMAN;tr|C9JP48|C9JP48_HUMAN;tr|E7ETD8|E7ETD8_HUMAN	sp|P62140|PP1B_HUMAN;tr|C9J9S3|C9J9S3_HUMAN;tr|C9JP48|C9JP48_HUMAN	13;8;8;6	6;3;3;1	6;3;3;1	;;	4	13	6	6	11	7	8	8	9	6	5	3	3	3	5	3	5	3	3	3	5	3	46.5	28.7	28.7	37.186	327	327;125;138;169	1	22	0	30.902	46.5	25.7	25.7	29.1	32.1	22.9	262700000	54881000	39594000	36132000	53191000	56848000
sp|P62158|CALM_HUMAN;tr|H0Y7A7|H0Y7A7_HUMAN;tr|F8WBR5|F8WBR5_HUMAN;tr|M0QZ52|M0QZ52_HUMAN;tr|G3V479|G3V479_HUMAN;tr|E7ETZ0|E7ETZ0_HUMAN;tr|E7EMB3|E7EMB3_HUMAN;tr|G3V226|G3V226_HUMAN;tr|G3V361|G3V361_HUMAN;tr|Q96HY3|Q96HY3_HUMAN;tr|C9J7T9|C9J7T9_HUMAN;sp|P27482|CALL3_HUMAN;sp|P02585|TNNC2_HUMAN	sp|P62158|CALM_HUMAN;tr|H0Y7A7|H0Y7A7_HUMAN;tr|F8WBR5|F8WBR5_HUMAN;tr|M0QZ52|M0QZ52_HUMAN;tr|G3V479|G3V479_HUMAN;tr|E7ETZ0|E7ETZ0_HUMAN;tr|E7EMB3|E7EMB3_HUMAN	5;5;4;4;4;3;3;1;1;1;1;1;1	5;5;4;4;4;3;3;1;1;1;1;1;1	5;5;4;4;4;3;3;1;1;1;1;1;1	;;;;;;	13	5	5	5	0	0	0	5	3	2	0	0	0	5	3	2	0	0	0	5	3	2	49.7	49.7	49.7	16.837	149	149;187;65;83;83;150;196;76;98;113;145;149;160	1	10	0	28.634	0	0	0	49.7	45	33.6	88497000	0	0	0	42674000	28958000
sp|P62241|RS8_HUMAN;tr|Q5JR95|Q5JR95_HUMAN	sp|P62241|RS8_HUMAN;tr|Q5JR95|Q5JR95_HUMAN	18;16	18;16	18;16	;	2	18	18	18	15	16	15	16	13	11	15	16	15	16	13	11	15	16	15	16	13	11	61.1	61.1	61.1	24.205	208	208;188	1	125	0	200.78	58.7	60.1	60.6	59.6	59.1	51.4	14526000000	3221300000	2844800000	2550900000	2854000000	1577300000
sp|P62244|RS15A_HUMAN;tr|I3L3P7|I3L3P7_HUMAN;tr|I3L246|I3L246_HUMAN;tr|H3BVC7|H3BVC7_HUMAN;tr|H3BN98|H3BN98_HUMAN;tr|H3BV27|H3BV27_HUMAN;tr|H3BT37|H3BT37_HUMAN;tr|I3L303|I3L303_HUMAN	sp|P62244|RS15A_HUMAN;tr|I3L3P7|I3L3P7_HUMAN	11;9;5;4;4;3;3;3	11;9;5;4;4;3;3;3	11;9;5;4;4;3;3;3	;	8	11	11	11	10	9	9	7	7	6	10	9	9	7	7	6	10	9	9	7	7	6	61.5	61.5	61.5	14.839	130	130;100;111;58;237;49;50;52	1	63	0	104.18	55.4	53.8	53.8	54.6	54.6	48.5	2906000000	592230000	506300000	481200000	580230000	392740000
sp|P62249|RS16_HUMAN;tr|M0R210|M0R210_HUMAN;tr|M0R3H0|M0R3H0_HUMAN;tr|M0R1M5|M0R1M5_HUMAN;tr|Q6IPX4|Q6IPX4_HUMAN;tr|M0QX76|M0QX76_HUMAN	sp|P62249|RS16_HUMAN;tr|M0R210|M0R210_HUMAN;tr|M0R3H0|M0R3H0_HUMAN;tr|M0R1M5|M0R1M5_HUMAN	17;15;11;9;8;7	17;15;11;9;8;7	17;15;11;9;8;7	;;;	6	17	17	17	16	17	15	16	16	14	16	17	15	16	16	14	16	17	15	16	16	14	65.1	65.1	65.1	16.445	146	146;129;100;85;152;50	1	150	0	146.51	64.4	65.1	59.6	64.4	64.4	58.9	67371000000	13842000000	13738000000	12463000000	12316000000	8798000000
sp|P62263|RS14_HUMAN;tr|E5RH77|E5RH77_HUMAN;tr|H0YB22|H0YB22_HUMAN	sp|P62263|RS14_HUMAN;tr|E5RH77|E5RH77_HUMAN;tr|H0YB22|H0YB22_HUMAN	12;8;7	12;8;7	12;8;7	;;	3	12	12	12	11	11	11	11	10	11	11	11	11	11	10	11	11	11	11	11	10	11	70.2	70.2	70.2	16.273	151	151;134;120	1	96	0	127.37	43	43	43	68.9	68.9	68.9	11138000000	2151100000	1994900000	1653300000	2441000000	1486800000
sp|P62266|RS23_HUMAN;tr|D6RD47|D6RD47_HUMAN;tr|D6RIX0|D6RIX0_HUMAN;tr|D6R9I7|D6R9I7_HUMAN;tr|D6RDJ2|D6RDJ2_HUMAN	sp|P62266|RS23_HUMAN;tr|D6RD47|D6RD47_HUMAN	9;8;3;3;2	9;8;3;3;2	9;8;3;3;2	;	5	9	9	9	9	8	8	7	7	5	9	8	8	7	7	5	9	8	8	7	7	5	57.3	57.3	57.3	15.807	143	143;134;85;123;55	1	115	0	86.653	57.3	49	49	49	49	35.7	17710000000	3831100000	3903000000	3200300000	3376200000	2236600000
sp|P62269|RS18_HUMAN;tr|J3JS69|J3JS69_HUMAN	sp|P62269|RS18_HUMAN	24;7	24;7	24;7		2	24	24	24	23	23	24	21	21	17	23	23	24	21	21	17	23	23	24	21	21	17	69.1	69.1	69.1	17.718	152	152;82	1	200	0	200.03	69.1	67.8	69.1	65.1	65.8	64.5	58774000000	14244000000	11604000000	12039000000	10103000000	7497500000
sp|P62273|RS29_HUMAN;sp|P62273-2|RS29_HUMAN	sp|P62273|RS29_HUMAN;sp|P62273-2|RS29_HUMAN	3;2	3;2	3;2	;	2	3	3	3	3	3	3	2	2	2	3	3	3	2	2	2	3	3	3	2	2	2	48.2	48.2	48.2	6.6767	56	56;67	1	34	0	13.671	48.2	48.2	48.2	33.9	33.9	33.9	5601400000	1773800000	513440000	995580000	993560000	621280000
sp|P62277|RS13_HUMAN;tr|J3KMX5|J3KMX5_HUMAN;tr|E9PS50|E9PS50_HUMAN	sp|P62277|RS13_HUMAN;tr|J3KMX5|J3KMX5_HUMAN	15;11;5	15;11;5	15;11;5	;	3	15	15	15	13	13	13	14	15	11	13	13	13	14	15	11	13	13	13	14	15	11	57.6	57.6	57.6	17.222	151	151;148;116	1	112	0	97.092	49.7	49.7	49.7	57	57.6	56.3	8752700000	1681800000	1868100000	1150900000	1484300000	1503800000
sp|P62280|RS11_HUMAN;tr|M0QZC5|M0QZC5_HUMAN;tr|M0R1H6|M0R1H6_HUMAN;tr|M0R1H5|M0R1H5_HUMAN	sp|P62280|RS11_HUMAN;tr|M0QZC5|M0QZC5_HUMAN	19;17;6;5	19;17;6;5	19;17;6;5	;	4	19	19	19	15	16	16	14	14	7	15	16	16	14	14	7	15	16	16	14	14	7	73.4	73.4	73.4	18.431	158	158;118;88;79	1	110	0	93.599	61.4	69	68.4	60.1	60.1	32.9	6043300000	1110200000	1173500000	1020700000	1238500000	1270700000
sp|P62304|RUXE_HUMAN;tr|A6NHK2|A6NHK2_HUMAN	sp|P62304|RUXE_HUMAN;tr|A6NHK2|A6NHK2_HUMAN	2;1	2;1	2;1	;	2	2	2	2	2	2	2	2	2	2	2	2	2	2	2	2	2	2	2	2	2	2	29.3	29.3	29.3	10.803	92	92;52	1	12	0	19.172	29.3	29.3	29.3	29.3	29.3	29.3	337160000	50379000	38409000	36543000	58017000	80148000
sp|P62306|RUXF_HUMAN;tr|F8W0W6|F8W0W6_HUMAN	sp|P62306|RUXF_HUMAN;tr|F8W0W6|F8W0W6_HUMAN	2;2	2;2	2;2	;	2	2	2	2	0	0	1	1	1	1	0	0	1	1	1	1	0	0	1	1	1	1	33.7	33.7	33.7	9.7251	86	86;127	1	4	0	9.9554	0	0	9.3	24.4	24.4	24.4	72650000	0	0	1616400	19091000	23972000
sp|P62310|LSM3_HUMAN	sp|P62310|LSM3_HUMAN	3	3	3		1	3	3	3	0	0	0	3	3	3	0	0	0	3	3	3	0	0	0	3	3	3	52.9	52.9	52.9	11.845	102	102	1	9	0	18.004	0	0	0	52.9	52.9	52.9	107790000	0	0	0	46469000	34758000
sp|P62314|SMD1_HUMAN;tr|J3QLI9|J3QLI9_HUMAN;tr|J3QLR7|J3QLR7_HUMAN	sp|P62314|SMD1_HUMAN;tr|J3QLI9|J3QLI9_HUMAN	4;2;1	4;2;1	4;2;1	;	3	4	4	4	3	3	3	4	4	3	3	3	3	4	4	3	3	3	3	4	4	3	54.6	54.6	54.6	13.281	119	119;75;44	1	27	0	28.14	37	37	37	54.6	54.6	45.4	730440000	101350000	93838000	75643000	155790000	172340000
sp|P62316|SMD2_HUMAN;sp|P62316-2|SMD2_HUMAN;tr|K7EJB5|K7EJB5_HUMAN;tr|K7ERG4|K7ERG4_HUMAN	sp|P62316|SMD2_HUMAN;sp|P62316-2|SMD2_HUMAN;tr|K7EJB5|K7EJB5_HUMAN;tr|K7ERG4|K7ERG4_HUMAN	8;5;4;4	8;5;4;4	8;5;4;4	;;;	4	8	8	8	5	6	2	6	7	4	5	6	2	6	7	4	5	6	2	6	7	4	54.2	54.2	54.2	13.527	118	118;108;54;78	1	32	0	22.893	38.1	47.5	9.3	44.1	50.8	36.4	1027700000	48947000	58769000	19383000	417600000	432320000
tr|B4DJP7|B4DJP7_HUMAN;sp|P62318|SMD3_HUMAN;tr|H3BT13|H3BT13_HUMAN	tr|B4DJP7|B4DJP7_HUMAN;sp|P62318|SMD3_HUMAN	3;3;1	3;3;1	3;3;1	;	3	3	3	3	2	2	3	2	2	2	2	2	3	2	2	2	2	2	3	2	2	2	39.2	39.2	39.2	13.291	120	120;126;62	1	13	0	16.232	15.8	15.8	39.2	15.8	15.8	15.8	2718100000	440600000	378640000	363200000	643400000	491100000
sp|P62424|RL7A_HUMAN;tr|Q5T8U3|Q5T8U3_HUMAN;tr|Q5T8U2|Q5T8U2_HUMAN	sp|P62424|RL7A_HUMAN;tr|Q5T8U3|Q5T8U3_HUMAN	9;7;4	9;7;4	9;7;4	;	3	9	9	9	6	6	7	7	7	4	6	6	7	7	7	4	6	6	7	7	7	4	33.1	33.1	33.1	29.995	266	266;191;151	1	37	0	29.904	21.8	21.8	25.6	29.3	29.3	18.4	420080000	64983000	63921000	62465000	94578000	87711000
sp|P62701|RS4X_HUMAN;tr|A6NH36|A6NH36_HUMAN;sp|Q8TD47|RS4Y2_HUMAN;tr|C9JEH7|C9JEH7_HUMAN;sp|P22090|RS4Y1_HUMAN	sp|P62701|RS4X_HUMAN	28;12;11;10;10	28;12;11;10;10	28;12;11;10;10		5	28	28	28	27	27	25	25	25	22	27	27	25	25	25	22	27	27	25	25	25	22	75.7	75.7	75.7	29.597	263	263;122;263;262;263	1	266	0	323.31	73	73	69.6	69.6	69.6	63.1	26575000000	5402200000	4869200000	3748100000	5350600000	4134800000
sp|P62750|RL23A_HUMAN;tr|H7BY10|H7BY10_HUMAN;tr|K7ERT8|K7ERT8_HUMAN;tr|A8MUS3|A8MUS3_HUMAN;tr|K7EJV9|K7EJV9_HUMAN;tr|K7EMA7|K7EMA7_HUMAN	sp|P62750|RL23A_HUMAN;tr|H7BY10|H7BY10_HUMAN;tr|K7ERT8|K7ERT8_HUMAN;tr|A8MUS3|A8MUS3_HUMAN;tr|K7EJV9|K7EJV9_HUMAN;tr|K7EMA7|K7EMA7_HUMAN	16;15;15;15;14;8	16;15;15;15;14;8	16;15;15;15;14;8	;;;;;	6	16	16	16	16	16	16	15	15	14	16	16	16	15	15	14	16	16	16	15	15	14	54.5	54.5	54.5	17.695	156	156;158;175;194;170;70	1	506	0	176.88	54.5	54.5	54.5	47.4	47.4	47.4	33995000000	6959800000	6840400000	5773400000	6689400000	5176200000
sp|P62753|RS6_HUMAN;tr|A2A3R5|A2A3R5_HUMAN;tr|A2A3R7|A2A3R7_HUMAN	sp|P62753|RS6_HUMAN;tr|A2A3R5|A2A3R5_HUMAN	16;10;6	16;10;6	16;10;6	;	3	16	16	16	15	16	16	13	13	9	15	16	16	13	13	9	15	16	16	13	13	9	41.4	41.4	41.4	28.68	249	249;218;91	1	135	0	212.04	34.5	41.4	41.4	40.6	35.3	27.7	11446000000	2566700000	2078000000	1802900000	2218900000	1756200000
sp|P62805|H4_HUMAN	sp|P62805|H4_HUMAN	12	12	12		1	12	12	12	10	10	9	7	6	7	10	10	9	7	6	7	10	10	9	7	6	7	64.1	64.1	64.1	11.367	103	103	1	56	0	56.4	52.4	63.1	45.6	47.6	40.8	49.5	2833200000	790700000	774660000	329220000	426690000	259420000
sp|P62829|RL23_HUMAN;tr|J3KT29|J3KT29_HUMAN;tr|J3KTJ3|J3KTJ3_HUMAN;tr|C9JD32|C9JD32_HUMAN;tr|B9ZVP7|B9ZVP7_HUMAN;tr|J3QQT9|J3QQT9_HUMAN	sp|P62829|RL23_HUMAN;tr|J3KT29|J3KT29_HUMAN;tr|J3KTJ3|J3KTJ3_HUMAN;tr|C9JD32|C9JD32_HUMAN	15;11;9;8;6;2	15;11;9;8;6;2	15;11;9;8;6;2	;;;	6	15	15	15	14	14	15	12	14	12	14	14	15	12	14	12	14	14	15	12	14	12	76.4	76.4	76.4	14.865	140	140;122;81;91;114;34	1	289	0	130.31	70	70	76.4	67.1	76.4	69.3	28984000000	5771800000	4963200000	4110100000	5716900000	5106000000
sp|P62841|RS15_HUMAN;tr|K7ELC2|K7ELC2_HUMAN;tr|K7EM56|K7EM56_HUMAN;tr|K7EQJ5|K7EQJ5_HUMAN;tr|K7EJ78|K7EJ78_HUMAN;tr|S4R456|S4R456_HUMAN	sp|P62841|RS15_HUMAN;tr|K7ELC2|K7ELC2_HUMAN;tr|K7EM56|K7EM56_HUMAN;tr|K7EQJ5|K7EQJ5_HUMAN;tr|K7EJ78|K7EJ78_HUMAN;tr|S4R456|S4R456_HUMAN	6;6;5;5;4;3	6;6;5;5;4;3	6;6;5;5;4;3	;;;;;	6	6	6	6	6	6	5	4	4	5	6	6	5	4	4	5	6	6	5	4	4	5	64.8	64.8	64.8	17.04	145	145;152;112;141;129;68	1	115	0	271.38	64.8	64.8	64.1	55.2	55.2	55.9	13519000000	2206200000	2425300000	3151100000	2494600000	1988400000
sp|P62847-2|RS24_HUMAN;tr|E7ETK0|E7ETK0_HUMAN;sp|P62847-3|RS24_HUMAN;sp|P62847|RS24_HUMAN;sp|P62847-4|RS24_HUMAN	sp|P62847-2|RS24_HUMAN;tr|E7ETK0|E7ETK0_HUMAN;sp|P62847-3|RS24_HUMAN;sp|P62847|RS24_HUMAN;sp|P62847-4|RS24_HUMAN	8;8;8;8;8	8;8;8;8;8	8;8;8;8;8	;;;;	5	8	8	8	7	7	7	6	6	6	7	7	7	6	6	6	7	7	7	6	6	6	43.8	43.8	43.8	15.069	130	130;131;132;133;289	1	98	0	66.35	40	40	40.8	36.9	36.9	36.9	12032000000	2657400000	2420100000	2420800000	1806900000	1560400000
sp|P62851|RS25_HUMAN	sp|P62851|RS25_HUMAN	12	12	12		1	12	12	12	12	12	11	7	7	7	12	12	11	7	7	7	12	12	11	7	7	7	47.2	47.2	47.2	13.742	125	125	1	87	0	75.759	47.2	47.2	44.8	35.2	35.2	35.2	81759000000	15985000000	15774000000	17078000000	12593000000	12705000000
sp|P62854|RS26_HUMAN;sp|Q5JNZ5|RS26L_HUMAN	sp|P62854|RS26_HUMAN;sp|Q5JNZ5|RS26L_HUMAN	6;4	6;4	6;4	;	2	6	6	6	5	6	3	5	3	4	5	6	3	5	3	4	5	6	3	5	3	4	44.3	44.3	44.3	13.015	115	115;115	1	53	0	59.181	42.6	44.3	20.9	42.6	20.9	32.2	16081000000	3489600000	2886900000	2754200000	2933600000	2872900000
sp|P62857|RS28_HUMAN	sp|P62857|RS28_HUMAN	5	5	5		1	5	5	5	5	5	5	5	4	5	5	5	5	5	4	5	5	5	5	5	4	5	44.9	44.9	44.9	7.8409	69	69	1	30	0	33.468	44.9	44.9	44.9	44.9	40.6	44.9	2061100000	481760000	443300000	416200000	185910000	315580000
sp|P62861|RS30_HUMAN;tr|E9PR30|E9PR30_HUMAN	sp|P62861|RS30_HUMAN;tr|E9PR30|E9PR30_HUMAN	4;4	4;4	4;4	;	2	4	4	4	4	3	4	3	3	3	4	3	4	3	3	3	4	3	4	3	3	3	20.3	20.3	20.3	6.6478	59	59;98	1	33	0	17.534	20.3	20.3	20.3	20.3	20.3	20.3	23765000000	5119900000	5050100000	3214300000	4834300000	3712000000
tr|E5RI99|E5RI99_HUMAN;sp|P62888|RL30_HUMAN	tr|E5RI99|E5RI99_HUMAN;sp|P62888|RL30_HUMAN	2;2	2;2	2;2	;	2	2	2	2	1	0	0	0	1	1	1	0	0	0	1	1	1	0	0	0	1	1	24.6	24.6	24.6	12.656	114	114;115	1	3	0.0011601	5.1133	14	0	0	0	10.5	10.5	8039200	3881200	0	0	0	1866300
sp|Q59GN2|R39L5_HUMAN;sp|P62891|RL39_HUMAN	sp|Q59GN2|R39L5_HUMAN;sp|P62891|RL39_HUMAN	3;3	3;3	3;3	;	2	3	3	3	3	3	3	3	3	2	3	3	3	3	3	2	3	3	3	3	3	2	23.5	23.5	23.5	6.3225	51	51;51	1	39	0	21.159	23.5	23.5	23.5	23.5	23.5	19.6	4872100000	690730000	973600000	1311300000	716560000	555650000
sp|P62899|RL31_HUMAN;tr|H7C2W9|H7C2W9_HUMAN;tr|C9JU56|C9JU56_HUMAN;tr|B7Z4E3|B7Z4E3_HUMAN;sp|P62899-3|RL31_HUMAN;sp|P62899-2|RL31_HUMAN;tr|B7Z4C8|B7Z4C8_HUMAN;tr|B8ZZK4|B8ZZK4_HUMAN	sp|P62899|RL31_HUMAN;tr|H7C2W9|H7C2W9_HUMAN;tr|C9JU56|C9JU56_HUMAN;tr|B7Z4E3|B7Z4E3_HUMAN;sp|P62899-3|RL31_HUMAN;sp|P62899-2|RL31_HUMAN;tr|B7Z4C8|B7Z4C8_HUMAN;tr|B8ZZK4|B8ZZK4_HUMAN	9;8;8;8;8;8;8;5	9;8;8;8;8;8;8;5	9;8;8;8;8;8;8;5	;;;;;;;	8	9	9	9	8	8	6	7	7	8	8	8	6	7	7	8	8	8	6	7	7	8	53.6	53.6	53.6	14.463	125	125;108;115;120;121;128;130;79	1	60	0	69.871	48	52.8	40.8	47.2	47.2	48	4470900000	592160000	532270000	564790000	1124600000	1197800000
sp|P62906|RL10A_HUMAN	sp|P62906|RL10A_HUMAN	2	2	2		1	2	2	2	2	1	0	0	0	0	2	1	0	0	0	0	2	1	0	0	0	0	14.3	14.3	14.3	24.831	217	217	1	3	0.0010482	3.702	14.3	7.8	0	0	0	0	12701000	6104600	6595900	0	0	0
tr|D3YTB1|D3YTB1_HUMAN;sp|P62910|RL32_HUMAN;tr|F8W727|F8W727_HUMAN;tr|D3YTI8|D3YTI8_HUMAN	tr|D3YTB1|D3YTB1_HUMAN;sp|P62910|RL32_HUMAN;tr|F8W727|F8W727_HUMAN	10;10;10;1	10;10;10;1	10;10;10;1	;;	4	10	10	10	7	7	8	7	7	6	7	7	8	7	7	6	7	7	8	7	7	6	54.9	54.9	54.9	15.616	133	133;135;153;62	1	54	0	38.937	46.6	41.4	48.9	42.1	42.1	36.8	744530000	128320000	144230000	134990000	124850000	149590000
sp|P62913|RL11_HUMAN;sp|P62913-2|RL11_HUMAN;tr|Q5VVC8|Q5VVC8_HUMAN;tr|Q5VVC9|Q5VVC9_HUMAN	sp|P62913|RL11_HUMAN;sp|P62913-2|RL11_HUMAN;tr|Q5VVC8|Q5VVC8_HUMAN	4;3;2;1	4;3;2;1	4;3;2;1	;;	4	4	4	4	3	3	3	3	3	4	3	3	3	3	3	4	3	3	3	3	3	4	34.8	34.8	34.8	20.252	178	178;177;174;131	1	24	0	35.1	19.7	19.7	19.7	19.7	19.7	34.8	1403100000	193060000	181480000	151910000	363450000	325180000
sp|P62917|RL8_HUMAN;tr|E9PKZ0|E9PKZ0_HUMAN;tr|E9PKU4|E9PKU4_HUMAN;tr|G3V1A1|G3V1A1_HUMAN;tr|E9PP36|E9PP36_HUMAN	sp|P62917|RL8_HUMAN;tr|E9PKZ0|E9PKZ0_HUMAN;tr|E9PKU4|E9PKU4_HUMAN;tr|G3V1A1|G3V1A1_HUMAN;tr|E9PP36|E9PP36_HUMAN	6;5;5;4;3	6;5;5;4;3	6;5;5;4;3	;;;;	5	6	6	6	3	4	4	4	6	1	3	4	4	4	6	1	3	4	4	4	6	1	23.7	23.7	23.7	28.024	257	257;205;235;167;148	1	27	0	20.054	15.2	18.3	16.3	16.3	23.7	4.3	261490000	18245000	31028000	27543000	85043000	98116000
sp|P62979|RS27A_HUMAN;tr|J3QS39|J3QS39_HUMAN;tr|J3QTR3|J3QTR3_HUMAN;tr|F5H6Q2|F5H6Q2_HUMAN;tr|F5GYU3|F5GYU3_HUMAN;tr|F5H2Z3|F5H2Z3_HUMAN;tr|F5H265|F5H265_HUMAN;tr|B4DV12|B4DV12_HUMAN;tr|F5H388|F5H388_HUMAN;tr|F5H747|F5H747_HUMAN;tr|F5GXK7|F5GXK7_HUMAN;tr|J3QKN0|J3QKN0_HUMAN;tr|J3QLP7|J3QLP7_HUMAN;tr|J3QRK5|J3QRK5_HUMAN;sp|P0CG47|UBB_HUMAN;tr|Q96C32|Q96C32_HUMAN;tr|F5H041|F5H041_HUMAN;sp|P0CG48|UB…	sp|P62979|RS27A_HUMAN	6;2;2;2;2;2;2;2;2;2;2;2;2;2;2;2;2;2;1;1;1;1;1	6;2;2;2;2;2;2;2;2;2;2;2;2;2;2;2;2;2;1;1;1;1;1	4;0;0;0;0;0;0;0;0;0;0;0;0;0;0;0;0;0;0;0;0;0;0		23	6	6	4	5	5	5	4	3	3	5	5	5	4	3	3	3	4	3	3	2	2	44.2	44.2	28.2	17.965	156	156;93;106;123;134;136;149;153;155;161;169;206;224;229;229;305;609;685;43;53;61;63;98	1	38	0	54.452	42.3	38.5	42.3	36.5	30.8	30.8	1166300000	294190000	203060000	260680000	180710000	114520000
sp|P62987|RL40_HUMAN;tr|M0R1M6|M0R1M6_HUMAN;tr|M0R2S1|M0R2S1_HUMAN	sp|P62987|RL40_HUMAN;tr|M0R1M6|M0R1M6_HUMAN;tr|M0R2S1|M0R2S1_HUMAN	3;2;2	1;1;1	1;1;1	;;	3	3	1	1	3	2	3	1	1	1	1	1	1	0	0	0	1	1	1	0	0	0	26.6	7	7	14.728	128	128;114;138	1	4	0.0020284	3.1692	26.6	19.5	26.6	12.5	12.5	12.5	10522000	3484700	5839900	1197100	0	0
sp|P62995-3|TRA2B_HUMAN;sp|P62995|TRA2B_HUMAN;tr|H7BXF3|H7BXF3_HUMAN	sp|P62995-3|TRA2B_HUMAN;sp|P62995|TRA2B_HUMAN;tr|H7BXF3|H7BXF3_HUMAN	2;2;1	2;2;1	2;2;1	;;	3	2	2	2	1	1	1	2	2	2	1	1	1	2	2	2	1	1	1	2	2	2	16	16	16	21.935	188	188;288;127	1	9	0	7.4899	8.5	8.5	7.4	16	16	16	51846000	6592500	6473000	3019400	14184000	13387000
tr|F8VXL2|F8VXL2_HUMAN;tr|F8VRV5|F8VRV5_HUMAN;sp|P63167|DYL1_HUMAN	tr|F8VXL2|F8VXL2_HUMAN;tr|F8VRV5|F8VRV5_HUMAN;sp|P63167|DYL1_HUMAN	2;2;2	2;2;2	2;2;2	;;	3	2	2	2	2	1	0	0	0	0	2	1	0	0	0	0	2	1	0	0	0	0	27.7	27.7	27.7	5.4262	47	47;67;89	1	3	0.0010929	4.1126	27.7	25.5	0	0	0	0	4510400	3537000	973440	0	0	0
tr|Q5VTU3|Q5VTU3_HUMAN;sp|P63172|DYLT1_HUMAN	tr|Q5VTU3|Q5VTU3_HUMAN;sp|P63172|DYLT1_HUMAN	2;2	2;2	2;2	;	2	2	2	2	0	0	0	0	2	0	0	0	0	0	2	0	0	0	0	0	2	0	43.5	43.5	43.5	10.2	92	92;113	1	2	0	6.0297	0	0	0	0	43.5	0	12045000	0	0	0	0	12045000
sp|P63173|RL38_HUMAN;tr|J3KT73|J3KT73_HUMAN;tr|J3QL01|J3QL01_HUMAN;tr|J3KSP2|J3KSP2_HUMAN	sp|P63173|RL38_HUMAN;tr|J3KT73|J3KT73_HUMAN;tr|J3QL01|J3QL01_HUMAN	8;6;6;3	8;6;6;3	8;6;6;3	;;	4	8	8	8	8	8	8	7	7	7	8	8	8	7	7	7	8	8	8	7	7	7	57.1	57.1	57.1	8.2178	70	70;64;67;21	1	103	0	71.725	57.1	57.1	57.1	52.9	52.9	52.9	33944000000	6815700000	5427600000	4732700000	10217000000	3805300000
sp|P63261|ACTG_HUMAN;tr|I3L3I0|I3L3I0_HUMAN;tr|I3L1U9|I3L1U9_HUMAN;tr|I3L4N8|I3L4N8_HUMAN;tr|K7EM38|K7EM38_HUMAN;tr|I3L3R2|I3L3R2_HUMAN;tr|J3KT65|J3KT65_HUMAN	sp|P63261|ACTG_HUMAN;tr|I3L3I0|I3L3I0_HUMAN;tr|I3L1U9|I3L1U9_HUMAN	23;12;12;11;8;8;8	1;1;1;1;1;1;1	1;1;1;1;1;1;1	;;	7	23	1	1	22	22	20	16	12	10	1	0	1	0	0	0	1	0	1	0	0	0	72	4.5	4.5	41.792	375	375;214;214;242;133;164;198	1	2	0	6.6115	65.9	67.5	68.5	57.9	47.5	36.8	29613000	16629000	0	12983000	0	0
sp|P67809|YBOX1_HUMAN;tr|H0Y449|H0Y449_HUMAN;tr|C9J5V9|C9J5V9_HUMAN;sp|Q9Y2T7|YBOX2_HUMAN	sp|P67809|YBOX1_HUMAN;tr|H0Y449|H0Y449_HUMAN	15;11;7;4	15;11;7;4	9;9;5;0	;	4	15	15	9	10	12	9	13	12	11	10	12	9	13	12	11	6	6	5	8	8	9	55.9	55.9	45.1	35.924	324	324;374;216;364	1	100	0	323.31	34	42.3	29.6	48.1	44.8	49.7	3331500000	423640000	384320000	314880000	830370000	1073000000
sp|P67936|TPM4_HUMAN;tr|K7ERG3|K7ERG3_HUMAN;tr|K7ENT6|K7ENT6_HUMAN;sp|P67936-2|TPM4_HUMAN;tr|K7EP68|K7EP68_HUMAN;tr|K7EPV9|K7EPV9_HUMAN;tr|K7EMU5|K7EMU5_HUMAN	sp|P67936|TPM4_HUMAN;tr|K7ERG3|K7ERG3_HUMAN;tr|K7ENT6|K7ENT6_HUMAN;sp|P67936-2|TPM4_HUMAN;tr|K7EP68|K7EP68_HUMAN	10;6;6;6;5;2;2	6;2;2;2;1;2;2	4;0;0;0;0;0;0	;;;;	7	10	6	4	8	5	7	5	4	2	4	1	3	2	2	0	3	1	2	1	2	0	34.7	21	10.5	28.521	248	248;170;179;284;138;96;102	1	12	0	13.464	28.2	18.1	24.2	24.2	16.1	5.6	52903000	17205000	9007700	11399000	7045200	8246900
sp|P68133|ACTS_HUMAN;sp|P68032|ACTC_HUMAN;tr|Q5T8M8|Q5T8M8_HUMAN;tr|A6NL76|A6NL76_HUMAN;sp|P63267|ACTH_HUMAN;sp|P62736|ACTA_HUMAN;tr|F8WB63|F8WB63_HUMAN;tr|B8ZZJ2|B8ZZJ2_HUMAN;tr|C9JFL5|C9JFL5_HUMAN;tr|F6UVQ4|F6UVQ4_HUMAN;tr|F6QUT6|F6QUT6_HUMAN	sp|P68133|ACTS_HUMAN;sp|P68032|ACTC_HUMAN;tr|Q5T8M8|Q5T8M8_HUMAN;tr|A6NL76|A6NL76_HUMAN;sp|P63267|ACTH_HUMAN;sp|P62736|ACTA_HUMAN	15;15;13;13;13;13;6;6;6;6;6	2;2;2;2;1;1;1;1;1;1;1	2;2;2;2;1;1;1;1;1;1;1	;;;;;	11	15	2	2	15	15	13	11	7	8	2	2	2	2	2	2	2	2	2	2	2	2	32.6	7.2	7.2	42.051	377	377;377;287;289;376;377;105;119;145;151;151	1	19	0	35.185	32.6	32.6	29.7	29.7	22.3	25.2	1508800000	384270000	294780000	234880000	274390000	225040000
sp|Q5VTE0|EF1A3_HUMAN;sp|P68104|EF1A1_HUMAN;sp|Q05639|EF1A2_HUMAN;tr|A6PW80|A6PW80_HUMAN;tr|Q5JR01|Q5JR01_HUMAN	sp|Q5VTE0|EF1A3_HUMAN;sp|P68104|EF1A1_HUMAN;sp|Q05639|EF1A2_HUMAN	12;12;6;3;3	12;12;6;3;3	12;12;6;3;3	;;	5	12	12	12	11	12	12	11	11	10	11	12	12	11	11	10	11	12	12	11	11	10	43.9	43.9	43.9	50.184	462	462;462;463;107;145	1	88	0	91.262	40.7	43.9	43.9	37.9	37.9	35.9	4496100000	456470000	514330000	396310000	1330000000	1111100000
sp|P68363|TBA1B_HUMAN;tr|F8VVB9|F8VVB9_HUMAN;tr|F8VQQ4|F8VQQ4_HUMAN;tr|C9JDS9|C9JDS9_HUMAN;tr|F8VRZ4|F8VRZ4_HUMAN;tr|F8VS66|F8VS66_HUMAN;tr|F8VX09|F8VX09_HUMAN;tr|F8VWV9|F8VWV9_HUMAN;tr|C9K0S6|C9K0S6_HUMAN;tr|F8VRK0|F8VRK0_HUMAN;sp|A6NHL2-2|TBAL3_HUMAN;sp|A6NHL2|TBAL3_HUMAN;tr|F8VXZ7|F8VXZ7_HUMAN;tr|F8W0F6|F8W0F6_HUMAN;sp|Q9H853|TBA4B_HUMAN	sp|P68363|TBA1B_HUMAN;tr|F8VVB9|F8VVB9_HUMAN	18;9;8;6;5;5;4;4;2;2;2;2;1;1;1	18;9;8;6;5;5;4;4;2;2;2;2;1;1;1	0;0;0;0;0;0;0;0;0;0;0;0;0;0;0	;	15	18	18	0	15	14	13	15	16	13	15	14	13	15	16	13	0	0	0	0	0	0	50.3	50.3	0	50.151	451	451;247;219;156;112;130;75;81;47;49;406;446;26;231;241	1	105	0	116.06	45	41.5	43.2	45.7	45	41.7	2231900000	293840000	224900000	210840000	604840000	520160000
sp|P68371|TBB4B_HUMAN;tr|M0QY85|M0QY85_HUMAN;tr|M0R2D3|M0R2D3_HUMAN;tr|M0QZL7|M0QZL7_HUMAN;tr|M0R0X0|M0R0X0_HUMAN;tr|M0QY37|M0QY37_HUMAN;tr|M0QX14|M0QX14_HUMAN;tr|M0QYM7|M0QYM7_HUMAN	sp|P68371|TBB4B_HUMAN	13;3;3;3;2;2;2;2	4;2;1;2;2;2;2;1	1;0;0;0;0;0;0;0		8	13	4	1	10	10	10	12	12	13	3	3	3	4	4	4	1	1	1	1	1	1	44.9	15.5	2.7	49.83	445	445;107;155;158;103;109;110;161	1	26	0	61.06	30.1	27.4	27.4	44.7	42.2	44.9	514400000	56963000	46559000	39113000	158870000	123280000
sp|P78312-2|F193A_HUMAN;sp|P78312-5|F193A_HUMAN;sp|P78312-6|F193A_HUMAN;sp|P78312|F193A_HUMAN;sp|P78312-3|F193A_HUMAN;tr|D6RFZ4|D6RFZ4_HUMAN;sp|P78312-4|F193A_HUMAN;tr|E7EUR8|E7EUR8_HUMAN	sp|P78312-2|F193A_HUMAN;sp|P78312-5|F193A_HUMAN;sp|P78312-6|F193A_HUMAN;sp|P78312|F193A_HUMAN;sp|P78312-3|F193A_HUMAN;tr|D6RFZ4|D6RFZ4_HUMAN;sp|P78312-4|F193A_HUMAN	4;4;3;3;2;2;2;1	4;4;3;3;2;2;2;1	4;4;3;3;2;2;2;1	;;;;;;	8	4	4	4	0	0	0	2	1	3	0	0	0	2	1	3	0	0	0	2	1	3	3.9	3.9	3.9	135.96	1224	1224;1246;1211;1265;792;804;1119;1006	1	6	0	7.9642	0	0	0	2	0.9	2.7	17690000	0	0	0	7534800	1712800
sp|P78316|NOP14_HUMAN;tr|E9PFK5|E9PFK5_HUMAN;sp|P78316-2|NOP14_HUMAN	sp|P78316|NOP14_HUMAN;tr|E9PFK5|E9PFK5_HUMAN;sp|P78316-2|NOP14_HUMAN	11;9;9	11;9;9	11;9;9	;;	3	11	11	11	7	4	6	4	7	4	7	4	6	4	7	4	7	4	6	4	7	4	14.2	14.2	14.2	97.667	857	857;788;806	1	32	0	30.084	11.3	6.5	9.1	6.4	8.9	6.4	252140000	57353000	36968000	40342000	42287000	51900000
tr|H7C521|H7C521_HUMAN;tr|H7C5L6|H7C5L6_HUMAN;sp|P78362|SRPK2_HUMAN;sp|P78362-2|SRPK2_HUMAN;tr|H7C2I2|H7C2I2_HUMAN;tr|F8WBW4|F8WBW4_HUMAN;sp|Q9UPE1-2|SRPK3_HUMAN;tr|A8MPP7|A8MPP7_HUMAN;sp|Q9UPE1-3|SRPK3_HUMAN;tr|A8MPY5|A8MPY5_HUMAN;sp|Q9UPE1-4|SRPK3_HUMAN;sp|Q9UPE1|SRPK3_HUMAN;tr|E7ETV6|E7ETV6_HUMAN	tr|H7C521|H7C521_HUMAN;tr|H7C5L6|H7C5L6_HUMAN;sp|P78362|SRPK2_HUMAN;sp|P78362-2|SRPK2_HUMAN;tr|H7C2I2|H7C2I2_HUMAN;tr|F8WBW4|F8WBW4_HUMAN;sp|Q9UPE1-2|SRPK3_HUMAN;tr|A8MPP7|A8MPP7_HUMAN;sp|Q9UPE1-3|SRPK3_HUMAN;tr|A8MPY5|A8MPY5_HUMAN;sp|Q9UPE1-4|SRPK3_HUMAN;sp|Q9UPE1|SRPK3_HUMAN;tr|E7ETV6|E7ETV6_HUMAN	2;2;2;2;1;1;1;1;1;1;1;1;1	1;1;1;1;0;1;0;0;0;0;0;0;0	1;1;1;1;0;1;0;0;0;0;0;0;0	;;;;;;;;;;;;	13	2	1	1	0	0	0	2	2	1	0	0	0	1	1	1	0	0	0	1	1	1	10.8	6.4	6.4	23.523	204	204;295;688;699;129;147;491;492;533;534;566;567;634	1	3	0.001998	3.0371	0	0	0	10.8	10.8	6.4	11571000	0	0	0	3203000	3611100
tr|E9PKE0|E9PKE0_HUMAN;sp|P78524-3|ST5_HUMAN;tr|B4DDL8|B4DDL8_HUMAN;sp|P78524-2|ST5_HUMAN;sp|P78524|ST5_HUMAN;tr|H0YE59|H0YE59_HUMAN;tr|E9PKM1|E9PKM1_HUMAN;tr|H0YEL1|H0YEL1_HUMAN;tr|E9PNX7|E9PNX7_HUMAN;tr|E9PLH5|E9PLH5_HUMAN;tr|E9PJC3|E9PJC3_HUMAN	tr|E9PKE0|E9PKE0_HUMAN;sp|P78524-3|ST5_HUMAN;tr|B4DDL8|B4DDL8_HUMAN;sp|P78524-2|ST5_HUMAN;sp|P78524|ST5_HUMAN;tr|H0YE59|H0YE59_HUMAN;tr|E9PKM1|E9PKM1_HUMAN;tr|H0YEL1|H0YEL1_HUMAN;tr|E9PNX7|E9PNX7_HUMAN;tr|E9PLH5|E9PLH5_HUMAN;tr|E9PJC3|E9PJC3_HUMAN	2;2;2;2;2;1;1;1;1;1;1	2;2;2;2;2;1;1;1;1;1;1	2;2;2;2;2;1;1;1;1;1;1	;;;;;;;;;;	11	2	2	2	0	0	0	2	1	1	0	0	0	2	1	1	0	0	0	2	1	1	7.6	7.6	7.6	39.797	344	344;609;650;717;1137;98;179;184;217;328;356	1	4	0	11.568	0	0	0	7.6	4.1	4.1	22355000	0	0	0	10409000	7339600
tr|H3BRL9|H3BRL9_HUMAN;sp|P78549|NTHL1_HUMAN;tr|H3BPD5|H3BPD5_HUMAN	tr|H3BRL9|H3BRL9_HUMAN;sp|P78549|NTHL1_HUMAN;tr|H3BPD5|H3BPD5_HUMAN	2;2;1	2;2;1	2;2;1	;;	3	2	2	2	0	0	0	2	2	2	0	0	0	2	2	2	0	0	0	2	2	2	21.6	21.6	21.6	23.717	218	218;312;236	1	6	0	17.619	0	0	0	21.6	21.6	21.6	47565000	0	0	0	19345000	14953000
sp|P79522-2|PRR3_HUMAN;sp|P79522|PRR3_HUMAN	sp|P79522-2|PRR3_HUMAN;sp|P79522|PRR3_HUMAN	1;1	1;1	1;1	;	2	1	1	1	1	1	1	1	1	1	1	1	1	1	1	1	1	1	1	1	1	1	10.2	10.2	10.2	18.644	167	167;188	1	10	0	11.428	10.2	10.2	10.2	10.2	10.2	10.2	51948000	5590100	11614000	11503000	11544000	8325000
sp|P81605|DCD_HUMAN;sp|P81605-2|DCD_HUMAN	sp|P81605|DCD_HUMAN;sp|P81605-2|DCD_HUMAN	3;2	3;2	3;2	;	2	3	3	3	2	1	1	2	2	1	2	1	1	2	2	1	2	1	1	2	2	1	25.5	25.5	25.5	11.284	110	110;121	1	9	0	8.1697	25.5	12.7	12.7	12.7	12.7	12.7	92421000	37839000	14127000	13009000	14856000	10997000
sp|P82094|TMF1_HUMAN;sp|P82094-2|TMF1_HUMAN	sp|P82094|TMF1_HUMAN;sp|P82094-2|TMF1_HUMAN	1;1	1;1	1;1	;	2	1	1	1	0	0	0	1	1	1	0	0	0	1	1	1	0	0	0	1	1	1	1.8	1.8	1.8	122.84	1093	1093;1096	1	3	0.0019822	2.9559	0	0	0	1.8	1.8	1.8	1956700000	0	0	0	816240000	665790000
sp|P82914|RT15_HUMAN	sp|P82914|RT15_HUMAN	4	4	4		1	4	4	4	3	3	3	1	1	2	3	3	3	1	1	2	3	3	3	1	1	2	15.6	15.6	15.6	29.842	257	257	1	13	0	9.5034	10.9	10.9	10.9	4.7	4.7	8.2	47100000	14819000	13337000	11995000	2268000	2357000
sp|P82930|RT34_HUMAN;tr|C9JJ19|C9JJ19_HUMAN	sp|P82930|RT34_HUMAN;tr|C9JJ19|C9JJ19_HUMAN	2;2	2;2	2;2	;	2	2	2	2	2	1	0	0	0	0	2	1	0	0	0	0	2	1	0	0	0	0	12.4	12.4	12.4	25.65	218	218;225	1	3	0.0020619	3.3397	12.4	8.7	0	0	0	0	11963000	6957400	5005500	0	0	0
tr|C9JXB8|C9JXB8_HUMAN;tr|C9JNW5|C9JNW5_HUMAN;sp|P83731|RL24_HUMAN	tr|C9JXB8|C9JXB8_HUMAN;tr|C9JNW5|C9JNW5_HUMAN;sp|P83731|RL24_HUMAN	7;7;7	7;7;7	7;7;7	;;	3	7	7	7	7	7	7	6	7	7	7	7	7	6	7	7	7	7	7	6	7	7	44.6	44.6	44.6	14.369	121	121;150;157	1	45	0	51.243	44.6	44.6	44.6	33.9	44.6	44.6	9490200000	1501100000	1683600000	1032100000	1440600000	2327500000
sp|P83881|RL36A_HUMAN;tr|J3KQN4|J3KQN4_HUMAN;tr|H7BZ11|H7BZ11_HUMAN;tr|H0Y5B4|H0Y5B4_HUMAN;tr|R4GN19|R4GN19_HUMAN;tr|H7BY91|H7BY91_HUMAN;tr|H0Y3V9|H0Y3V9_HUMAN	sp|P83881|RL36A_HUMAN;tr|J3KQN4|J3KQN4_HUMAN;tr|H7BZ11|H7BZ11_HUMAN;tr|H0Y5B4|H0Y5B4_HUMAN	9;9;8;8;4;2;2	1;1;1;1;0;1;1	1;1;1;1;0;1;1	;;;	7	9	1	1	7	9	8	6	6	2	1	1	1	1	0	0	1	1	1	1	0	0	50	7.5	7.5	12.441	106	106;142;129;131;25;80;88	1	4	0.0094073	2.4191	47.2	50	48.1	43.4	37.7	15.1	74119000	9849100	42419000	9096800	12754000	0
tr|K7ELA4|K7ELA4_HUMAN;tr|B5MD17|B5MD17_HUMAN;tr|J3KS05|J3KS05_HUMAN;sp|Q13185|CBX3_HUMAN;sp|P83916|CBX1_HUMAN	tr|K7ELA4|K7ELA4_HUMAN;tr|B5MD17|B5MD17_HUMAN;tr|J3KS05|J3KS05_HUMAN;sp|Q13185|CBX3_HUMAN;sp|P83916|CBX1_HUMAN	1;1;1;1;1	1;1;1;1;1	1;1;1;1;1	;;;;	5	1	1	1	1	0	0	0	0	1	1	0	0	0	0	1	1	0	0	0	0	1	11.6	11.6	11.6	15.981	138	138;168;174;183;185	1	2	0.0020202	3.1459	11.6	0	0	0	0	11.6	6563400	3847700	0	0	0	0
sp|P84090|ERH_HUMAN;tr|G3V279|G3V279_HUMAN	sp|P84090|ERH_HUMAN;tr|G3V279|G3V279_HUMAN	10;5	10;5	10;5	;	2	10	10	10	10	9	9	7	8	4	10	9	9	7	8	4	10	9	9	7	8	4	62.5	62.5	62.5	12.259	104	104;71	1	78	0	285.11	62.5	62.5	61.5	44.2	46.2	29.8	10130000000	1903100000	1781000000	1791200000	1926200000	1799500000
tr|J3QR09|J3QR09_HUMAN;tr|J3KTE4|J3KTE4_HUMAN;sp|P84098|RL19_HUMAN;tr|J3QL15|J3QL15_HUMAN	tr|J3QR09|J3QR09_HUMAN;tr|J3KTE4|J3KTE4_HUMAN;sp|P84098|RL19_HUMAN;tr|J3QL15|J3QL15_HUMAN	8;8;8;4	8;8;8;4	8;8;8;4	;;;	4	8	8	8	7	7	6	5	5	5	7	7	6	5	5	5	7	7	6	5	5	5	28.5	28.5	28.5	23.134	193	193;194;196;128	1	48	0	53.434	28.5	28.5	28	22.8	22.8	22.8	2430900000	385980000	394600000	329200000	604480000	334830000
tr|B4E241|B4E241_HUMAN;sp|P84103|SRSF3_HUMAN	tr|B4E241|B4E241_HUMAN;sp|P84103|SRSF3_HUMAN	4;4	4;4	3;3	;	2	4	4	3	4	4	4	3	3	3	4	4	4	3	3	3	3	3	3	2	2	2	37.9	37.9	37.9	14.203	124	124;164	1	21	0	16.372	37.9	37.9	37.9	24.2	24.2	24.2	502240000	125150000	106760000	112130000	75707000	50793000
tr|K7EK07|K7EK07_HUMAN;sp|P84243|H33_HUMAN;tr|K7EMV3|K7EMV3_HUMAN;tr|B4DEB1|B4DEB1_HUMAN;sp|Q71DI3|H32_HUMAN;sp|Q16695|H31T_HUMAN;sp|P68431|H31_HUMAN;tr|K7ES00|K7ES00_HUMAN;tr|K7EP01|K7EP01_HUMAN;sp|Q6NXT2|H3C_HUMAN	tr|K7EK07|K7EK07_HUMAN;sp|P84243|H33_HUMAN;tr|K7EMV3|K7EMV3_HUMAN;tr|B4DEB1|B4DEB1_HUMAN;sp|Q71DI3|H32_HUMAN;sp|Q16695|H31T_HUMAN;sp|P68431|H31_HUMAN;tr|K7ES00|K7ES00_HUMAN;tr|K7EP01|K7EP01_HUMAN;sp|Q6NXT2|H3C_HUMAN	4;4;3;3;3;3;3;3;2;2	4;4;3;3;3;3;3;3;2;2	4;4;3;3;3;3;3;3;2;2	;;;;;;;;;	10	4	4	4	3	4	4	3	3	3	3	4	4	3	3	3	3	4	4	3	3	3	41.7	41.7	41.7	14.914	132	132;136;92;123;136;136;136;151;113;135	1	21	0	28.217	36.4	41.7	41.7	36.4	36.4	36.4	438990000	95138000	95266000	80984000	70262000	69219000
sp|P98179|RBM3_HUMAN	sp|P98179|RBM3_HUMAN	6	6	6		1	6	6	6	3	5	4	6	6	5	3	5	4	6	6	5	3	5	4	6	6	5	56.7	56.7	56.7	17.17	157	157	1	39	0	88.162	41.4	55.4	47.8	56.7	56.7	50.3	1002100000	138180000	146120000	94196000	179710000	250810000
sp|Q00059|TFAM_HUMAN;sp|Q00059-2|TFAM_HUMAN;tr|H7BYN3|H7BYN3_HUMAN	sp|Q00059|TFAM_HUMAN;sp|Q00059-2|TFAM_HUMAN;tr|H7BYN3|H7BYN3_HUMAN	4;3;3	4;3;3	4;3;3	;;	3	4	4	4	2	3	1	0	0	0	2	3	1	0	0	0	2	3	1	0	0	0	19.5	19.5	19.5	29.096	246	246;214;219	1	6	0	8.9783	6.9	16.7	4.1	0	0	0	24163000	7857600	12706000	3599200	0	0
tr|F8VVM2|F8VVM2_HUMAN;sp|Q00325-2|MPCP_HUMAN;sp|Q00325|MPCP_HUMAN;tr|F8VZL5|F8VZL5_HUMAN;tr|F8VWR4|F8VWR4_HUMAN;tr|F8VWQ0|F8VWQ0_HUMAN	tr|F8VVM2|F8VVM2_HUMAN;sp|Q00325-2|MPCP_HUMAN;sp|Q00325|MPCP_HUMAN	5;5;5;1;1;1	5;5;5;1;1;1	5;5;5;1;1;1	;;	6	5	5	5	3	1	2	3	2	0	3	1	2	3	2	0	3	1	2	3	2	0	18.8	18.8	18.8	36.161	324	324;361;362;153;154;156	1	11	0	11.956	14.2	3.7	6.2	8.3	5.9	0	60288000	15304000	8137900	8947500	18347000	9551500
sp|Q00537-2|CDK17_HUMAN;sp|Q00537|CDK17_HUMAN;tr|F5H6Z0|F5H6Z0_HUMAN;tr|F8VQZ9|F8VQZ9_HUMAN;tr|E5RGN0|E5RGN0_HUMAN;sp|Q00536|CDK16_HUMAN;sp|Q00536-3|CDK16_HUMAN;sp|Q00536-2|CDK16_HUMAN;tr|F8VZY6|F8VZY6_HUMAN;tr|F8W1S5|F8W1S5_HUMAN;tr|H0YBX5|H0YBX5_HUMAN;tr|E5RJM2|E5RJM2_HUMAN;tr|F8VUX2|F8VUX2_HUMAN;tr|E5RIY8|E5RIY8_HUMAN;tr|E5RIU4|E5RIU4_HUMAN	sp|Q00537-2|CDK17_HUMAN;sp|Q00537|CDK17_HUMAN;tr|F5H6Z0|F5H6Z0_HUMAN	13;13;12;4;4;4;4;4;3;2;2;2;1;1;1	13;13;12;4;4;4;4;4;3;2;2;2;1;1;1	12;12;11;4;3;3;3;3;3;2;2;2;1;1;1	;;	15	13	13	12	0	0	0	10	10	7	0	0	0	10	10	7	0	0	0	9	9	6	33.7	33.7	32.1	59.53	523	523;523;470;179;393;496;502;570;161;129;152;189;88;150;153	1	27	0	45.957	0	0	0	25	25.4	19.7	174910000	0	0	0	69955000	61802000
sp|Q00587-2|BORG5_HUMAN;sp|Q00587|BORG5_HUMAN;tr|B0QYC6|B0QYC6_HUMAN;tr|B0QYC7|B0QYC7_HUMAN;tr|B0QYC8|B0QYC8_HUMAN	sp|Q00587-2|BORG5_HUMAN;sp|Q00587|BORG5_HUMAN;tr|B0QYC6|B0QYC6_HUMAN;tr|B0QYC7|B0QYC7_HUMAN;tr|B0QYC8|B0QYC8_HUMAN	3;3;2;2;2	3;3;2;2;2	3;3;2;2;2	;;;;	5	3	3	3	0	0	0	3	3	1	0	0	0	3	3	1	0	0	0	3	3	1	12	12	12	39.686	384	384;391;48;60;70	1	7	0	6.306	0	0	0	12	12	3.6	28812000	0	0	0	15673000	9738200
sp|Q00839-2|HNRPU_HUMAN;sp|Q00839|HNRPU_HUMAN;tr|Q5RI18|Q5RI18_HUMAN	sp|Q00839-2|HNRPU_HUMAN;sp|Q00839|HNRPU_HUMAN	55;55;11	55;55;11	55;55;11	;	3	55	55	55	51	52	50	40	38	33	51	52	50	40	38	33	51	52	50	40	38	33	55.6	55.6	55.6	88.979	806	806;825;242	1	665	0	323.31	53.5	53.1	52.4	46.7	46.3	45	72686000000	17713000000	15359000000	12922000000	12328000000	8387400000
sp|Q01081|U2AF1_HUMAN;sp|Q01081-2|U2AF1_HUMAN;tr|K7EJH3|K7EJH3_HUMAN;tr|K7EJM7|K7EJM7_HUMAN;tr|M0QYK5|M0QYK5_HUMAN;sp|Q01081-3|U2AF1_HUMAN;tr|M0R2N4|M0R2N4_HUMAN;sp|Q01081-4|U2AF1_HUMAN;sp|Q8WU68-3|U2AF4_HUMAN;sp|Q8WU68-2|U2AF4_HUMAN;sp|Q8WU68|U2AF4_HUMAN;tr|K7EPL9|K7EPL9_HUMAN	sp|Q01081|U2AF1_HUMAN;sp|Q01081-2|U2AF1_HUMAN	5;4;2;2;2;2;2;2;2;2;2;1	5;4;2;2;2;2;2;2;2;2;2;1	5;4;2;2;2;2;2;2;2;2;2;1	;	12	5	5	5	4	3	4	4	5	4	4	3	4	4	5	4	4	3	4	4	5	4	22.1	22.1	22.1	27.872	240	240;240;39;51;66;75;97;167;181;202;220;18	1	24	0	51.472	18.8	18.8	18.8	22.1	22.1	18.8	693210000	19140000	17423000	16298000	268660000	267430000
sp|Q01082-3|SPTB2_HUMAN;sp|Q01082-2|SPTB2_HUMAN;sp|Q01082|SPTB2_HUMAN;tr|F8W6C1|F8W6C1_HUMAN	sp|Q01082-3|SPTB2_HUMAN;sp|Q01082-2|SPTB2_HUMAN;sp|Q01082|SPTB2_HUMAN;tr|F8W6C1|F8W6C1_HUMAN	2;2;2;1	2;2;2;1	2;2;2;1	;;;	4	2	2	2	1	1	1	0	1	1	1	1	1	0	1	1	1	1	1	0	1	1	1	1	1	251.39	2155	2155;2168;2364;690	1	5	0.0010515	3.7271	0.5	0.5	0.5	0	0.5	0.5	40590000	19075000	8564000	5203700	0	5922200
sp|Q01469|FABP5_HUMAN	sp|Q01469|FABP5_HUMAN	1	1	1		1	1	1	1	1	1	1	1	0	1	1	1	1	1	0	1	1	1	1	1	0	1	6.7	6.7	6.7	15.164	135	135	1	5	0.001065	3.8803	6.7	6.7	6.7	6.7	0	6.7	40892000	12583000	10847000	9696900	2629200	0
sp|Q01844-6|EWS_HUMAN;tr|B0QYK0|B0QYK0_HUMAN;sp|Q01844-3|EWS_HUMAN;sp|Q01844|EWS_HUMAN;sp|Q01844-5|EWS_HUMAN;tr|C9JGE3|C9JGE3_HUMAN;sp|Q01844-2|EWS_HUMAN;tr|F8WC90|F8WC90_HUMAN;sp|Q01844-4|EWS_HUMAN	sp|Q01844-6|EWS_HUMAN;tr|B0QYK0|B0QYK0_HUMAN;sp|Q01844-3|EWS_HUMAN;sp|Q01844|EWS_HUMAN;sp|Q01844-5|EWS_HUMAN;tr|C9JGE3|C9JGE3_HUMAN;sp|Q01844-2|EWS_HUMAN	14;14;14;14;14;13;13;1;1	14;14;14;14;14;13;13;1;1	2;2;2;2;2;1;1;1;1	;;;;;;	9	14	14	2	13	13	14	12	10	11	13	13	14	12	10	11	2	2	2	2	1	2	22.2	22.2	7.2	62.507	600	600;618;655;656;661;583;583;293;354	1	234	0	323.31	22.2	22.2	22.2	22	18.5	21.8	49054000000	10415000000	8589100000	8344500000	11513000000	5459300000
sp|Q02241-2|KIF23_HUMAN;tr|H7BYN4|H7BYN4_HUMAN;sp|Q02241|KIF23_HUMAN;tr|B4E1K0|B4E1K0_HUMAN;tr|H0YME6|H0YME6_HUMAN;tr|H0YMJ4|H0YMJ4_HUMAN;tr|H0YKQ5|H0YKQ5_HUMAN	sp|Q02241-2|KIF23_HUMAN;tr|H7BYN4|H7BYN4_HUMAN;sp|Q02241|KIF23_HUMAN;tr|B4E1K0|B4E1K0_HUMAN;tr|H0YME6|H0YME6_HUMAN	4;4;4;3;2;1;1	4;4;4;3;2;1;1	4;4;4;3;2;1;1	;;;;	7	4	4	4	1	1	2	2	2	2	1	1	2	2	2	2	1	1	2	2	2	2	6.3	6.3	6.3	98.104	856	856;952;960;673;371;109;267	1	10	0	12.161	2.1	2.1	3.5	3.6	3.4	3.5	78463000	5270100	4062900	7708500	27892000	23914000
sp|Q02413|DSG1_HUMAN;tr|B7Z845|B7Z845_HUMAN	sp|Q02413|DSG1_HUMAN	9;1	9;1	9;1		2	9	9	9	5	3	5	5	6	4	5	3	5	5	6	4	5	3	5	5	6	4	13.1	13.1	13.1	113.75	1049	1049;408	1	37	0	38.986	8	4.1	6.6	6.6	7.3	6.1	298790000	60924000	43308000	37882000	69577000	67141000
tr|M0R3D6|M0R3D6_HUMAN;tr|M0R1A7|M0R1A7_HUMAN;tr|M0R117|M0R117_HUMAN;sp|Q02543|RL18A_HUMAN;tr|M0R0P7|M0R0P7_HUMAN	tr|M0R3D6|M0R3D6_HUMAN;tr|M0R1A7|M0R1A7_HUMAN;tr|M0R117|M0R117_HUMAN;sp|Q02543|RL18A_HUMAN;tr|M0R0P7|M0R0P7_HUMAN	9;9;9;9;5	9;9;9;9;5	9;9;9;9;5	;;;;	5	9	9	9	5	4	4	5	3	3	5	4	4	5	3	3	5	4	4	5	3	3	42.6	42.6	42.6	16.714	141	141;147;154;176;137	1	24	0	20.136	28.4	27	22.7	19.1	19.1	19.1	230630000	39071000	40956000	32607000	64869000	37068000
sp|Q02809|PLOD1_HUMAN;tr|B4DR87|B4DR87_HUMAN;tr|Q5JXB9|Q5JXB9_HUMAN;tr|Q5JXB8|Q5JXB8_HUMAN;tr|Q5JXB7|Q5JXB7_HUMAN	sp|Q02809|PLOD1_HUMAN;tr|B4DR87|B4DR87_HUMAN	11;11;2;2;2	11;11;2;2;2	11;11;2;2;2	;	5	11	11	11	2	2	2	9	8	8	2	2	2	9	8	8	2	2	2	9	8	8	22.1	22.1	22.1	83.549	727	727;774;199;225;283	1	31	0	55.718	4	4	4	18.2	17.2	17.3	223190000	10204000	10014000	9671400	86670000	59747000
sp|Q02878|RL6_HUMAN;tr|F8VZ45|F8VZ45_HUMAN;tr|U3KQR5|U3KQR5_HUMAN;tr|F8VR69|F8VR69_HUMAN;tr|F8VZA3|F8VZA3_HUMAN;tr|F8VWR1|F8VWR1_HUMAN;tr|F8VU16|F8VU16_HUMAN	sp|Q02878|RL6_HUMAN	11;4;4;3;1;1;1	11;4;4;3;1;1;1	11;4;4;3;1;1;1		7	11	11	11	9	8	10	9	8	7	9	8	10	9	8	7	9	8	10	9	8	7	42.4	42.4	42.4	32.728	288	288;159;160;64;105;118;120	1	62	0	49.552	37.2	36.8	39.9	35.1	32.6	33.7	728040000	118620000	105910000	88572000	203970000	137380000
sp|Q02978-2|M2OM_HUMAN;tr|I3L1P8|I3L1P8_HUMAN;sp|Q02978|M2OM_HUMAN	sp|Q02978-2|M2OM_HUMAN;tr|I3L1P8|I3L1P8_HUMAN;sp|Q02978|M2OM_HUMAN	1;1;1	1;1;1	1;1;1	;;	3	1	1	1	1	1	1	1	1	1	1	1	1	1	1	1	1	1	1	1	1	1	6.1	6.1	6.1	28.494	263	263;296;314	1	6	0	7.0038	6.1	6.1	6.1	6.1	6.1	6.1	18842000	2048900	1816400	1965400	4833000	6356000
sp|Q03001|DYST_HUMAN;tr|E7ERU2|E7ERU2_HUMAN;tr|E9PEB9|E9PEB9_HUMAN;tr|F8W9J4|F8W9J4_HUMAN;tr|J3QTQ0|J3QTQ0_HUMAN;tr|E9PHM6|E9PHM6_HUMAN;tr|E7ERU0|E7ERU0_HUMAN;sp|Q03001-8|DYST_HUMAN;tr|F6QMI7|F6QMI7_HUMAN;sp|Q03001-9|DYST_HUMAN;tr|E7ETB9|E7ETB9_HUMAN;tr|Q6P0N6|Q6P0N6_HUMAN;sp|Q03001-3|DYST_HUMAN;sp|Q03001-13|DYST_HUMAN;sp|Q03001-10|DYST_HUMAN;tr|H0YC82|H0YC82_HUMAN;tr|Q5T0V7|Q5T0V7_HUMAN;tr|H0YAT…	sp|Q03001|DYST_HUMAN;tr|E7ERU2|E7ERU2_HUMAN;tr|E9PEB9|E9PEB9_HUMAN;tr|F8W9J4|F8W9J4_HUMAN;tr|J3QTQ0|J3QTQ0_HUMAN;tr|E9PHM6|E9PHM6_HUMAN;tr|E7ERU0|E7ERU0_HUMAN;sp|Q03001-8|DYST_HUMAN	94;93;93;91;88;82;80;78;38;25;17;12;12;8;6;6;6;3;3;2;1	94;93;93;91;88;82;80;78;38;25;17;12;12;8;6;6;6;3;3;2;1	90;90;90;87;85;79;76;74;38;25;17;12;12;8;6;6;6;3;2;2;1	;;;;;;;	21	94	94	90	0	0	0	77	68	54	0	0	0	77	68	54	0	0	0	73	65	51	17.8	17.8	17.1	860.65	7570	7570;7572;7750;7461;7246;5457;5375;5171;4200;3060;1479;1143;2649;905;447;448;689;177;259;154;133	1	205	0	323.31	0	0	0	14.1	13.4	11	1623700000	0	0	0	711780000	566970000
sp|Q03135|CAV1_HUMAN	sp|Q03135|CAV1_HUMAN	1	1	1		1	1	1	1	1	1	0	0	0	0	1	1	0	0	0	0	1	1	0	0	0	0	7.9	7.9	7.9	20.471	178	178	1	2	0.0038797	2.7118	7.9	7.9	0	0	0	0	6062000	2918800	3143200	0	0	0
tr|E9PGM4|E9PGM4_HUMAN;sp|Q04446|GLGB_HUMAN	tr|E9PGM4|E9PGM4_HUMAN;sp|Q04446|GLGB_HUMAN	3;3	3;3	3;3	;	2	3	3	3	1	0	1	1	1	1	1	0	1	1	1	1	1	0	1	1	1	1	4.8	4.8	4.8	75.959	661	661;702	1	5	0.0010881	4.0826	1.1	0	2.1	1.1	1.1	1.7	60789000	13496000	0	1328100	13897000	16511000
sp|Q04637-6|IF4G1_HUMAN;sp|Q04637-7|IF4G1_HUMAN;sp|Q04637-5|IF4G1_HUMAN;tr|E7EX73|E7EX73_HUMAN;sp|Q04637-4|IF4G1_HUMAN;tr|E9PGM1|E9PGM1_HUMAN;sp|Q04637-3|IF4G1_HUMAN;tr|E7EUU4|E7EUU4_HUMAN;sp|Q04637|IF4G1_HUMAN;sp|Q04637-8|IF4G1_HUMAN;sp|Q04637-9|IF4G1_HUMAN;tr|H7C044|H7C044_HUMAN;tr|C9J6B6|C9J6B6_HUMAN;tr|C9JF13|C9JF13_HUMAN;tr|C9J2Z7|C9J2Z7_HUMAN;tr|C9K073|C9K073_HUMAN;tr|F5H8J4|F5H8J4_HUMAN;tr…	sp|Q04637-6|IF4G1_HUMAN;sp|Q04637-7|IF4G1_HUMAN;sp|Q04637-5|IF4G1_HUMAN;tr|E7EX73|E7EX73_HUMAN;sp|Q04637-4|IF4G1_HUMAN;tr|E9PGM1|E9PGM1_HUMAN;sp|Q04637-3|IF4G1_HUMAN;tr|E7EUU4|E7EUU4_HUMAN;sp|Q04637|IF4G1_HUMAN;sp|Q04637-8|IF4G1_HUMAN;sp|Q04637-9|IF4G1_HUMAN;tr|H7C044|H7C044_HUMAN	6;6;6;6;6;6;6;6;6;6;6;3;2;2;1;1;1;1;1;1;1	6;6;6;6;6;6;6;6;6;6;6;3;2;2;1;1;1;1;1;1;1	6;6;6;6;6;6;6;6;6;6;6;3;2;2;1;1;1;1;1;1;1	;;;;;;;;;;;	21	6	6	6	0	0	0	4	2	3	0	0	0	4	2	3	0	0	0	4	2	3	6.1	6.1	6.1	154.8	1403	1403;1404;1435;1436;1512;1513;1559;1560;1599;1600;1606;226;757;903;834;869;1075;1189;1305;1585;1591	1	10	0	15.359	0	0	0	4.8	1.9	2.5	130660000	0	0	0	74172000	36069000
sp|Q04656-5|ATP7A_HUMAN;sp|Q04656|ATP7A_HUMAN;sp|Q04656-2|ATP7A_HUMAN;sp|Q04656-3|ATP7A_HUMAN	sp|Q04656-5|ATP7A_HUMAN;sp|Q04656|ATP7A_HUMAN;sp|Q04656-2|ATP7A_HUMAN;sp|Q04656-3|ATP7A_HUMAN	1;1;1;1	1;1;1;1	1;1;1;1	;;;	4	1	1	1	0	1	0	1	0	0	0	1	0	1	0	0	0	1	0	1	0	0	0.6	0.6	0.6	154.36	1422	1422;1500;1514;1581	1	2	0.0039139	2.7617	0	0.6	0	0.6	0	0	22324000	0	9771000	0	12553000	0
tr|Q5T760|Q5T760_HUMAN;sp|Q05519-2|SRS11_HUMAN;sp|Q05519|SRS11_HUMAN;tr|B4DWT1|B4DWT1_HUMAN;tr|B4DTC1|B4DTC1_HUMAN;tr|S4R3C4|S4R3C4_HUMAN;tr|Q5T757|Q5T757_HUMAN	tr|Q5T760|Q5T760_HUMAN;sp|Q05519-2|SRS11_HUMAN;sp|Q05519|SRS11_HUMAN;tr|B4DWT1|B4DWT1_HUMAN;tr|B4DTC1|B4DTC1_HUMAN	5;5;5;3;3;1;1	5;5;5;3;3;1;1	5;5;5;3;3;1;1	;;;;	7	5	5	5	0	0	0	4	5	3	0	0	0	4	5	3	0	0	0	4	5	3	17.5	17.5	17.5	42.316	389	389;483;484;128;131;80;424	1	15	0	21.523	0	0	0	13.9	17.5	11.8	265350000	0	0	0	114510000	87929000
tr|C9J813|C9J813_HUMAN;sp|Q05682-5|CALD1_HUMAN;tr|E9PGZ1|E9PGZ1_HUMAN;sp|Q05682-4|CALD1_HUMAN;tr|F5H1Z9|F5H1Z9_HUMAN;tr|E7EX44|E7EX44_HUMAN;sp|Q05682-3|CALD1_HUMAN;sp|Q05682-6|CALD1_HUMAN;sp|Q05682-2|CALD1_HUMAN;sp|Q05682|CALD1_HUMAN	tr|C9J813|C9J813_HUMAN;sp|Q05682-5|CALD1_HUMAN;tr|E9PGZ1|E9PGZ1_HUMAN;sp|Q05682-4|CALD1_HUMAN;tr|F5H1Z9|F5H1Z9_HUMAN;tr|E7EX44|E7EX44_HUMAN;sp|Q05682-3|CALD1_HUMAN;sp|Q05682-6|CALD1_HUMAN;sp|Q05682-2|CALD1_HUMAN;sp|Q05682|CALD1_HUMAN	1;1;1;1;1;1;1;1;1;1	1;1;1;1;1;1;1;1;1;1	1;1;1;1;1;1;1;1;1;1	;;;;;;;;;	10	1	1	1	0	0	0	1	1	1	0	0	0	1	1	1	0	0	0	1	1	1	2.6	2.6	2.6	54.158	459	459;532;536;538;543;557;558;563;564;793	1	3	0.0010753	3.9326	0	0	0	2.6	2.6	2.6	7266700	0	0	0	3176600	2171700
sp|Q05DH4|F16A1_HUMAN	sp|Q05DH4|F16A1_HUMAN	1	1	1		1	1	1	1	1	1	1	1	1	1	1	1	1	1	1	1	1	1	1	1	1	1	0.7	0.7	0.7	116.62	1040	1040	1	6	0.0093721	2.411	0.7	0.7	0.7	0.7	0.7	0.7	125350000	31236000	29731000	19855000	7095500	19272000
sp|Q06210-2|GFPT1_HUMAN;sp|Q06210|GFPT1_HUMAN	sp|Q06210-2|GFPT1_HUMAN;sp|Q06210|GFPT1_HUMAN	1;1	1;1	1;1	;	2	1	1	1	0	0	0	1	1	0	0	0	0	1	1	0	0	0	0	1	1	0	2.1	2.1	2.1	76.758	681	681;699	1	2	0.0020121	3.1163	0	0	0	2.1	2.1	0	5521100	0	0	0	3816100	1705000
sp|Q06787-5|FMR1_HUMAN;sp|Q06787-8|FMR1_HUMAN;sp|Q06787-3|FMR1_HUMAN;sp|Q06787|FMR1_HUMAN;tr|G8JL90|G8JL90_HUMAN	sp|Q06787-5|FMR1_HUMAN;sp|Q06787-8|FMR1_HUMAN;sp|Q06787-3|FMR1_HUMAN;sp|Q06787|FMR1_HUMAN;tr|G8JL90|G8JL90_HUMAN	27;26;26;26;25	24;23;23;23;22	1;1;1;1;1	;;;;	5	27	24	1	20	19	18	16	16	13	18	18	17	13	15	11	0	1	1	1	1	0	51.7	49.1	1.5	68.454	607	607;586;620;632;611	1	120	0	154.99	36.9	36.4	34.4	32.5	30.6	29.3	3352800000	592970000	602370000	497790000	704760000	664980000
sp|Q06787-6|FMR1_HUMAN;sp|Q06787-4|FMR1_HUMAN;sp|Q06787-7|FMR1_HUMAN;tr|A8MQB8|A8MQB8_HUMAN;tr|G3V0J0|G3V0J0_HUMAN;sp|Q06787-2|FMR1_HUMAN;tr|G8JLE9|G8JLE9_HUMAN;tr|Q8IXW7|Q8IXW7_HUMAN;tr|F8W871|F8W871_HUMAN	sp|Q06787-6|FMR1_HUMAN;sp|Q06787-4|FMR1_HUMAN;sp|Q06787-7|FMR1_HUMAN;tr|A8MQB8|A8MQB8_HUMAN;tr|G3V0J0|G3V0J0_HUMAN;sp|Q06787-2|FMR1_HUMAN;tr|G8JLE9|G8JLE9_HUMAN;tr|Q8IXW7|Q8IXW7_HUMAN	27;26;26;25;25;25;20;14;7	1;1;1;1;1;1;0;0;1	1;1;1;1;1;1;0;0;1	;;;;;;;	9	27	1	1	21	19	18	16	16	14	1	1	1	1	1	1	1	1	1	1	1	1	54.2	2.5	2.5	66.459	590	590;603;615;582;592;594;537;297;262	1	6	0.0010953	4.1406	40.5	38.5	36.4	34.4	32.5	32.7	56475000	10784000	11909000	5357000	6657200	11561000
sp|Q06830|PRDX1_HUMAN	sp|Q06830|PRDX1_HUMAN	3	3	0		1	3	3	0	2	3	1	1	1	2	2	3	1	1	1	2	0	0	0	0	0	0	11.6	11.6	0	22.11	199	199	1	10	0	7.6689	9.5	11.6	5.5	5.5	5.5	9.5	45134000	11527000	10688000	7270100	7663200	5597600
tr|F8VUA6|F8VUA6_HUMAN;tr|F8VWC5|F8VWC5_HUMAN;tr|G3V203|G3V203_HUMAN;tr|H0YHA7|H0YHA7_HUMAN;sp|Q07020|RL18_HUMAN;tr|J3QQ67|J3QQ67_HUMAN;tr|F8VYV2|F8VYV2_HUMAN	tr|F8VUA6|F8VUA6_HUMAN;tr|F8VWC5|F8VWC5_HUMAN;tr|G3V203|G3V203_HUMAN;tr|H0YHA7|H0YHA7_HUMAN;sp|Q07020|RL18_HUMAN;tr|J3QQ67|J3QQ67_HUMAN;tr|F8VYV2|F8VYV2_HUMAN	3;3;3;3;3;3;2	3;3;3;3;3;3;2	3;3;3;3;3;3;2	;;;;;;	7	3	3	3	2	3	3	2	2	1	2	3	3	2	2	1	2	3	3	2	2	1	27.7	27.7	27.7	14.529	130	130;159;164;167;188;190;133	1	13	0	24.057	20	27.7	27.7	17.7	17.7	10	214660000	41859000	32012000	31104000	41895000	34851000
sp|Q07065|CKAP4_HUMAN;tr|H3BUW6|H3BUW6_HUMAN;tr|H3BN64|H3BN64_HUMAN;sp|Q96K21-4|ZFY19_HUMAN;tr|H3BRM1|H3BRM1_HUMAN;sp|Q96K21-3|ZFY19_HUMAN;tr|H3BRF9|H3BRF9_HUMAN;sp|Q96K21-2|ZFY19_HUMAN;sp|Q96K21|ZFY19_HUMAN	sp|Q07065|CKAP4_HUMAN	29;1;1;1;1;1;1;1;1	29;1;1;1;1;1;1;1;1	29;1;1;1;1;1;1;1;1		9	29	29	29	20	22	19	24	23	18	20	22	19	24	23	18	20	22	19	24	23	18	55.5	55.5	55.5	66.022	602	602;57;271;296;307;403;448;461;471	1	146	0	234.21	44.5	46.3	43	47.3	46.8	40.7	2509600000	362840000	329550000	290190000	744790000	495190000
sp|Q07666|KHDR1_HUMAN;sp|Q07666-2|KHDR1_HUMAN;sp|Q07666-3|KHDR1_HUMAN;sp|Q5VWX1|KHDR2_HUMAN	sp|Q07666|KHDR1_HUMAN;sp|Q07666-2|KHDR1_HUMAN;sp|Q07666-3|KHDR1_HUMAN	24;22;20;4	24;22;20;4	23;21;19;3	;;	4	24	24	23	23	23	21	20	22	19	23	23	21	20	22	19	22	22	20	19	21	18	49.4	49.4	49.4	48.227	443	443;418;404;349	1	306	0	323.31	48.8	47	46.3	44	45.4	44.5	145800000000	16683000000	23219000000	15055000000	40813000000	26924000000
tr|H0YJU9|H0YJU9_HUMAN;tr|H0YJL0|H0YJL0_HUMAN;tr|H0YJT3|H0YJT3_HUMAN;tr|H0YG16|H0YG16_HUMAN;tr|G5E9S8|G5E9S8_HUMAN;tr|G3V2E7|G3V2E7_HUMAN;sp|Q07866-8|KLC1_HUMAN;sp|Q07866-2|KLC1_HUMAN;sp|Q07866-3|KLC1_HUMAN;sp|Q07866|KLC1_HUMAN;tr|F8W6L3|F8W6L3_HUMAN;sp|Q07866-7|KLC1_HUMAN;tr|G3V3H3|G3V3H3_HUMAN;sp|Q07866-5|KLC1_HUMAN;sp|Q07866-10|KLC1_HUMAN;sp|Q07866-6|KLC1_HUMAN;tr|G3V5R9|G3V5R9_HUMAN;sp|Q07866…	tr|H0YJU9|H0YJU9_HUMAN;tr|H0YJL0|H0YJL0_HUMAN;tr|H0YJT3|H0YJT3_HUMAN;tr|H0YG16|H0YG16_HUMAN;tr|G5E9S8|G5E9S8_HUMAN;tr|G3V2E7|G3V2E7_HUMAN;sp|Q07866-8|KLC1_HUMAN;sp|Q07866-2|KLC1_HUMAN;sp|Q07866-3|KLC1_HUMAN;sp|Q07866|KLC1_HUMAN;tr|F8W6L3|F8W6L3_HUMAN;sp|Q07866-7|KLC1_HUMAN;tr|G3V3H3|G3V3H3_HUMAN;sp|Q07866-5|KLC1_HUMAN;sp|Q07866-10|KLC1_HUMAN;sp|Q07866-6|KLC1_HUMAN;tr|G3V5R9|G3V5R9_HUMAN;sp|Q07866…	2;2;2;2;2;2;2;2;2;2;2;2;2;2;2;2;2;2;2;2;1;1;1;1	2;2;2;2;2;2;2;2;2;2;2;2;2;2;2;2;2;2;2;2;1;1;1;1	2;2;2;2;2;2;2;2;2;2;2;2;2;2;2;2;2;2;2;2;1;1;1;1	;;;;;;;;;;;;;;;;;;;;;;;	24	2	2	2	0	0	0	1	2	1	0	0	0	1	2	1	0	0	0	1	2	1	15.3	15.3	15.3	14.822	131	131;150;161;268;549;551;551;560;564;573;576;584;609;616;618;628;630;637;639;732;60;542;619;637	1	4	0.0020704	3.4758	0	0	0	9.9	15.3	9.9	5509600	0	0	0	1684500	2141400
sp|Q08050|FOXM1_HUMAN;tr|H0YG99|H0YG99_HUMAN;sp|Q08050-2|FOXM1_HUMAN;sp|Q08050-3|FOXM1_HUMAN	sp|Q08050|FOXM1_HUMAN;tr|H0YG99|H0YG99_HUMAN;sp|Q08050-2|FOXM1_HUMAN;sp|Q08050-3|FOXM1_HUMAN	2;1;1;1	2;1;1;1	2;1;1;1	;;;	4	2	2	2	0	0	0	1	1	0	0	0	0	1	1	0	0	0	0	1	1	0	6.3	6.3	6.3	84.282	763	763;206;748;801	1	2	0.0011351	4.6854	0	0	0	2.8	3.5	0	11573000	0	0	0	7182700	4390100
sp|Q08211|DHX9_HUMAN;sp|Q08211-2|DHX9_HUMAN	sp|Q08211|DHX9_HUMAN	21;3	21;3	21;3		2	21	21	21	9	6	11	14	19	17	9	6	11	14	19	17	9	6	11	14	19	17	22.8	22.8	22.8	140.96	1270	1270;235	1	83	0	108.18	9.5	6.3	12.5	14.8	21.2	18.6	774870000	57299000	36458000	59777000	193770000	280970000
sp|Q08397|LOXL1_HUMAN;tr|H3BUV8|H3BUV8_HUMAN	sp|Q08397|LOXL1_HUMAN;tr|H3BUV8|H3BUV8_HUMAN	8;6	8;6	8;6	;	2	8	8	8	1	2	2	7	5	5	1	2	2	7	5	5	1	2	2	7	5	5	20.6	20.6	20.6	63.109	574	574;431	1	22	0	20.574	2.1	4.2	4.2	18.8	12.7	13.4	159230000	5099100	5934400	5098300	72457000	50608000
sp|Q08554-2|DSC1_HUMAN;sp|Q08554|DSC1_HUMAN	sp|Q08554-2|DSC1_HUMAN;sp|Q08554|DSC1_HUMAN	2;2	2;2	2;2	;	2	2	2	2	1	1	1	2	2	1	1	1	1	2	2	1	1	1	1	2	2	1	3.5	3.5	3.5	93.834	840	840;894	1	8	0	6.9116	1.8	1.8	1.8	3.5	3.5	1.8	45428000	7715900	6098800	6452900	12381000	8911400
sp|Q08629|TICN1_HUMAN	sp|Q08629|TICN1_HUMAN	2	2	2		1	2	2	2	0	0	0	1	2	1	0	0	0	1	2	1	0	0	0	1	2	1	4.1	4.1	4.1	49.124	439	439	1	4	0.0010449	3.6592	0	0	0	2.1	4.1	2.1	8834400	0	0	0	3678500	3151300
sp|Q08AD1-2|CAMP2_HUMAN;sp|Q08AD1-3|CAMP2_HUMAN;sp|Q08AD1|CAMP2_HUMAN	sp|Q08AD1-2|CAMP2_HUMAN;sp|Q08AD1-3|CAMP2_HUMAN;sp|Q08AD1|CAMP2_HUMAN	19;19;19	19;19;19	19;19;19	;;	3	19	19	19	0	0	0	16	14	14	0	0	0	16	14	14	0	0	0	16	14	14	18.7	18.7	18.7	165.06	1462	1462;1478;1489	1	48	0	89.896	0	0	0	16.3	13	13.5	571310000	0	0	0	268800000	160730000
tr|Q5JP02|Q5JP02_HUMAN;tr|H0YCT5|H0YCT5_HUMAN;tr|H0YF10|H0YF10_HUMAN;tr|H0YDK2|H0YDK2_HUMAN;sp|Q09028-4|RBBP4_HUMAN;sp|Q09028-3|RBBP4_HUMAN;tr|E9PC52|E9PC52_HUMAN;sp|Q09028-2|RBBP4_HUMAN;sp|Q16576|RBBP7_HUMAN;sp|Q09028|RBBP4_HUMAN;sp|Q16576-2|RBBP7_HUMAN;tr|H0YEU5|H0YEU5_HUMAN;tr|B4DRT0|B4DRT0_HUMAN;tr|Q5JP01|Q5JP01_HUMAN	tr|Q5JP02|Q5JP02_HUMAN;tr|H0YCT5|H0YCT5_HUMAN;tr|H0YF10|H0YF10_HUMAN;tr|H0YDK2|H0YDK2_HUMAN;sp|Q09028-4|RBBP4_HUMAN;sp|Q09028-3|RBBP4_HUMAN;tr|E9PC52|E9PC52_HUMAN;sp|Q09028-2|RBBP4_HUMAN;sp|Q16576|RBBP7_HUMAN;sp|Q09028|RBBP4_HUMAN;sp|Q16576-2|RBBP7_HUMAN;tr|H0YEU5|H0YEU5_HUMAN;tr|B4DRT0|B4DRT0_HUMAN;tr|Q5JP01|Q5JP01_HUMAN	2;2;2;2;2;2;2;2;2;2;2;1;1;1	2;2;2;2;2;2;2;2;2;2;2;1;1;1	2;2;2;2;2;2;2;2;2;2;2;1;1;1	;;;;;;;;;;;;;	14	2	2	2	1	0	0	2	1	0	1	0	0	2	1	0	1	0	0	2	1	0	8.6	8.6	8.6	19.524	175	175;180;207;262;390;410;416;424;425;425;469;167;173;285	1	4	0.0019685	2.8386	4	0	0	8.6	4	0	13209000	4543500	0	0	7033900	1631900
sp|Q09161|NCBP1_HUMAN	sp|Q09161|NCBP1_HUMAN	2	2	2		1	2	2	2	0	0	0	0	1	1	0	0	0	0	1	1	0	0	0	0	1	1	2.9	2.9	2.9	91.838	790	790	1	2	0.0010858	4.0462	0	0	0	0	1.5	1.4	6534800	0	0	0	0	1849100
sp|Q10570|CPSF1_HUMAN;tr|E9PIM1|E9PIM1_HUMAN	sp|Q10570|CPSF1_HUMAN	60;9	60;9	60;9		2	60	60	60	51	49	51	42	44	37	51	49	51	42	44	37	51	49	51	42	44	37	48.6	48.6	48.6	160.88	1443	1443;175	1	339	0	323.31	41.1	41.3	43	36.5	39.2	35.2	11635000000	2551900000	2185800000	2035900000	1912600000	1690600000
sp|Q12774-2|ARHG5_HUMAN;tr|H0Y895|H0Y895_HUMAN;sp|Q12774|ARHG5_HUMAN	sp|Q12774-2|ARHG5_HUMAN;tr|H0Y895|H0Y895_HUMAN;sp|Q12774|ARHG5_HUMAN	1;1;1	1;1;1	1;1;1	;;	3	1	1	1	0	0	0	1	1	1	0	0	0	1	1	1	0	0	0	1	1	1	1.5	1.5	1.5	60.056	519	519;797;1597	1	3	0.0094607	2.4482	0	0	0	1.5	1.5	1.5	15684000	0	0	0	8573000	3624500
sp|Q12797-10|ASPH_HUMAN;sp|Q12797|ASPH_HUMAN;tr|E5RHJ2|E5RHJ2_HUMAN;tr|E5RHK2|E5RHK2_HUMAN;tr|G3XAN5|G3XAN5_HUMAN;tr|E5RG29|E5RG29_HUMAN;sp|Q12797-7|ASPH_HUMAN;sp|Q12797-4|ASPH_HUMAN;sp|Q12797-3|ASPH_HUMAN;sp|Q12797-9|ASPH_HUMAN;sp|Q12797-6|ASPH_HUMAN;sp|Q12797-5|ASPH_HUMAN;sp|Q12797-8|ASPH_HUMAN;sp|Q12797-2|ASPH_HUMAN;tr|E5RG56|E5RG56_HUMAN	sp|Q12797-10|ASPH_HUMAN;sp|Q12797|ASPH_HUMAN	9;9;1;1;1;1;1;1;1;1;1;1;1;1;1	9;9;1;1;1;1;1;1;1;1;1;1;1;1;1	9;9;1;1;1;1;1;1;1;1;1;1;1;1;1	;	15	9	9	9	2	4	4	8	4	6	2	4	4	8	4	6	2	4	4	8	4	6	16.3	16.3	16.3	83.267	729	729;758;113;136;174;198;203;210;225;256;270;298;299;313;327	1	33	0	44.122	4.4	8.1	7.7	15.2	9.3	11.9	245060000	20371000	30478000	20358000	80081000	50073000
sp|Q12802-4|AKP13_HUMAN;sp|Q12802|AKP13_HUMAN;sp|Q12802-2|AKP13_HUMAN;tr|A8MYJ1|A8MYJ1_HUMAN;tr|H0YMW2|H0YMW2_HUMAN;tr|H0YK84|H0YK84_HUMAN;tr|H0YK18|H0YK18_HUMAN	sp|Q12802-4|AKP13_HUMAN;sp|Q12802|AKP13_HUMAN;sp|Q12802-2|AKP13_HUMAN;tr|A8MYJ1|A8MYJ1_HUMAN	7;7;7;4;3;1;1	7;7;7;4;3;1;1	7;7;7;4;3;1;1	;;;	7	7	7	7	0	0	0	6	4	2	0	0	0	6	4	2	0	0	0	6	4	2	4.2	4.2	4.2	305.28	2793	2793;2813;2817;1058;1745;149;186	1	12	0	26.493	0	0	0	3.5	2.2	1.4	58526000	0	0	0	33750000	16317000
tr|F5GXF5|F5GXF5_HUMAN;sp|Q12830-4|BPTF_HUMAN;sp|Q12830-2|BPTF_HUMAN;sp|Q12830|BPTF_HUMAN	tr|F5GXF5|F5GXF5_HUMAN;sp|Q12830-4|BPTF_HUMAN;sp|Q12830-2|BPTF_HUMAN;sp|Q12830|BPTF_HUMAN	1;1;1;1	1;1;1;1	1;1;1;1	;;;	4	1	1	1	1	1	1	1	1	0	1	1	1	1	1	0	1	1	1	1	1	0	0.4	0.4	0.4	271.53	2457	2457;2903;2920;3046	1	5	0.0010571	3.7756	0.4	0.4	0.4	0.4	0.4	0	32508000	4971400	5540600	3234600	10265000	8496100
sp|Q12834|CDC20_HUMAN	sp|Q12834|CDC20_HUMAN	8	8	8		1	8	8	8	0	0	0	6	5	8	0	0	0	6	5	8	0	0	0	6	5	8	24.4	24.4	24.4	54.722	499	499	1	20	0	35.326	0	0	0	19.8	17.6	24.4	166560000	0	0	0	68630000	49322000
sp|Q12905|ILF2_HUMAN	sp|Q12905|ILF2_HUMAN	15	15	15		1	15	15	15	11	11	8	15	13	12	11	11	8	15	13	12	11	11	8	15	13	12	51.3	51.3	51.3	43.062	390	390	1	96	0	133.78	38.5	41.3	28.7	51.3	51.3	47.2	1440800000	228290000	166480000	138600000	336180000	337190000
sp|Q12906|ILF3_HUMAN;sp|Q12906-7|ILF3_HUMAN;sp|Q12906-5|ILF3_HUMAN;sp|Q12906-4|ILF3_HUMAN;sp|Q12906-2|ILF3_HUMAN;sp|Q12906-6|ILF3_HUMAN;sp|Q12906-3|ILF3_HUMAN;tr|K7EKJ9|K7EKJ9_HUMAN;tr|K7EQR9|K7EQR9_HUMAN;tr|K7ERM6|K7ERM6_HUMAN;tr|K7ENK6|K7ENK6_HUMAN;tr|K7EM82|K7EM82_HUMAN;tr|K7EJ09|K7EJ09_HUMAN;tr|K7ER69|K7ER69_HUMAN;sp|Q96SI9-2|STRBP_HUMAN;sp|Q96SI9|STRBP_HUMAN;tr|K7EPG3|K7EPG3_HUMAN;tr|K7ELV3|…	sp|Q12906|ILF3_HUMAN;sp|Q12906-7|ILF3_HUMAN;sp|Q12906-5|ILF3_HUMAN;sp|Q12906-4|ILF3_HUMAN;sp|Q12906-2|ILF3_HUMAN;sp|Q12906-6|ILF3_HUMAN;sp|Q12906-3|ILF3_HUMAN	28;28;25;25;25;25;25;7;6;3;3;3;3;3;3;3;2;2;2	28;28;25;25;25;25;25;7;6;3;3;3;3;3;3;3;2;2;2	28;28;25;25;25;25;25;7;6;3;3;3;3;3;3;3;2;2;2	;;;;;;	19	28	28	28	14	19	17	17	20	12	14	19	17	17	20	12	14	19	17	17	20	12	38.7	38.7	38.7	95.337	894	894;898;690;698;702;706;764;254;180;78;79;99;122;161;658;672;73;116;158	1	115	0	170.24	19.6	29.3	26.1	25.2	27.4	20.5	2223100000	308140000	327060000	304850000	665780000	481940000
sp|Q12986-2|NFX1_HUMAN;sp|Q12986|NFX1_HUMAN;sp|Q12986-3|NFX1_HUMAN	sp|Q12986-2|NFX1_HUMAN;sp|Q12986|NFX1_HUMAN;sp|Q12986-3|NFX1_HUMAN	9;9;7	9;9;7	9;9;7	;;	3	9	9	9	0	0	0	6	8	3	0	0	0	6	8	3	0	0	0	6	8	3	13.5	13.5	13.5	113.62	1024	1024;1120;833	1	17	0	28.481	0	0	0	8.3	12.7	4.7	90783000	0	0	0	34532000	40240000
sp|Q13045-2|FLII_HUMAN;sp|Q13045-3|FLII_HUMAN;sp|Q13045|FLII_HUMAN	sp|Q13045-2|FLII_HUMAN;sp|Q13045-3|FLII_HUMAN;sp|Q13045|FLII_HUMAN	1;1;1	1;1;1	1;1;1	;;	3	1	1	1	1	0	1	0	0	0	1	0	1	0	0	0	1	0	1	0	0	0	0.9	0.9	0.9	138.49	1214	1214;1258;1269	1	2	0.0076702	2.5785	0.9	0	0.9	0	0	0	24255000	13117000	0	11139000	0	0
sp|Q13123|RED_HUMAN;tr|D6REL4|D6REL4_HUMAN;tr|E7EQZ7|E7EQZ7_HUMAN	sp|Q13123|RED_HUMAN;tr|D6REL4|D6REL4_HUMAN;tr|E7EQZ7|E7EQZ7_HUMAN	2;1;1	2;1;1	2;1;1	;;	3	2	2	2	0	0	0	2	2	1	0	0	0	2	2	1	0	0	0	2	2	1	3.2	3.2	3.2	65.601	557	557;213;267	1	5	0	5.4825	0	0	0	3.2	3.2	1.6	19725000	0	0	0	11149000	6597300
sp|Q13136-2|LIPA1_HUMAN;sp|Q13136|LIPA1_HUMAN;tr|E9PJZ7|E9PJZ7_HUMAN;tr|E9PPF6|E9PPF6_HUMAN;tr|H0YDW2|H0YDW2_HUMAN;tr|R4GNF1|R4GNF1_HUMAN;tr|H0YD72|H0YD72_HUMAN;tr|H0YEF9|H0YEF9_HUMAN;tr|R4GN36|R4GN36_HUMAN;sp|O75145-2|LIPA3_HUMAN;sp|O75145|LIPA3_HUMAN;tr|E9PID5|E9PID5_HUMAN;sp|O75335-2|LIPA4_HUMAN;sp|O75334-6|LIPA2_HUMAN;sp|O75334-5|LIPA2_HUMAN;tr|B1N949|B1N949_HUMAN;tr|B1APN9|B1APN9_HUMAN;sp|O7…	sp|Q13136-2|LIPA1_HUMAN;sp|Q13136|LIPA1_HUMAN;tr|E9PJZ7|E9PJZ7_HUMAN	20;20;10;5;4;3;3;3;3;3;3;2;2;2;2;2;2;2;2;2;2;2;2;1;1;1;1;1;1;1;1;1;1	20;20;10;5;4;3;3;3;3;3;3;2;2;2;2;2;2;2;2;2;2;2;2;1;1;1;1;1;1;1;1;1;1	20;20;10;5;4;3;3;3;3;3;3;2;2;2;2;2;2;2;2;2;2;2;2;1;1;1;1;1;1;1;1;1;1	;;	33	20	20	20	0	0	0	14	17	12	0	0	0	14	17	12	0	0	0	14	17	12	24.1	24.1	24.1	133.97	1185	1185;1202;583;158;390;147;237;387;652;1185;1194;99;692;1152;1156;1185;1186;1232;1235;1236;1247;1251;1257;97;147;188;188;443;701;783;914;953;1104	1	43	0	94.938	0	0	0	17.7	22.7	16.4	504360000	0	0	0	222940000	171280000
sp|Q13151|ROA0_HUMAN	sp|Q13151|ROA0_HUMAN	8	8	8		1	8	8	8	6	6	4	4	5	4	6	6	4	4	5	4	6	6	4	4	5	4	29.5	29.5	29.5	30.84	305	305	1	33	0	62.322	29.5	23.9	18	21.6	23.3	18.4	641360000	117580000	120860000	68377000	160290000	106910000
tr|H7C3T4|H7C3T4_HUMAN;sp|Q13162|PRDX4_HUMAN;tr|A6NJJ0|A6NJJ0_HUMAN	tr|H7C3T4|H7C3T4_HUMAN;sp|Q13162|PRDX4_HUMAN	3;3;1	1;1;1	1;1;1	;	3	3	1	1	1	3	0	0	0	1	0	1	0	0	0	0	0	1	0	0	0	0	13	5.6	5.6	18.214	161	161;271;185	1	1	0.0076482	2.5622	5	13	0	0	0	5	539000000	0	539000000	0	0	0
sp|Q13214-2|SEM3B_HUMAN;sp|Q13214|SEM3B_HUMAN	sp|Q13214-2|SEM3B_HUMAN;sp|Q13214|SEM3B_HUMAN	4;4	4;4	4;4	;	2	4	4	4	2	1	2	1	2	1	2	1	2	1	2	1	2	1	2	1	2	1	9.5	9.5	9.5	83.034	748	748;749	1	9	0	12.34	5.2	2.7	4.4	2.7	5.2	2.7	42118000	8765700	3501000	5490700	10298000	8929900
sp|Q13283|G3BP1_HUMAN;tr|E5RIZ6|E5RIZ6_HUMAN;tr|E5RH42|E5RH42_HUMAN;tr|Q5HYE9|Q5HYE9_HUMAN;tr|E5RJU8|E5RJU8_HUMAN;tr|F5H4D6|F5H4D6_HUMAN;tr|E5RIF8|E5RIF8_HUMAN;tr|E5RI46|E5RI46_HUMAN;tr|E5RH00|E5RH00_HUMAN	sp|Q13283|G3BP1_HUMAN	37;17;16;16;16;16;14;12;6	37;17;16;16;16;16;14;12;6	33;13;12;12;12;16;10;8;2		9	37	37	33	31	32	29	30	31	30	31	32	29	30	31	30	28	29	26	27	27	28	66.5	66.5	63.7	52.164	466	466;148;117;122;153;284;106;105;37	1	776	0	323.31	62.9	61.8	61.6	62.9	61.6	63.5	164460000000	28215000000	25026000000	21124000000	37752000000	30249000000
sp|Q13310-2|PABP4_HUMAN;sp|Q13310-3|PABP4_HUMAN;tr|B1ANR0|B1ANR0_HUMAN;sp|Q13310|PABP4_HUMAN;tr|H0Y5F5|H0Y5F5_HUMAN;tr|H0YEU6|H0YEU6_HUMAN;tr|H0YEQ8|H0YEQ8_HUMAN;tr|B1ANR1|B1ANR1_HUMAN;tr|H0YCC8|H0YCC8_HUMAN;tr|H0Y6X6|H0Y6X6_HUMAN;tr|H0YER0|H0YER0_HUMAN;sp|P0CB38|PAB4L_HUMAN;tr|J3KTH5|J3KTH5_HUMAN	sp|Q13310-2|PABP4_HUMAN;sp|Q13310-3|PABP4_HUMAN;tr|B1ANR0|B1ANR0_HUMAN;sp|Q13310|PABP4_HUMAN;tr|H0Y5F5|H0Y5F5_HUMAN	36;36;35;35;27;13;9;9;9;5;3;1;1	22;22;21;21;17;9;4;4;5;4;2;1;1	20;20;19;19;17;9;2;2;5;4;2;1;1	;;;;	13	36	22	20	25	22	22	29	27	22	11	10	11	19	18	14	10	9	10	17	16	13	62.6	42.8	41.2	69.578	631	631;660;615;644;550;249;112;129;197;195;68;370;428	1	105	0	155.33	40.9	39.8	38.7	52	49.4	46.8	4344500000	442640000	389620000	411280000	1303300000	1007100000
sp|Q13347|EIF3I_HUMAN;tr|Q5TFK1|Q5TFK1_HUMAN	sp|Q13347|EIF3I_HUMAN	6;2	6;2	6;2		2	6	6	6	0	0	0	5	4	4	0	0	0	5	4	4	0	0	0	5	4	4	27.7	27.7	27.7	36.501	325	325;125	1	13	0	60.457	0	0	0	24	24	21.5	127510000	0	0	0	74048000	37225000
sp|Q13428-2|TCOF_HUMAN;sp|Q13428-8|TCOF_HUMAN;tr|J3KQ96|J3KQ96_HUMAN;sp|Q13428-6|TCOF_HUMAN;sp|Q13428-7|TCOF_HUMAN;tr|E7ETY2|E7ETY2_HUMAN;sp|Q13428|TCOF_HUMAN;sp|Q13428-3|TCOF_HUMAN;sp|Q13428-4|TCOF_HUMAN;tr|E9PHK9|E9PHK9_HUMAN;tr|H0YA99|H0YA99_HUMAN	sp|Q13428-2|TCOF_HUMAN;sp|Q13428-8|TCOF_HUMAN;tr|J3KQ96|J3KQ96_HUMAN;sp|Q13428-6|TCOF_HUMAN;sp|Q13428-7|TCOF_HUMAN;tr|E7ETY2|E7ETY2_HUMAN;sp|Q13428|TCOF_HUMAN;sp|Q13428-3|TCOF_HUMAN;sp|Q13428-4|TCOF_HUMAN;tr|E9PHK9|E9PHK9_HUMAN;tr|H0YA99|H0YA99_HUMAN	2;2;2;2;2;2;2;2;2;2;1	2;2;2;2;2;2;2;2;2;2;1	2;2;2;2;2;2;2;2;2;2;1	;;;;;;;;;;	11	2	2	2	2	1	1	2	1	2	2	1	1	2	1	2	2	1	1	2	1	2	1.7	1.7	1.7	144.31	1411	1411;1412;1414;1450;1451;1488;1488;1489;1524;1525;188	1	9	0.0011696	5.3736	1.7	0.7	1	1.7	0.7	1.7	34045000	7196800	4127700	1235100	11329000	5218400
sp|Q13435|SF3B2_HUMAN;tr|E9PPJ0|E9PPJ0_HUMAN;tr|E9PJT3|E9PJT3_HUMAN;tr|E9PJ04|E9PJ04_HUMAN;tr|H0YCG1|H0YCG1_HUMAN;tr|H0YEX5|H0YEX5_HUMAN;tr|E9PIL8|E9PIL8_HUMAN	sp|Q13435|SF3B2_HUMAN;tr|E9PPJ0|E9PPJ0_HUMAN	25;24;10;10;9;7;3	25;24;10;10;9;7;3	25;24;10;10;9;7;3	;	7	25	25	25	12	11	12	23	23	17	12	11	12	23	23	17	12	11	12	23	23	17	38.8	38.8	38.8	100.23	895	895;878;273;354;387;315;81	1	113	0	169.35	23.6	17.8	18.5	36.6	37.9	29.2	1978300000	107440000	82140000	77816000	720420000	614540000
sp|Q13442|HAP28_HUMAN;tr|F8WBW6|F8WBW6_HUMAN	sp|Q13442|HAP28_HUMAN	4;1	4;1	4;1		2	4	4	4	2	2	2	3	3	3	2	2	2	3	3	3	2	2	2	3	3	3	26	26	26	20.63	181	181;39	1	15	0	13.72	13.3	16	16	21.5	21.5	21.5	117110000	7684200	12317000	10714000	44400000	22511000
sp|Q13459-2|MYO9B_HUMAN;sp|Q13459|MYO9B_HUMAN;tr|M0R300|M0R300_HUMAN;tr|M0R0P8|M0R0P8_HUMAN;tr|M0QXP0|M0QXP0_HUMAN;tr|M0QZY4|M0QZY4_HUMAN;tr|M0R240|M0R240_HUMAN;tr|M0R2J3|M0R2J3_HUMAN;tr|M0R332|M0R332_HUMAN	sp|Q13459-2|MYO9B_HUMAN;sp|Q13459|MYO9B_HUMAN;tr|M0R300|M0R300_HUMAN;tr|M0R0P8|M0R0P8_HUMAN	36;36;35;35;3;2;2;2;2	36;36;35;35;3;2;2;2;2	35;35;34;34;3;2;2;1;2	;;;	9	36	36	35	0	0	0	24	30	27	0	0	0	24	30	27	0	0	0	23	29	26	26.4	26.4	25.9	229.14	2022	2022;2157;2072;2157;195;154;174;175;195	1	86	0	180.42	0	0	0	18.5	22.8	20.2	732110000	0	0	0	262310000	281500000
sp|Q13509|TBB3_HUMAN;tr|A8K854|A8K854_HUMAN;tr|G3V2A3|G3V2A3_HUMAN;tr|G3V5W4|G3V5W4_HUMAN;tr|G3V2R8|G3V2R8_HUMAN;tr|G3V3R4|G3V3R4_HUMAN;tr|G3V2N6|G3V2N6_HUMAN	sp|Q13509|TBB3_HUMAN;tr|A8K854|A8K854_HUMAN	11;9;4;2;2;2;2	3;2;1;1;1;1;1	3;2;1;1;1;1;1	;	7	11	3	3	10	9	9	10	10	10	2	1	1	3	2	2	2	1	1	3	2	2	32.7	11.3	11.3	50.432	450	450;378;189;97;118;148;164	1	11	0	20.455	30	24.4	26.9	32.4	30	30	77788000	8912700	4447400	2834700	30288000	19939000
tr|F5H2U2|F5H2U2_HUMAN;sp|Q13523|PRP4B_HUMAN;tr|H0YDJ3|H0YDJ3_HUMAN	tr|F5H2U2|F5H2U2_HUMAN;sp|Q13523|PRP4B_HUMAN;tr|H0YDJ3|H0YDJ3_HUMAN	15;15;11	15;15;11	15;15;11	;;	3	15	15	15	9	10	8	11	11	12	9	10	8	11	11	12	9	10	8	11	11	12	17.3	17.3	17.3	115.44	993	993;1007;587	1	63	0	80.983	11.1	11.9	7.8	13.3	12	14.7	495820000	61595000	70261000	40095000	139930000	106570000
tr|Q5TEE2|Q5TEE2_HUMAN;tr|F5GXM1|F5GXM1_HUMAN;tr|B3KRS5|B3KRS5_HUMAN;sp|Q13547|HDAC1_HUMAN;sp|Q92769|HDAC2_HUMAN;tr|J3KPW7|J3KPW7_HUMAN	tr|Q5TEE2|Q5TEE2_HUMAN;tr|F5GXM1|F5GXM1_HUMAN;tr|B3KRS5|B3KRS5_HUMAN;sp|Q13547|HDAC1_HUMAN;sp|Q92769|HDAC2_HUMAN;tr|J3KPW7|J3KPW7_HUMAN	1;1;1;1;1;1	1;1;1;1;1;1	1;1;1;1;1;1	;;;;;	6	1	1	1	1	1	1	1	1	1	1	1	1	1	1	1	1	1	1	1	1	1	5.7	5.7	5.7	24.544	211	211;289;458;482;488;582	1	6	0.0038948	2.7372	5.7	5.7	5.7	5.7	5.7	5.7	33640000	5571400	4321200	3113200	9069600	6099200
sp|Q13573|SNW1_HUMAN;tr|G3V4X8|G3V4X8_HUMAN;tr|G3V3A4|G3V3A4_HUMAN;tr|G3V5R3|G3V5R3_HUMAN	sp|Q13573|SNW1_HUMAN;tr|G3V4X8|G3V4X8_HUMAN;tr|G3V3A4|G3V3A4_HUMAN	8;7;6;1	8;7;6;1	8;7;6;1	;;	4	8	8	8	1	0	1	5	5	5	1	0	1	5	5	5	1	0	1	5	5	5	22.9	22.9	22.9	61.494	536	536;374;571;185	1	17	0	50.391	2.8	0	4.7	15.9	16.4	18.1	136300000	3365000	0	3462500	50822000	45154000
sp|Q13601-2|KRR1_HUMAN;sp|Q13601|KRR1_HUMAN	sp|Q13601-2|KRR1_HUMAN;sp|Q13601|KRR1_HUMAN	3;3	3;3	3;3	;	2	3	3	3	1	2	0	1	2	1	1	2	0	1	2	1	1	2	0	1	2	1	10.2	10.2	10.2	36.788	324	324;381	1	7	0	7.0743	4.3	7.4	0	2.8	7.1	2.8	19251000	3433600	4777000	0	4131200	5954600
sp|Q13613-2|MTMR1_HUMAN;tr|B7Z3D5|B7Z3D5_HUMAN;sp|Q13613|MTMR1_HUMAN;tr|F8WA39|F8WA39_HUMAN;tr|F6X5S1|F6X5S1_HUMAN;tr|H0YDX3|H0YDX3_HUMAN;tr|Q8NEC6|Q8NEC6_HUMAN;tr|F8W764|F8W764_HUMAN;tr|F8W8S8|F8W8S8_HUMAN;tr|H7BZJ1|H7BZJ1_HUMAN;tr|E9PIH9|E9PIH9_HUMAN;tr|H7C406|H7C406_HUMAN;tr|E9PPP8|E9PPP8_HUMAN	sp|Q13613-2|MTMR1_HUMAN;tr|B7Z3D5|B7Z3D5_HUMAN;sp|Q13613|MTMR1_HUMAN;tr|F8WA39|F8WA39_HUMAN;tr|F6X5S1|F6X5S1_HUMAN;tr|H0YDX3|H0YDX3_HUMAN;tr|Q8NEC6|Q8NEC6_HUMAN	8;8;8;8;6;6;4;1;1;1;1;1;1	8;8;8;8;6;6;4;1;1;1;1;1;1	8;8;8;8;6;6;4;1;1;1;1;1;1	;;;;;;	13	8	8	8	0	0	0	7	7	5	0	0	0	7	7	5	0	0	0	7	7	5	21.1	21.1	21.1	63.329	568	568;571;665;673;393;405;363;87;90;132;147;149;185	1	22	0	56.398	0	0	0	18.3	20.8	16.5	188240000	0	0	0	73557000	63674000
sp|Q13724|MOGS_HUMAN;sp|Q13724-2|MOGS_HUMAN;tr|C9J8D4|C9J8D4_HUMAN;tr|C9JDQ1|C9JDQ1_HUMAN;tr|B4E3B8|B4E3B8_HUMAN;tr|B8ZZE2|B8ZZE2_HUMAN	sp|Q13724|MOGS_HUMAN;sp|Q13724-2|MOGS_HUMAN;tr|C9J8D4|C9J8D4_HUMAN	14;13;10;2;1;1	14;13;10;2;1;1	14;13;10;2;1;1	;;	6	14	14	14	9	9	5	9	9	7	9	9	5	9	9	7	9	9	5	9	9	7	31.4	31.4	31.4	91.916	837	837;731;492;145;159;209	1	48	0	114.92	19.7	17.9	9.1	17.8	20.3	14.7	539740000	82802000	65095000	38682000	150430000	121590000
tr|F8W1N5|F8W1N5_HUMAN;tr|F8VZJ2|F8VZJ2_HUMAN;tr|F8VNW4|F8VNW4_HUMAN;tr|F8W0W4|F8W0W4_HUMAN;tr|H0YHX9|H0YHX9_HUMAN;sp|Q13765|NACA_HUMAN;sp|Q13765-2|NACA_HUMAN;tr|E9PAV3|E9PAV3_HUMAN;tr|F8VZ58|F8VZ58_HUMAN;sp|Q9BZK3|NACP1_HUMAN	tr|F8W1N5|F8W1N5_HUMAN;tr|F8VZJ2|F8VZJ2_HUMAN;tr|F8VNW4|F8VNW4_HUMAN;tr|F8W0W4|F8W0W4_HUMAN;tr|H0YHX9|H0YHX9_HUMAN;sp|Q13765|NACA_HUMAN;sp|Q13765-2|NACA_HUMAN;tr|E9PAV3|E9PAV3_HUMAN	3;3;3;3;3;3;3;3;1;1	3;3;3;3;3;3;3;3;1;1	3;3;3;3;3;3;3;3;1;1	;;;;;;;	10	3	3	3	0	0	0	3	3	2	0	0	0	3	3	2	0	0	0	3	3	2	59.2	59.2	59.2	7.813	71	71;136;148;198;213;215;925;2078;126;213	1	8	0	12.627	0	0	0	59.2	59.2	40.8	28207000	0	0	0	11876000	10520000
sp|Q13823|NOG2_HUMAN;tr|H0YG10|H0YG10_HUMAN	sp|Q13823|NOG2_HUMAN;tr|H0YG10|H0YG10_HUMAN	13;7	13;7	13;7	;	2	13	13	13	11	9	9	9	8	6	11	9	9	9	8	6	11	9	9	9	8	6	22.3	22.3	22.3	83.654	731	731;234	1	59	0	83.913	17.1	14.5	14.2	15	14	10.8	537130000	131670000	117460000	96096000	90142000	65858000
sp|Q13835-2|PKP1_HUMAN;sp|Q13835|PKP1_HUMAN	sp|Q13835-2|PKP1_HUMAN;sp|Q13835|PKP1_HUMAN	6;6	6;6	6;6	;	2	6	6	6	1	2	2	5	3	1	1	2	2	5	3	1	1	2	2	5	3	1	12.1	12.1	12.1	80.496	726	726;747	1	14	0	39.075	4.1	3	2.9	10.6	7.7	4.1	55055000	3030700	2224000	4907000	17311000	22150000
tr|K7ESE8|K7ESE8_HUMAN;tr|J3KSD8|J3KSD8_HUMAN;tr|K7ES02|K7ES02_HUMAN;tr|E7EMN3|E7EMN3_HUMAN;sp|Q13867|BLMH_HUMAN	tr|K7ESE8|K7ESE8_HUMAN;tr|J3KSD8|J3KSD8_HUMAN;tr|K7ES02|K7ES02_HUMAN;tr|E7EMN3|E7EMN3_HUMAN;sp|Q13867|BLMH_HUMAN	1;1;1;1;1	1;1;1;1;1	1;1;1;1;1	;;;;	5	1	1	1	1	1	1	1	1	1	1	1	1	1	1	1	1	1	1	1	1	1	4.8	4.8	4.8	26.738	231	231;263;318;368;455	1	6	0.0019724	2.8489	4.8	4.8	4.8	4.8	4.8	4.8	52246000	8761500	8048700	8922900	10387000	9709800
sp|Q13895|BYST_HUMAN;tr|H7BY94|H7BY94_HUMAN;tr|F8WBL2|F8WBL2_HUMAN	sp|Q13895|BYST_HUMAN	6;2;1	6;2;1	6;2;1		3	6	6	6	1	0	0	6	4	3	1	0	0	6	4	3	1	0	0	6	4	3	20.4	20.4	20.4	49.601	437	437;183;194	1	14	0	22.413	2.1	0	0	20.4	15.6	10.8	88311000	1853800	0	0	54155000	19951000
sp|Q14008-2|CKAP5_HUMAN;sp|Q14008|CKAP5_HUMAN;sp|Q14008-3|CKAP5_HUMAN;tr|E9PQH5|E9PQH5_HUMAN;tr|H0YDX5|H0YDX5_HUMAN;tr|H0YCF6|H0YCF6_HUMAN;tr|H0YEK7|H0YEK7_HUMAN	sp|Q14008-2|CKAP5_HUMAN;sp|Q14008|CKAP5_HUMAN;sp|Q14008-3|CKAP5_HUMAN	7;7;7;2;2;1;1	7;7;7;2;2;1;1	7;7;7;2;2;1;1	;;	7	7	7	7	0	0	0	2	4	4	0	0	0	2	4	4	0	0	0	2	4	4	4.9	4.9	4.9	218.52	1972	1972;2032;2039;151;203;167;190	1	10	0	15.235	0	0	0	1.2	2.8	2.8	24459000	0	0	0	5834400	9327200
sp|Q14011|CIRBP_HUMAN;tr|K7EMY9|K7EMY9_HUMAN;tr|K7EPM4|K7EPM4_HUMAN;tr|K7EQR7|K7EQR7_HUMAN;tr|B4E2X2|B4E2X2_HUMAN;tr|D6W5Y5|D6W5Y5_HUMAN;tr|K7ELV6|K7ELV6_HUMAN;tr|K7ENX8|K7ENX8_HUMAN;tr|K7EJV5|K7EJV5_HUMAN;tr|K7ELT6|K7ELT6_HUMAN;tr|K7ER40|K7ER40_HUMAN;tr|K7EQX4|K7EQX4_HUMAN;tr|K7ENN6|K7ENN6_HUMAN;tr|K7EIF7|K7EIF7_HUMAN;tr|K7EQL0|K7EQL0_HUMAN;tr|K7ELL4|K7ELL4_HUMAN;tr|B3KT17|B3KT17_HUMAN	sp|Q14011|CIRBP_HUMAN;tr|K7EMY9|K7EMY9_HUMAN;tr|K7EPM4|K7EPM4_HUMAN;tr|K7EQR7|K7EQR7_HUMAN;tr|B4E2X2|B4E2X2_HUMAN;tr|D6W5Y5|D6W5Y5_HUMAN;tr|K7ELV6|K7ELV6_HUMAN;tr|K7ENX8|K7ENX8_HUMAN;tr|K7EJV5|K7EJV5_HUMAN;tr|K7ELT6|K7ELT6_HUMAN;tr|K7ER40|K7ER40_HUMAN	12;10;10;10;10;10;8;8;8;8;8;2;2;2;2;2;2	12;10;10;10;10;10;8;8;8;8;8;2;2;2;2;2;2	12;10;10;10;10;10;8;8;8;8;8;2;2;2;2;2;2	;;;;;;;;;;	17	12	12	12	10	10	9	12	11	10	10	10	9	12	11	10	10	10	9	12	11	10	64.5	64.5	64.5	18.648	172	172;159;168;202;263;297;70;89;105;135;174;32;37;60;79;85;244	1	93	0	229.49	63.4	63.4	56.4	64.5	64.5	54.1	5718300000	1180400000	1085800000	648300000	986870000	1000500000
tr|H0YA96|H0YA96_HUMAN;tr|D6RAF8|D6RAF8_HUMAN;tr|H0Y8G5|H0Y8G5_HUMAN;sp|Q14103-4|HNRPD_HUMAN;tr|B4DTC3|B4DTC3_HUMAN;sp|Q14103-3|HNRPD_HUMAN;sp|Q14103-2|HNRPD_HUMAN;sp|Q14103|HNRPD_HUMAN;tr|D6RF44|D6RF44_HUMAN;tr|D6RBQ9|D6RBQ9_HUMAN;tr|D6RD83|D6RD83_HUMAN;tr|F5H6R6|F5H6R6_HUMAN	tr|H0YA96|H0YA96_HUMAN;tr|D6RAF8|D6RAF8_HUMAN;tr|H0Y8G5|H0Y8G5_HUMAN;sp|Q14103-4|HNRPD_HUMAN;tr|B4DTC3|B4DTC3_HUMAN;sp|Q14103-3|HNRPD_HUMAN;sp|Q14103-2|HNRPD_HUMAN;sp|Q14103|HNRPD_HUMAN;tr|D6RF44|D6RF44_HUMAN;tr|D6RBQ9|D6RBQ9_HUMAN;tr|D6RD83|D6RD83_HUMAN	7;7;7;7;7;7;7;7;6;5;4;2	7;7;7;7;7;7;7;7;6;5;4;2	6;6;6;6;6;6;6;6;5;4;4;2	;;;;;;;;;;	12	7	7	6	5	4	2	3	3	1	5	4	2	3	3	1	4	3	1	2	2	0	34.8	34.8	31	23.811	210	210;221;261;287;303;306;336;355;112;155;92;201	1	18	0	18.098	24.8	18.1	10	16.2	20.5	3.8	298950000	109080000	41437000	35453000	38864000	50867000
sp|Q14151|SAFB2_HUMAN	sp|Q14151|SAFB2_HUMAN	8	1	1		1	8	1	1	7	7	6	5	3	3	1	1	1	1	1	1	1	1	1	1	1	1	10.8	1.7	1.7	107.47	953	953	1	6	0	9.5103	10.8	10.8	10.1	6.8	5.5	7.9	41899000	7197000	8542200	6402200	8343500	5832800
sp|Q14152|EIF3A_HUMAN;tr|F5H335|F5H335_HUMAN	sp|Q14152|EIF3A_HUMAN;tr|F5H335|F5H335_HUMAN	27;26	27;26	27;26	;	2	27	27	27	0	0	0	22	22	14	0	0	0	22	22	14	0	0	0	22	22	14	22.3	22.3	22.3	166.57	1382	1382;1348	1	63	0	99.943	0	0	0	18.8	18.2	12.4	711410000	0	0	0	344130000	240300000
sp|Q14157|UBP2L_HUMAN;sp|Q14157-5|UBP2L_HUMAN;sp|Q14157-3|UBP2L_HUMAN;tr|Q5VU78|Q5VU78_HUMAN;tr|Q5VU81|Q5VU81_HUMAN;tr|Q5VU80|Q5VU80_HUMAN;tr|Q5VU79|Q5VU79_HUMAN;tr|H0Y5H6|H0Y5H6_HUMAN;tr|H7C2T8|H7C2T8_HUMAN	sp|Q14157|UBP2L_HUMAN;sp|Q14157-5|UBP2L_HUMAN;sp|Q14157-3|UBP2L_HUMAN	37;37;35;14;13;13;13;4;2	2;2;0;0;0;0;0;2;0	2;2;0;0;0;0;0;2;0	;;	9	37	2	2	35	35	34	36	35	33	1	2	1	2	2	2	1	2	1	2	2	2	42.6	2.3	2.3	114.53	1087	1087;1104;1068;280;182;234;265;383;399	1	12	0	29.87	41	40.4	39.1	40.9	40.9	38.1	2716300000	3044400	804490000	61722000	265490000	392180000
sp|Q14157-1|UBP2L_HUMAN;sp|Q14157-4|UBP2L_HUMAN	sp|Q14157-1|UBP2L_HUMAN;sp|Q14157-4|UBP2L_HUMAN	38;37	38;37	3;3	;	2	38	38	3	37	36	35	37	36	33	37	36	35	37	36	33	3	3	2	3	3	2	49	49	4.5	103.93	983	983;976	1	478	0	323.31	48.4	46.6	45.9	47.2	47.2	43.3	156060000000	30878000000	26250000000	21479000000	33903000000	25298000000
tr|F8W822|F8W822_HUMAN;sp|Q14161-2|GIT2_HUMAN;sp|Q14161-11|GIT2_HUMAN;tr|R4GNG3|R4GNG3_HUMAN;sp|Q14161-7|GIT2_HUMAN;sp|Q14161-6|GIT2_HUMAN;tr|F8WAK2|F8WAK2_HUMAN;sp|Q14161-10|GIT2_HUMAN;sp|Q14161-8|GIT2_HUMAN;tr|F8VXI9|F8VXI9_HUMAN;sp|Q14161-4|GIT2_HUMAN;sp|Q14161-5|GIT2_HUMAN;sp|Q14161-3|GIT2_HUMAN;sp|Q14161|GIT2_HUMAN	tr|F8W822|F8W822_HUMAN;sp|Q14161-2|GIT2_HUMAN;sp|Q14161-11|GIT2_HUMAN;tr|R4GNG3|R4GNG3_HUMAN;sp|Q14161-7|GIT2_HUMAN;sp|Q14161-6|GIT2_HUMAN;tr|F8WAK2|F8WAK2_HUMAN;sp|Q14161-10|GIT2_HUMAN;sp|Q14161-8|GIT2_HUMAN;tr|F8VXI9|F8VXI9_HUMAN;sp|Q14161-4|GIT2_HUMAN;sp|Q14161-5|GIT2_HUMAN;sp|Q14161-3|GIT2_HUMAN;sp|Q14161|GIT2_HUMAN	1;1;1;1;1;1;1;1;1;1;1;1;1;1	1;1;1;1;1;1;1;1;1;1;1;1;1;1	1;1;1;1;1;1;1;1;1;1;1;1;1;1	;;;;;;;;;;;;;	14	1	1	1	0	0	0	1	1	0	0	0	0	1	1	0	0	0	0	1	1	0	4.3	4.3	4.3	46.988	421	421;471;631;641;646;661;681;681;694;708;709;729;744;759	1	2	0.002045	3.2729	0	0	0	4.3	4.3	0	3873200	0	0	0	2274600	1598600
sp|Q14241|ELOA1_HUMAN	sp|Q14241|ELOA1_HUMAN	9	9	9		1	9	9	9	1	2	2	6	7	2	1	2	2	6	7	2	1	2	2	6	7	2	14.9	14.9	14.9	89.908	798	798	1	21	0	28.711	2	4.9	4.9	11.7	10.7	4.9	107900000	3229600	5930900	6318700	46893000	37505000
sp|Q14331|FRG1_HUMAN;sp|Q9BZ01|FRG1B_HUMAN;tr|E9PRR7|E9PRR7_HUMAN;tr|E9PLY7|E9PLY7_HUMAN;tr|H0YEZ2|H0YEZ2_HUMAN;tr|F5H5R5|F5H5R5_HUMAN	sp|Q14331|FRG1_HUMAN;sp|Q9BZ01|FRG1B_HUMAN	10;5;4;3;2;2	10;5;4;3;2;2	10;5;4;3;2;2	;	6	10	10	10	8	8	9	6	8	2	8	8	9	6	8	2	8	8	9	6	8	2	32.6	32.6	32.6	29.172	258	258;182;116;103;75;122	1	46	0	50.927	22.1	22.1	26.4	17.4	23.6	9.7	720860000	162500000	124570000	116520000	151540000	112920000
sp|Q14444|CAPR1_HUMAN;sp|Q14444-2|CAPR1_HUMAN;tr|G3V153|G3V153_HUMAN;tr|E9PLA9|E9PLA9_HUMAN;tr|E9PP31|E9PP31_HUMAN	sp|Q14444|CAPR1_HUMAN;sp|Q14444-2|CAPR1_HUMAN;tr|G3V153|G3V153_HUMAN;tr|E9PLA9|E9PLA9_HUMAN	38;37;32;21;15	38;37;32;21;15	38;37;32;21;15	;;;	5	38	38	38	32	33	36	33	33	28	32	33	36	33	33	28	32	33	36	33	33	28	47.1	47.1	47.1	78.365	709	709;694;628;186;178	1	400	0	323.31	43.6	44	44.6	43.2	43.7	40.6	179950000000	32300000000	37939000000	28714000000	43551000000	22322000000
sp|Q14498-3|RBM39_HUMAN;sp|Q14498-2|RBM39_HUMAN;sp|Q14498|RBM39_HUMAN;tr|G3XAC6|G3XAC6_HUMAN;tr|E1P5S2|E1P5S2_HUMAN;tr|H0Y4X3|H0Y4X3_HUMAN;tr|Q5QP23|Q5QP23_HUMAN;tr|Q5QP21|Q5QP21_HUMAN;tr|Q5QP22|Q5QP22_HUMAN;tr|F8WF24|F8WF24_HUMAN;tr|F2Z2Z5|F2Z2Z5_HUMAN;tr|A8MYG5|A8MYG5_HUMAN;tr|F2Z3E6|F2Z3E6_HUMAN;tr|F8WF73|F8WF73_HUMAN;tr|G3V5Z6|G3V5Z6_HUMAN;tr|H0YJJ3|H0YJJ3_HUMAN	sp|Q14498-3|RBM39_HUMAN;sp|Q14498-2|RBM39_HUMAN;sp|Q14498|RBM39_HUMAN;tr|G3XAC6|G3XAC6_HUMAN;tr|E1P5S2|E1P5S2_HUMAN;tr|H0Y4X3|H0Y4X3_HUMAN	15;15;15;14;12;10;7;6;4;3;3;3;2;2;1;1	15;15;15;14;12;10;7;6;4;3;3;3;2;2;1;1	14;14;14;13;11;9;7;6;4;3;3;3;2;2;0;0	;;;;;	16	15	15	14	10	8	7	13	13	13	10	8	7	13	13	13	10	8	7	12	12	12	37.8	37.8	34.6	57.089	508	508;524;530;423;373;337;231;202;193;39;47;95;40;62;189;214	1	72	0	127.63	25.2	22	21.3	29.9	29.9	34.3	1459000000	137140000	120440000	104030000	439680000	378900000
sp|Q14562|DHX8_HUMAN;tr|F5H658|F5H658_HUMAN	sp|Q14562|DHX8_HUMAN;tr|F5H658|F5H658_HUMAN	3;2	2;1	2;1	;	2	3	2	2	1	0	0	3	2	2	0	0	0	2	1	1	0	0	0	2	1	1	3.7	3	3	139.31	1220	1220;1181	1	4	0.0011001	4.2414	0.7	0	0	3.7	1.6	1.6	9065200	0	0	0	5757300	1974700
sp|Q14563|SEM3A_HUMAN;tr|C9J9C4|C9J9C4_HUMAN	sp|Q14563|SEM3A_HUMAN;tr|C9J9C4|C9J9C4_HUMAN	3;2	3;2	3;2	;	2	3	3	3	1	1	1	2	1	1	1	1	1	2	1	1	1	1	1	2	1	1	5.8	5.8	5.8	88.888	771	771;149	1	7	0	8.443	2.6	2.1	2.6	3.8	1.2	2.6	35193000	3464000	4041400	2379100	13789000	6061900
sp|Q14669-4|TRIPC_HUMAN;sp|Q14669|TRIPC_HUMAN;sp|Q14669-2|TRIPC_HUMAN;sp|Q14669-3|TRIPC_HUMAN	sp|Q14669-4|TRIPC_HUMAN;sp|Q14669|TRIPC_HUMAN;sp|Q14669-2|TRIPC_HUMAN;sp|Q14669-3|TRIPC_HUMAN	6;6;6;6	6;6;6;6	6;6;6;6	;;;	4	6	6	6	0	0	0	5	3	4	0	0	0	5	3	4	0	0	0	5	3	4	4.9	4.9	4.9	192.07	1722	1722;1992;2025;2040	1	12	0	25.182	0	0	0	4.1	2.3	3	37942000	0	0	0	16874000	12636000
sp|Q14674|ESPL1_HUMAN;sp|Q14674-2|ESPL1_HUMAN;tr|H3BM31|H3BM31_HUMAN;tr|H3BRX7|H3BRX7_HUMAN	sp|Q14674|ESPL1_HUMAN;sp|Q14674-2|ESPL1_HUMAN	4;2;1;1	4;2;1;1	4;2;1;1	;	4	4	4	4	0	0	0	1	3	1	0	0	0	1	3	1	0	0	0	1	3	1	3.4	3.4	3.4	233.17	2120	2120;1795;49;207	1	5	0	9.7402	0	0	0	0.8	2.6	0.5	14301000	0	0	0	1856700	11710000
sp|Q14680-3|MELK_HUMAN;sp|Q14680-4|MELK_HUMAN;sp|Q14680-5|MELK_HUMAN;sp|Q14680-2|MELK_HUMAN;sp|Q14680-8|MELK_HUMAN;sp|Q14680-7|MELK_HUMAN;sp|Q14680-6|MELK_HUMAN;sp|Q14680|MELK_HUMAN	sp|Q14680-3|MELK_HUMAN;sp|Q14680-4|MELK_HUMAN;sp|Q14680-5|MELK_HUMAN;sp|Q14680-2|MELK_HUMAN;sp|Q14680-8|MELK_HUMAN;sp|Q14680-7|MELK_HUMAN;sp|Q14680-6|MELK_HUMAN;sp|Q14680|MELK_HUMAN	2;2;2;2;2;2;2;2	2;2;2;2;2;2;2;2	2;2;2;2;2;2;2;2	;;;;;;;	8	2	2	2	0	0	0	2	1	0	0	0	0	2	1	0	0	0	0	2	1	0	7.9	7.9	7.9	52.527	457	457;520;580;580;603;610;619;651	1	3	0	7.135	0	0	0	7.9	4.2	0	8679900	0	0	0	6054300	2625500
sp|Q14684-2|RRP1B_HUMAN;sp|Q14684|RRP1B_HUMAN	sp|Q14684-2|RRP1B_HUMAN;sp|Q14684|RRP1B_HUMAN	6;6	6;6	6;6	;	2	6	6	6	4	4	4	3	3	2	4	4	4	3	3	2	4	4	4	3	3	2	9.1	9.1	9.1	82.175	740	740;758	1	20	0	24.241	6.9	6.9	6.9	4.7	4.9	2.8	97576000	16404000	17201000	16715000	21563000	22208000
sp|Q14690|RRP5_HUMAN	sp|Q14690|RRP5_HUMAN	4	4	4		1	4	4	4	2	3	0	1	0	1	2	3	0	1	0	1	2	3	0	1	0	1	3	3	3	208.7	1871	1871	1	7	0	7.0138	1.4	2.2	0	0.8	0	0.9	16311000	4700900	6155900	0	4229300	0
sp|Q14692|BMS1_HUMAN	sp|Q14692|BMS1_HUMAN	7	7	7		1	7	7	7	5	4	5	5	3	3	5	4	5	5	3	3	5	4	5	5	3	3	6.2	6.2	6.2	145.81	1282	1282	1	25	0	23.444	3.8	3.8	3.8	3.6	2.7	3.4	85586000	18240000	15681000	11579000	17574000	9843900
sp|Q14694|UBP10_HUMAN;sp|Q14694-3|UBP10_HUMAN;sp|Q14694-2|UBP10_HUMAN;tr|H3BQP1|H3BQP1_HUMAN;tr|H3BNA1|H3BNA1_HUMAN;tr|J3KT19|J3KT19_HUMAN;tr|H3BNL0|H3BNL0_HUMAN;tr|Q68D90|Q68D90_HUMAN;tr|H3BNS8|H3BNS8_HUMAN;tr|H3BQC6|H3BQC6_HUMAN;tr|H3BVF1|H3BVF1_HUMAN	sp|Q14694|UBP10_HUMAN;sp|Q14694-3|UBP10_HUMAN;sp|Q14694-2|UBP10_HUMAN	12;11;11;3;3;3;1;1;1;1;1	12;11;11;3;3;3;1;1;1;1;1	12;11;11;3;3;3;1;1;1;1;1	;;	11	12	12	12	7	5	6	9	9	9	7	5	6	9	9	9	7	5	6	9	9	9	24.4	24.4	24.4	87.133	798	798;802;846;110;150;208;35;62;76;141;158	1	45	0	61.385	15	10.8	14	18.3	18.2	18.7	549440000	71615000	45759000	42871000	173370000	129030000
sp|Q14764|MVP_HUMAN;tr|H3BQK6|H3BQK6_HUMAN;tr|H3BP76|H3BP76_HUMAN;tr|H3BUK7|H3BUK7_HUMAN;tr|H3BNF6|H3BNF6_HUMAN;tr|H3BRL2|H3BRL2_HUMAN;tr|H3BPZ2|H3BPZ2_HUMAN;tr|H3BNF2|H3BNF2_HUMAN;tr|H3BUP3|H3BUP3_HUMAN;tr|I3L155|I3L155_HUMAN;tr|H3BQE7|H3BQE7_HUMAN	sp|Q14764|MVP_HUMAN	16;4;2;2;2;2;1;1;1;1;1	16;4;2;2;2;2;1;1;1;1;1	16;4;2;2;2;2;1;1;1;1;1		11	16	16	16	0	0	0	15	12	10	0	0	0	15	12	10	0	0	0	15	12	10	31.1	31.1	31.1	99.326	893	893;220;94;107;144;149;39;42;57;61;81	1	37	0	82.899	0	0	0	30.2	25.2	22.2	259150000	0	0	0	114040000	88295000
sp|Q14966|ZN638_HUMAN;sp|Q14966-3|ZN638_HUMAN;sp|Q14966-4|ZN638_HUMAN;sp|Q14966-2|ZN638_HUMAN;sp|Q14966-5|ZN638_HUMAN;tr|E7EUZ3|E7EUZ3_HUMAN;tr|M0QXP4|M0QXP4_HUMAN;tr|C9JWN0|C9JWN0_HUMAN	sp|Q14966|ZN638_HUMAN;sp|Q14966-3|ZN638_HUMAN;sp|Q14966-4|ZN638_HUMAN	64;63;42;31;29;21;9;9	64;63;42;31;29;21;9;9	64;63;42;31;29;21;9;9	;;	8	64	64	64	47	49	46	48	45	41	47	49	46	48	45	41	47	49	46	48	45	41	39.4	39.4	39.4	220.62	1978	1978;1957;1139;814;1075;918;192;197	1	324	0	323.31	32.3	33.9	32.7	32.6	31.7	29.3	8312700000	1611600000	1406300000	1246400000	1819500000	1332100000
sp|Q14974|IMB1_HUMAN;tr|J3QR48|J3QR48_HUMAN;tr|F5H4R7|F5H4R7_HUMAN;tr|J3KTM9|J3KTM9_HUMAN;tr|B7ZAV6|B7ZAV6_HUMAN	sp|Q14974|IMB1_HUMAN;tr|J3QR48|J3QR48_HUMAN	3;2;1;1;1	3;2;1;1;1	3;2;1;1;1	;	5	3	3	3	0	0	0	2	1	2	0	0	0	2	1	2	0	0	0	2	1	2	4.1	4.1	4.1	97.169	876	876;149;660;690;731	1	5	0	8.8563	0	0	0	2.7	1.7	2.4	9059000	0	0	0	4471800	3684700
sp|Q15007|FL2D_HUMAN;sp|Q15007-2|FL2D_HUMAN	sp|Q15007|FL2D_HUMAN;sp|Q15007-2|FL2D_HUMAN	6;4	6;4	6;4	;	2	6	6	6	3	2	2	5	4	3	3	2	2	5	4	3	3	2	2	5	4	3	20.5	20.5	20.5	44.243	396	396;151	1	19	0	18.658	9.1	6.3	5.6	17.7	14.9	9.3	152150000	19916000	16651000	8574900	50692000	30618000
sp|Q15014|MO4L2_HUMAN;tr|Q5JXX1|Q5JXX1_HUMAN;tr|Q5JXX4|Q5JXX4_HUMAN;tr|Q5JXX2|Q5JXX2_HUMAN;tr|Q5JXX3|Q5JXX3_HUMAN;tr|Q5JXX6|Q5JXX6_HUMAN	sp|Q15014|MO4L2_HUMAN;tr|Q5JXX1|Q5JXX1_HUMAN;tr|Q5JXX4|Q5JXX4_HUMAN;tr|Q5JXX2|Q5JXX2_HUMAN;tr|Q5JXX3|Q5JXX3_HUMAN	9;6;6;6;6;2	9;6;6;6;6;2	7;6;4;6;6;2	;;;;	6	9	9	7	3	2	2	8	6	5	3	2	2	8	6	5	3	2	2	6	4	4	41	41	31.9	32.307	288	288;158;170;177;178;67	1	28	0	42.065	13.9	6.9	10.1	35.8	33	29.5	349920000	56197000	21121000	38808000	109910000	58994000
sp|Q15019|SEPT2_HUMAN;sp|Q15019-2|SEPT2_HUMAN;tr|B5MCX3|B5MCX3_HUMAN;tr|C9J2Q4|C9J2Q4_HUMAN;tr|H7C2Y0|H7C2Y0_HUMAN;tr|C9IZU3|C9IZU3_HUMAN;tr|C9J938|C9J938_HUMAN;tr|H7C310|H7C310_HUMAN;tr|C9JB25|C9JB25_HUMAN;tr|C9JT15|C9JT15_HUMAN;tr|C9JSE7|C9JSE7_HUMAN;tr|C9JFT1|C9JFT1_HUMAN;tr|F8WB65|F8WB65_HUMAN;tr|C9JZI2|C9JZI2_HUMAN;tr|C9IY94|C9IY94_HUMAN;tr|C9JQJ4|C9JQJ4_HUMAN	sp|Q15019|SEPT2_HUMAN;sp|Q15019-2|SEPT2_HUMAN;tr|B5MCX3|B5MCX3_HUMAN;tr|C9J2Q4|C9J2Q4_HUMAN;tr|H7C2Y0|H7C2Y0_HUMAN	5;5;4;3;3;2;2;2;2;1;1;1;1;1;1;1	5;5;4;3;3;2;2;2;2;1;1;1;1;1;1;1	5;5;4;3;3;2;2;2;2;1;1;1;1;1;1;1	;;;;	16	5	5	5	0	0	0	4	3	4	0	0	0	4	3	4	0	0	0	4	3	4	20.8	20.8	20.8	41.487	361	361;396;321;184;188;131;148;161;173;50;52;72;80;105;121;147	1	11	0	16.938	0	0	0	17.7	10.5	13.6	98320000	0	0	0	44735000	26557000
sp|Q15029-2|U5S1_HUMAN;tr|K7EJ81|K7EJ81_HUMAN;sp|Q15029|U5S1_HUMAN;tr|K7EP67|K7EP67_HUMAN;tr|K7EJ74|K7EJ74_HUMAN	sp|Q15029-2|U5S1_HUMAN;tr|K7EJ81|K7EJ81_HUMAN;sp|Q15029|U5S1_HUMAN;tr|K7EP67|K7EP67_HUMAN	3;3;3;2;1	3;3;3;2;1	3;3;3;2;1	;;;	5	3	3	3	0	0	0	3	2	2	0	0	0	3	2	2	0	0	0	3	2	2	4.1	4.1	4.1	105.38	937	937;962;972;223;134	1	7	0	10.1	0	0	0	4.1	3.1	2.2	21674000	0	0	0	9888100	7524000
sp|Q15056-2|IF4H_HUMAN;sp|Q15056|IF4H_HUMAN	sp|Q15056-2|IF4H_HUMAN;sp|Q15056|IF4H_HUMAN	5;5	5;5	5;5	;	2	5	5	5	0	1	0	4	2	0	0	1	0	4	2	0	0	1	0	4	2	0	32.9	32.9	32.9	25.2	228	228;248	1	7	0	11.806	0	10.1	0	32	15.4	0	28015000	0	4457400	0	16801000	6757000
sp|Q15058|KIF14_HUMAN	sp|Q15058|KIF14_HUMAN	8	8	8		1	8	8	8	0	0	0	7	7	5	0	0	0	7	7	5	0	0	0	7	7	5	6.6	6.6	6.6	186.49	1648	1648	1	19	0	23.215	0	0	0	6	5.9	4.7	71270000	0	0	0	25493000	28853000
sp|Q15149|PLEC_HUMAN;sp|Q15149-7|PLEC_HUMAN;sp|Q15149-8|PLEC_HUMAN;sp|Q15149-9|PLEC_HUMAN;sp|Q15149-5|PLEC_HUMAN;sp|Q15149-4|PLEC_HUMAN;sp|Q15149-6|PLEC_HUMAN;sp|Q15149-2|PLEC_HUMAN;tr|E9PMV1|E9PMV1_HUMAN;tr|E9PKG0|E9PKG0_HUMAN;tr|H0YDN1|H0YDN1_HUMAN;tr|E9PIA2|E9PIA2_HUMAN;tr|E9PPU0|E9PPU0_HUMAN;sp|P58107|EPIPL_HUMAN;tr|E9PQ28|E9PQ28_HUMAN	sp|Q15149|PLEC_HUMAN;sp|Q15149-7|PLEC_HUMAN;sp|Q15149-8|PLEC_HUMAN;sp|Q15149-9|PLEC_HUMAN;sp|Q15149-5|PLEC_HUMAN;sp|Q15149-4|PLEC_HUMAN;sp|Q15149-6|PLEC_HUMAN;sp|Q15149-2|PLEC_HUMAN	209;201;201;201;201;201;201;201;28;9;6;5;5;5;3	209;201;201;201;201;201;201;201;28;9;6;5;5;5;3	9;1;1;1;1;1;1;1;1;0;0;0;0;0;0	;;;;;;;	15	209	209	9	160	159	150	147	149	120	160	159	150	147	149	120	7	8	5	6	6	5	49.9	49.9	2.5	531.78	4684	4684;4515;4525;4533;4547;4547;4551;4574;703;190;200;174;2420;5090;83	1	998	0	323.31	41.9	41.2	39.2	38.7	38.6	32.7	18537000000	3411600000	2903500000	2482200000	4340200000	3339000000
sp|Q15149-3|PLEC_HUMAN	sp|Q15149-3|PLEC_HUMAN	201	1	1		1	201	1	1	154	151	145	142	144	116	1	0	0	1	1	1	1	0	0	1	1	1	48.8	0.3	0.3	518.03	4570	4570	1	4	0.0010526	3.7386	41.2	39.8	38.9	38.1	38	32.3	12032000	0	0	0	5374400	3279700
sp|Q15233|NONO_HUMAN;sp|Q15233-2|NONO_HUMAN;tr|H7C367|H7C367_HUMAN;tr|C9JYS8|C9JYS8_HUMAN;tr|C9IZL7|C9IZL7_HUMAN;tr|C9J4X2|C9J4X2_HUMAN;tr|C9JJ13|C9JJ13_HUMAN	sp|Q15233|NONO_HUMAN;sp|Q15233-2|NONO_HUMAN;tr|H7C367|H7C367_HUMAN;tr|C9JYS8|C9JYS8_HUMAN	54;49;33;29;20;10;2	52;47;31;29;18;10;2	51;46;31;28;17;9;2	;;;	7	54	52	51	53	53	48	45	42	43	51	51	46	43	41	41	50	50	45	42	40	41	76.2	76.2	76.2	54.231	471	471;382;235;248;207;124;66	1	778	0	323.31	76.2	74.9	74.5	73.7	72.2	73.5	182420000000	33706000000	36688000000	28698000000	30478000000	34009000000
tr|H3BV80|H3BV80_HUMAN;tr|H3BMM9|H3BMM9_HUMAN;tr|H3BTC0|H3BTC0_HUMAN;sp|Q15287|RNPS1_HUMAN;sp|Q15287-3|RNPS1_HUMAN;sp|Q15287-2|RNPS1_HUMAN;tr|H3BPG5|H3BPG5_HUMAN;tr|H3BMS0|H3BMS0_HUMAN;tr|H3BRK4|H3BRK4_HUMAN;tr|H3BTV0|H3BTV0_HUMAN;tr|H3BNI3|H3BNI3_HUMAN;tr|H3BP82|H3BP82_HUMAN;tr|H3BTR6|H3BTR6_HUMAN;tr|H3BUG0|H3BUG0_HUMAN;tr|H3BTY0|H3BTY0_HUMAN;tr|H3BNU7|H3BNU7_HUMAN;tr|H3BUL0|H3BUL0_HUMAN	tr|H3BV80|H3BV80_HUMAN;tr|H3BMM9|H3BMM9_HUMAN;tr|H3BTC0|H3BTC0_HUMAN;sp|Q15287|RNPS1_HUMAN;sp|Q15287-3|RNPS1_HUMAN;sp|Q15287-2|RNPS1_HUMAN;tr|H3BPG5|H3BPG5_HUMAN;tr|H3BMS0|H3BMS0_HUMAN	7;7;7;7;6;6;4;4;1;1;1;1;1;1;1;1;1	7;7;7;7;6;6;4;4;1;1;1;1;1;1;1;1;1	7;7;7;7;6;6;4;4;1;1;1;1;1;1;1;1;1	;;;;;;;	17	7	7	7	0	0	0	6	4	6	0	0	0	6	4	6	0	0	0	6	4	6	38.9	38.9	38.9	24.561	211	211;284;302;305;268;282;128;257;29;45;85;98;127;139;150;156;169	1	16	0	37.999	0	0	0	35.5	28	35.1	157840000	0	0	0	82201000	32993000
sp|Q15365|PCBP1_HUMAN	sp|Q15365|PCBP1_HUMAN	4	2	2		1	4	2	2	0	1	1	1	3	2	0	1	1	0	1	1	0	1	1	0	1	1	21.1	12.4	12.4	37.497	356	356	1	4	0	38.772	0	3.7	3.7	3.1	17.4	14.3	35394000	0	3467100	4232800	0	13774000
tr|F8W0G4|F8W0G4_HUMAN;tr|F8VXH9|F8VXH9_HUMAN;tr|H3BRU6|H3BRU6_HUMAN;tr|B4DLC0|B4DLC0_HUMAN;tr|G3V0E8|G3V0E8_HUMAN;tr|F8VZX2|F8VZX2_HUMAN;tr|B4DXP5|B4DXP5_HUMAN;sp|Q15366-4|PCBP2_HUMAN;sp|Q15366-5|PCBP2_HUMAN;sp|Q15366-6|PCBP2_HUMAN;sp|Q15366-3|PCBP2_HUMAN;sp|Q15366|PCBP2_HUMAN;sp|Q15366-2|PCBP2_HUMAN;tr|F8W1G6|F8W1G6_HUMAN;tr|J3QT27|J3QT27_HUMAN;sp|P57721-2|PCBP3_HUMAN;sp|P57721-3|PCBP3_HUMAN;sp…	tr|F8W0G4|F8W0G4_HUMAN;tr|F8VXH9|F8VXH9_HUMAN;tr|H3BRU6|H3BRU6_HUMAN;tr|B4DLC0|B4DLC0_HUMAN;tr|G3V0E8|G3V0E8_HUMAN;tr|F8VZX2|F8VZX2_HUMAN;tr|B4DXP5|B4DXP5_HUMAN;sp|Q15366-4|PCBP2_HUMAN;sp|Q15366-5|PCBP2_HUMAN;sp|Q15366-6|PCBP2_HUMAN;sp|Q15366-3|PCBP2_HUMAN;sp|Q15366|PCBP2_HUMAN;sp|Q15366-2|PCBP2_HUMAN;tr|F8W1G6|F8W1G6_HUMAN;tr|J3QT27|J3QT27_HUMAN;sp|P57721-2|PCBP3_HUMAN;sp|P57721-3|PCBP3_HUMAN;sp…	4;4;4;4;4;4;4;4;4;4;4;4;4;3;2;2;2;2;2;2;2;1;1	4;4;4;4;4;4;4;4;4;4;4;4;4;3;2;2;2;2;2;2;2;1;1	2;2;2;2;2;2;2;2;2;2;2;2;2;2;0;0;0;0;0;0;0;0;1	;;;;;;;;;;;;;;;;;;;;	23	4	4	2	1	1	1	3	4	2	1	1	1	3	4	2	1	1	1	2	2	1	47.5	47.5	27.8	16.637	158	158;160;301;301;318;321;322;331;335;361;362;365;366;202;322;345;346;351;361;370;371;64;112	1	12	0	54.281	8.2	8.2	8.2	34.8	47.5	20.9	174160000	6152600	6001900	7134200	71211000	67896000
tr|B8ZZU8|B8ZZU8_HUMAN;sp|Q15370|ELOB_HUMAN;tr|I3L0M9|I3L0M9_HUMAN;sp|Q15370-2|ELOB_HUMAN	tr|B8ZZU8|B8ZZU8_HUMAN;sp|Q15370|ELOB_HUMAN;tr|I3L0M9|I3L0M9_HUMAN;sp|Q15370-2|ELOB_HUMAN	2;2;2;2	2;2;2;2	2;2;2;2	;;;	4	2	2	2	0	0	0	2	1	0	0	0	0	2	1	0	0	0	0	2	1	0	13.3	13.3	13.3	12.527	113	113;118;140;161	1	3	0.002006	3.1063	0	0	0	13.3	6.2	0	3505700	0	0	0	1354700	2151000
sp|Q15393|SF3B3_HUMAN;sp|Q15393-3|SF3B3_HUMAN;sp|Q15393-2|SF3B3_HUMAN;tr|H3BMB0|H3BMB0_HUMAN;tr|J3QRB2|J3QRB2_HUMAN;tr|J3QL37|J3QL37_HUMAN;tr|I3L4G7|I3L4G7_HUMAN	sp|Q15393|SF3B3_HUMAN;sp|Q15393-3|SF3B3_HUMAN	14;9;3;1;1;1;1	14;9;3;1;1;1;1	14;9;3;1;1;1;1	;	7	14	14	14	2	0	1	10	11	6	2	0	1	10	11	6	2	0	1	10	11	6	15.9	15.9	15.9	135.58	1217	1217;399;275;30;31;58;72	1	31	0	50.823	2.1	0	1.3	12.3	12.7	5.7	175160000	6824800	0	2508400	73700000	65164000
sp|Q15424-2|SAFB1_HUMAN;sp|Q15424|SAFB1_HUMAN;sp|Q15424-4|SAFB1_HUMAN;sp|Q15424-3|SAFB1_HUMAN;tr|F5GZU3|F5GZU3_HUMAN;tr|B7Z2F6|B7Z2F6_HUMAN;tr|K7ES42|K7ES42_HUMAN;tr|K7EII0|K7EII0_HUMAN	sp|Q15424-2|SAFB1_HUMAN;sp|Q15424|SAFB1_HUMAN;sp|Q15424-4|SAFB1_HUMAN;sp|Q15424-3|SAFB1_HUMAN;tr|F5GZU3|F5GZU3_HUMAN;tr|B7Z2F6|B7Z2F6_HUMAN	18;18;18;18;14;14;4;4	18;18;18;18;14;14;4;4	11;11;11;11;7;7;4;3	;;;;;	8	18	18	11	11	13	9	11	10	7	11	13	9	11	10	7	5	7	4	7	8	5	23.1	23.1	12.9	95.18	848	848;915;916;917;747;759;106;153	1	67	0	114.7	18.4	21.1	17.6	16.5	15.9	16.3	1137300000	237370000	222020000	181600000	251330000	146710000
sp|Q15427|SF3B4_HUMAN;tr|Q5SZ64|Q5SZ64_HUMAN	sp|Q15427|SF3B4_HUMAN;tr|Q5SZ64|Q5SZ64_HUMAN	6;3	6;3	6;3	;	2	6	6	6	1	2	2	6	5	6	1	2	2	6	5	6	1	2	2	6	5	6	21.5	21.5	21.5	44.385	424	424;190	1	25	0	61.4	5.4	8.7	8.7	21.5	17.5	21.5	694520000	12179000	17862000	14203000	237520000	246740000
sp|Q15434|RBMS2_HUMAN;tr|F8W1T6|F8W1T6_HUMAN;tr|F8VQS9|F8VQS9_HUMAN;tr|F5H5C8|F5H5C8_HUMAN;tr|F8VV01|F8VV01_HUMAN	sp|Q15434|RBMS2_HUMAN;tr|F8W1T6|F8W1T6_HUMAN	4;3;1;1;1	4;3;1;1;1	3;2;1;1;1	;	5	4	4	3	3	3	0	1	1	2	3	3	0	1	1	2	2	2	0	1	1	2	14.3	14.3	11.8	43.958	407	407;344;84;262;282	1	11	0	10.596	11.1	11.1	0	4.9	4.9	8.1	66857000	13757000	14750000	0	20223000	7244800
sp|Q15464|SHB_HUMAN;sp|Q15464-2|SHB_HUMAN	sp|Q15464|SHB_HUMAN	3;1	3;1	3;1		2	3	3	3	0	0	0	3	2	2	0	0	0	3	2	2	0	0	0	3	2	2	6.9	6.9	6.9	55.042	509	509;297	1	7	0	9.7959	0	0	0	6.9	5.5	5.5	47265000	0	0	0	27552000	12704000
tr|G8JLG2|G8JLG2_HUMAN;sp|Q15517|CDSN_HUMAN	tr|G8JLG2|G8JLG2_HUMAN;sp|Q15517|CDSN_HUMAN	1;1	1;1	1;1	;	2	1	1	1	0	0	1	1	1	1	0	0	1	1	1	1	0	0	1	1	1	1	3.4	3.4	3.4	51.607	529	529;529	1	4	0.0067308	2.6072	0	0	3.4	3.4	3.4	3.4	18630000	0	0	2382500	6784600	4695600
tr|G8JLA8|G8JLA8_HUMAN;sp|Q15582|BGH3_HUMAN;tr|H0Y8L3|H0Y8L3_HUMAN;tr|H0Y9D7|H0Y9D7_HUMAN;tr|S4R3C6|S4R3C6_HUMAN;tr|H0YAB8|H0YAB8_HUMAN;tr|H0Y8M8|H0Y8M8_HUMAN	tr|G8JLA8|G8JLA8_HUMAN;sp|Q15582|BGH3_HUMAN;tr|H0Y8L3|H0Y8L3_HUMAN	7;7;4;2;2;1;1	7;7;4;2;2;1;1	7;7;4;2;2;1;1	;;	7	7	7	7	5	5	3	1	2	1	5	5	3	1	2	1	5	5	3	1	2	1	13.5	13.5	13.5	74.693	683	683;683;366;194;219;59;128	1	17	0	20.081	9.5	10.7	7.6	2.2	4	2.2	113050000	15885000	45355000	29204000	7729100	9405200
sp|Q15637-4|SF01_HUMAN;sp|Q15637-6|SF01_HUMAN;sp|Q15637-3|SF01_HUMAN;sp|Q15637-2|SF01_HUMAN;sp|Q15637|SF01_HUMAN;sp|Q15637-5|SF01_HUMAN;sp|Q15637-7|SF01_HUMAN;tr|F8WEV5|F8WEV5_HUMAN;tr|B4DX42|B4DX42_HUMAN;tr|C9J792|C9J792_HUMAN	sp|Q15637-4|SF01_HUMAN;sp|Q15637-6|SF01_HUMAN;sp|Q15637-3|SF01_HUMAN;sp|Q15637-2|SF01_HUMAN;sp|Q15637|SF01_HUMAN;sp|Q15637-5|SF01_HUMAN;sp|Q15637-7|SF01_HUMAN	10;10;10;10;10;8;7;4;4;2	10;10;10;10;10;8;7;4;4;2	10;10;10;10;10;8;7;4;4;2	;;;;;;	10	10	10	10	3	3	4	8	8	6	3	3	4	8	8	6	3	3	4	8	8	6	25.7	25.7	25.7	59.711	548	548;571;623;638;639;764;613;110;433;62	1	32	0	50.627	9.3	8.8	14.1	23.4	23.9	21.2	349140000	13340000	9881500	20393000	136740000	111350000
tr|K7EQH8|K7EQH8_HUMAN;sp|Q15649|ZNHI3_HUMAN	tr|K7EQH8|K7EQH8_HUMAN;sp|Q15649|ZNHI3_HUMAN	2;2	2;2	2;2	;	2	2	2	2	2	0	1	0	0	0	2	0	1	0	0	0	2	0	1	0	0	0	25.6	25.6	25.6	10.192	90	90;155	1	3	0.0011013	4.2565	25.6	0	15.6	0	0	0	7555200	2358000	0	5197100	0	0
sp|Q15678|PTN14_HUMAN;tr|E2J9M0|E2J9M0_HUMAN	sp|Q15678|PTN14_HUMAN	20;3	20;3	20;3		2	20	20	20	0	0	0	17	14	13	0	0	0	17	14	13	0	0	0	17	14	13	25.3	25.3	25.3	135.26	1187	1187;211	1	50	0	118.47	0	0	0	24.1	19.9	18.4	801700000	0	0	0	363810000	256760000
sp|Q15717|ELAV1_HUMAN;tr|B4DVB8|B4DVB8_HUMAN;tr|M0QZR9|M0QZR9_HUMAN;tr|M0R055|M0R055_HUMAN;tr|B1AM48|B1AM48_HUMAN;sp|Q12926-2|ELAV2_HUMAN;sp|Q12926|ELAV2_HUMAN;sp|P26378-4|ELAV4_HUMAN;sp|P26378-2|ELAV4_HUMAN;sp|P26378-5|ELAV4_HUMAN;tr|B1APY9|B1APY9_HUMAN;sp|P26378|ELAV4_HUMAN;sp|P26378-3|ELAV4_HUMAN;tr|B1APY8|B1APY8_HUMAN;tr|B1AM49|B1AM49_HUMAN	sp|Q15717|ELAV1_HUMAN;tr|B4DVB8|B4DVB8_HUMAN;tr|M0QZR9|M0QZR9_HUMAN	13;13;8;3;1;1;1;1;1;1;1;1;1;1;1	13;13;8;3;1;1;1;1;1;1;1;1;1;1;1	13;13;8;3;1;1;1;1;1;1;1;1;1;1;1	;;	15	13	13	13	12	11	11	8	11	11	12	11	11	8	11	11	12	11	11	8	11	11	46.3	46.3	46.3	36.091	326	326;353;153;133;189;346;359;366;366;369;371;380;383;385;387	1	77	0	80.106	44.2	36.5	41.4	33.1	45.7	42.9	1478100000	314860000	243000000	240620000	270920000	207400000
sp|Q15836|VAMP3_HUMAN;tr|K7ENK9|K7ENK9_HUMAN;tr|K7EKX0|K7EKX0_HUMAN;tr|J3QRU4|J3QRU4_HUMAN;sp|P63027|VAMP2_HUMAN;tr|F8WCA0|F8WCA0_HUMAN;tr|L7N2F9|L7N2F9_HUMAN	sp|Q15836|VAMP3_HUMAN	6;2;2;2;2;2;2	6;2;2;2;2;2;2	6;2;2;2;2;2;2		7	6	6	6	0	0	0	6	5	5	0	0	0	6	5	5	0	0	0	6	5	5	53	53	53	11.309	100	100;68;72;113;116;118;121	1	20	0	127.43	0	0	0	53	53	53	481230000	0	0	0	223420000	161930000
tr|G3V1Q4|G3V1Q4_HUMAN;tr|E7ES33|E7ES33_HUMAN;tr|E7EPK1|E7EPK1_HUMAN;sp|Q16181-2|SEPT7_HUMAN;sp|Q16181|SEPT7_HUMAN;tr|H0Y3Y4|H0Y3Y4_HUMAN;tr|H0YFF6|H0YFF6_HUMAN;tr|F5GZE5|F5GZE5_HUMAN;tr|Q5JXL7|Q5JXL7_HUMAN;sp|Q6ZU15|SEP14_HUMAN	tr|G3V1Q4|G3V1Q4_HUMAN;tr|E7ES33|E7ES33_HUMAN;tr|E7EPK1|E7EPK1_HUMAN;sp|Q16181-2|SEPT7_HUMAN;sp|Q16181|SEPT7_HUMAN;tr|H0Y3Y4|H0Y3Y4_HUMAN;tr|H0YFF6|H0YFF6_HUMAN	7;7;7;7;7;6;6;3;1;1	7;7;7;7;7;6;6;3;1;1	7;7;7;7;7;6;6;3;1;1	;;;;;;	10	7	7	7	0	0	0	6	7	3	0	0	0	6	7	3	0	0	0	6	7	3	25	25	25	44.842	384	384;436;436;436;437;373;381;235;88;432	1	19	0	26.191	0	0	0	21.9	25	12.8	136000000	0	0	0	58080000	54865000
sp|Q16560|U1SBP_HUMAN;sp|Q16560-2|U1SBP_HUMAN	sp|Q16560|U1SBP_HUMAN;sp|Q16560-2|U1SBP_HUMAN	1;1	1;1	1;1	;	2	1	1	1	0	0	0	1	1	0	0	0	0	1	1	0	0	0	0	1	1	0	5.7	5.7	5.7	29.45	246	246;251	1	2	0.002008	3.1157	0	0	0	5.7	5.7	0	3404100	0	0	0	2031500	1372600
sp|Q16629-3|SRSF7_HUMAN;sp|Q16629-2|SRSF7_HUMAN;sp|Q16629-4|SRSF7_HUMAN;tr|C9JAB2|C9JAB2_HUMAN;sp|Q16629|SRSF7_HUMAN	sp|Q16629-3|SRSF7_HUMAN;sp|Q16629-2|SRSF7_HUMAN;sp|Q16629-4|SRSF7_HUMAN;tr|C9JAB2|C9JAB2_HUMAN;sp|Q16629|SRSF7_HUMAN	3;3;3;3;3	2;2;2;2;2	2;2;2;2;2	;;;;	5	3	2	2	3	2	1	2	2	1	2	1	0	1	1	0	2	1	0	1	1	0	23.5	12.9	12.9	15.257	132	132;135;226;235;238	1	5	0	7.4288	23.5	19.7	10.6	19.7	19.7	10.6	24396000	11133000	3615600	0	5500700	4146300
sp|Q16630-2|CPSF6_HUMAN;tr|F8WJN3|F8WJN3_HUMAN;sp|Q16630-3|CPSF6_HUMAN;sp|Q16630|CPSF6_HUMAN;tr|F8W084|F8W084_HUMAN	sp|Q16630-2|CPSF6_HUMAN;tr|F8WJN3|F8WJN3_HUMAN;sp|Q16630-3|CPSF6_HUMAN;sp|Q16630|CPSF6_HUMAN	9;8;8;8;1	9;8;8;8;1	9;8;8;8;1	;;;	5	9	9	9	0	0	0	7	8	8	0	0	0	7	8	8	0	0	0	7	8	8	21.6	21.6	21.6	63.47	588	588;478;478;551;107	1	23	0	78.721	0	0	0	16.5	17.3	18.9	599000000	0	0	0	229750000	214920000
sp|Q16825|PTN21_HUMAN	sp|Q16825|PTN21_HUMAN	1	1	1		1	1	1	1	0	0	0	1	1	0	0	0	0	1	1	0	0	0	0	1	1	0	1.1	1.1	1.1	133.28	1174	1174	1	2	0.0010616	3.8	0	0	0	1.1	1.1	0	6786800	0	0	0	5374600	1412200
tr|H7C463|H7C463_HUMAN;tr|C9J406|C9J406_HUMAN;tr|B9A067|B9A067_HUMAN;sp|Q16891-3|IMMT_HUMAN;sp|Q16891-2|IMMT_HUMAN;sp|Q16891-4|IMMT_HUMAN;sp|Q16891|IMMT_HUMAN	tr|H7C463|H7C463_HUMAN;tr|C9J406|C9J406_HUMAN;tr|B9A067|B9A067_HUMAN;sp|Q16891-3|IMMT_HUMAN;sp|Q16891-2|IMMT_HUMAN;sp|Q16891-4|IMMT_HUMAN;sp|Q16891|IMMT_HUMAN	5;5;5;5;5;5;5	5;5;5;5;5;5;5	5;5;5;5;5;5;5	;;;;;;	7	5	5	5	4	1	2	0	0	0	4	1	2	0	0	0	4	1	2	0	0	0	13.1	13.1	13.1	68.064	613	613;659;711;726;747;757;758	1	7	0	14.31	9	2.3	5.5	0	0	0	28850000	17366000	4136000	7348700	0	0
tr|E5RJM0|E5RJM0_HUMAN;tr|B7ZLQ8|B7ZLQ8_HUMAN;sp|Q17RY0-2|CPEB4_HUMAN;sp|Q17RY0|CPEB4_HUMAN;sp|Q17RY0-3|CPEB4_HUMAN;tr|E5RFP2|E5RFP2_HUMAN;tr|H0YBG1|H0YBG1_HUMAN;tr|H0Y9D9|H0Y9D9_HUMAN;sp|Q7Z5Q1-7|CPEB2_HUMAN;sp|Q7Z5Q1-5|CPEB2_HUMAN;sp|Q7Z5Q1-4|CPEB2_HUMAN;sp|Q7Z5Q1-6|CPEB2_HUMAN;sp|Q7Z5Q1-3|CPEB2_HUMAN;sp|Q7Z5Q1|CPEB2_HUMAN;tr|J3KN18|J3KN18_HUMAN;sp|Q8NE35-2|CPEB3_HUMAN;sp|Q8NE35|CPEB3_HUMAN;tr|…	tr|E5RJM0|E5RJM0_HUMAN;tr|B7ZLQ8|B7ZLQ8_HUMAN;sp|Q17RY0-2|CPEB4_HUMAN;sp|Q17RY0|CPEB4_HUMAN;sp|Q17RY0-3|CPEB4_HUMAN;tr|E5RFP2|E5RFP2_HUMAN	8;8;8;8;5;5;3;3;3;3;3;3;3;3;3;3;3;3;3;3	8;8;8;8;5;5;3;3;3;3;3;3;3;3;3;3;3;3;3;3	8;8;8;8;5;5;3;3;3;3;3;3;3;3;3;3;3;3;3;3	;;;;;	20	8	8	8	0	1	1	7	5	3	0	1	1	7	5	3	0	1	1	7	5	3	16	16	16	69.768	639	639;704;712;729;322;339;147;167;548;559;562;567;575;589;597;684;698;1007;1026;1034	1	17	0	19.647	0	2.5	2.5	14.6	9.2	6.4	130460000	0	4644600	3131100	76151000	28866000
sp|Q2NL82|TSR1_HUMAN;tr|I3L1Q5|I3L1Q5_HUMAN	sp|Q2NL82|TSR1_HUMAN	15;2	15;2	15;2		2	15	15	15	5	5	4	13	11	8	5	5	4	13	11	8	5	5	4	13	11	8	24.8	24.8	24.8	91.809	804	804;210	1	48	0	84.136	9.2	9.2	7.6	20.8	18.2	12.8	427800000	24465000	20195000	8708200	190470000	114700000
sp|Q2TAY7|SMU1_HUMAN;tr|B4E3L0|B4E3L0_HUMAN	sp|Q2TAY7|SMU1_HUMAN	3;1	3;1	3;1		2	3	3	3	0	0	0	3	0	0	0	0	0	3	0	0	0	0	0	3	0	0	6.4	6.4	6.4	57.543	513	513;352	1	3	0	10.297	0	0	0	6.4	0	0	17005000	0	0	0	17005000	0
sp|Q2TBE0|C19L2_HUMAN;tr|H7C3G7|H7C3G7_HUMAN;sp|Q2TBE0-2|C19L2_HUMAN;tr|H0YE03|H0YE03_HUMAN;sp|Q2TBE0-3|C19L2_HUMAN	sp|Q2TBE0|C19L2_HUMAN;tr|H7C3G7|H7C3G7_HUMAN;sp|Q2TBE0-2|C19L2_HUMAN	8;4;4;3;3	8;4;4;3;3	8;4;4;3;3	;;	5	8	8	8	0	0	0	3	5	6	0	0	0	3	5	6	0	0	0	3	5	6	11.4	11.4	11.4	103.79	894	894;623;742;553;672	1	16	0	26.387	0	0	0	4.7	7	9.3	44639000	0	0	0	12407000	14382000
tr|H7C4C9|H7C4C9_HUMAN;sp|Q3B820|F161A_HUMAN;sp|Q3B820-3|F161A_HUMAN;tr|F8W731|F8W731_HUMAN;tr|F8WCZ8|F8WCZ8_HUMAN;sp|Q3B820-2|F161A_HUMAN	tr|H7C4C9|H7C4C9_HUMAN;sp|Q3B820|F161A_HUMAN;sp|Q3B820-3|F161A_HUMAN;tr|F8W731|F8W731_HUMAN;tr|F8WCZ8|F8WCZ8_HUMAN;sp|Q3B820-2|F161A_HUMAN	2;2;2;1;1;1	2;2;2;1;1;1	2;2;2;1;1;1	;;;;;	6	2	2	2	0	1	0	1	2	1	0	1	0	1	2	1	0	1	0	1	2	1	5.8	5.8	5.8	69.45	601	601;660;716;75;142;551	1	5	0.0011521	5.0479	0	3	0	3	5.8	3	30034000	0	5818400	0	9397800	10446000
sp|Q3KQU3-4|MA7D1_HUMAN;sp|Q3KQU3|MA7D1_HUMAN;sp|Q3KQU3-2|MA7D1_HUMAN;tr|C9JIR3|C9JIR3_HUMAN;tr|E9PLH3|E9PLH3_HUMAN;sp|Q3KQU3-3|MA7D1_HUMAN;tr|H0YF21|H0YF21_HUMAN	sp|Q3KQU3-4|MA7D1_HUMAN;sp|Q3KQU3|MA7D1_HUMAN;sp|Q3KQU3-2|MA7D1_HUMAN	18;18;17;8;5;4;1	18;18;17;8;5;4;1	18;18;17;8;5;4;1	;;	7	18	18	18	11	12	6	13	9	8	11	12	6	13	9	8	11	12	6	13	9	8	26.2	26.2	26.2	89.466	808	808;841;803;244;140;377;248	1	63	0	77.303	16.8	17.2	9.9	21.8	13.9	12.3	689390000	161970000	130350000	69674000	141830000	106070000
sp|Q3MHD2|LSM12_HUMAN;sp|Q3MHD2-2|LSM12_HUMAN;tr|K7ELG9|K7ELG9_HUMAN	sp|Q3MHD2|LSM12_HUMAN;sp|Q3MHD2-2|LSM12_HUMAN;tr|K7ELG9|K7ELG9_HUMAN	4;4;3	4;4;3	4;4;3	;;	3	4	4	4	0	2	0	1	2	3	0	2	0	1	2	3	0	2	0	1	2	3	33.3	33.3	33.3	21.701	195	195;198;230	1	8	0	22.031	0	13.8	0	7.2	19.5	26.7	139700000	0	24124000	0	23260000	57268000
sp|Q3V6T2-5|GRDN_HUMAN;sp|Q3V6T2-4|GRDN_HUMAN;sp|Q3V6T2-2|GRDN_HUMAN;sp|Q3V6T2-3|GRDN_HUMAN;sp|Q3V6T2|GRDN_HUMAN;tr|H0Y470|H0Y470_HUMAN;tr|H7C2C6|H7C2C6_HUMAN;tr|H0Y7U8|H0Y7U8_HUMAN;tr|C9J225|C9J225_HUMAN;tr|B3KW94|B3KW94_HUMAN;tr|H0Y7K3|H0Y7K3_HUMAN	sp|Q3V6T2-5|GRDN_HUMAN;sp|Q3V6T2-4|GRDN_HUMAN;sp|Q3V6T2-2|GRDN_HUMAN;sp|Q3V6T2-3|GRDN_HUMAN;sp|Q3V6T2|GRDN_HUMAN;tr|H0Y470|H0Y470_HUMAN;tr|H7C2C6|H7C2C6_HUMAN	10;10;10;10;10;5;5;4;1;1;1	10;10;10;10;10;5;5;4;1;1;1	10;10;10;10;10;5;5;4;1;1;1	;;;;;;	11	10	10	10	0	0	0	8	7	4	0	0	0	8	7	4	0	0	0	8	7	4	7.2	7.2	7.2	207.79	1796	1796;1842;1843;1870;1871;888;1202;737;147;372;374	1	19	0	34.61	0	0	0	5.7	4.6	3.3	82637000	0	0	0	49104000	26419000
sp|Q3YEC7|RABL6_HUMAN;sp|Q3YEC7-2|RABL6_HUMAN;sp|Q3YEC7-4|RABL6_HUMAN;sp|Q3YEC7-6|RABL6_HUMAN;tr|F2Z2T0|F2Z2T0_HUMAN;sp|Q3YEC7-3|RABL6_HUMAN;sp|Q3YEC7-5|RABL6_HUMAN;tr|G8JLF3|G8JLF3_HUMAN;tr|G3V154|G3V154_HUMAN;tr|H0Y7H6|H0Y7H6_HUMAN;tr|B1AMX5|B1AMX5_HUMAN;tr|H0Y4Z8|H0Y4Z8_HUMAN	sp|Q3YEC7|RABL6_HUMAN;sp|Q3YEC7-2|RABL6_HUMAN;sp|Q3YEC7-4|RABL6_HUMAN;sp|Q3YEC7-6|RABL6_HUMAN;tr|F2Z2T0|F2Z2T0_HUMAN;sp|Q3YEC7-3|RABL6_HUMAN;sp|Q3YEC7-5|RABL6_HUMAN;tr|G8JLF3|G8JLF3_HUMAN	8;7;5;5;5;5;4;4;3;2;2;1	8;7;5;5;5;5;4;4;3;2;2;1	8;7;5;5;5;5;4;4;3;2;2;1	;;;;;;;	12	8	8	8	0	0	0	5	4	5	0	0	0	5	4	5	0	0	0	5	4	5	18	18	18	79.548	729	729;730;257;314;484;520;258;614;471;215;448;225	1	14	0	27.699	0	0	0	9.3	9.2	12.8	69185000	0	0	0	22530000	19046000
sp|Q3ZCM7|TBB8_HUMAN;tr|F5H0I4|F5H0I4_HUMAN;tr|Q5SQY0|Q5SQY0_HUMAN	sp|Q3ZCM7|TBB8_HUMAN;tr|F5H0I4|F5H0I4_HUMAN;tr|Q5SQY0|Q5SQY0_HUMAN	3;2;2	1;1;1	1;1;1	;;	3	3	1	1	1	2	2	3	2	3	0	0	0	1	0	1	0	0	0	1	0	1	13.7	7.2	7.2	49.775	444	444;372;410	1	2	0.0011236	4.5573	3.4	6.5	6.5	13.7	6.5	13.7	12350000	0	0	0	6862600	0
sp|Q49A26-5|GLYR1_HUMAN;sp|Q49A26-2|GLYR1_HUMAN;sp|Q49A26-3|GLYR1_HUMAN;sp|Q49A26|GLYR1_HUMAN;sp|Q49A26-4|GLYR1_HUMAN;tr|K7EMM8|K7EMM8_HUMAN;tr|K7EQB2|K7EQB2_HUMAN;tr|K7ELL0|K7ELL0_HUMAN;tr|K7EPU6|K7EPU6_HUMAN	sp|Q49A26-5|GLYR1_HUMAN;sp|Q49A26-2|GLYR1_HUMAN;sp|Q49A26-3|GLYR1_HUMAN;sp|Q49A26|GLYR1_HUMAN;sp|Q49A26-4|GLYR1_HUMAN;tr|K7EMM8|K7EMM8_HUMAN	7;7;7;7;6;6;3;1;1	7;7;7;7;6;6;3;1;1	7;7;7;7;6;6;3;1;1	;;;;;	9	7	7	7	4	3	4	5	5	3	4	3	4	5	5	3	4	3	4	5	5	3	23.1	23.1	23.1	51.508	472	472;536;547;553;484;524;186;52;171	1	27	0	31.136	12.3	8.3	11.2	17.2	17.2	13.1	149390000	20708000	16031000	20079000	42525000	34115000
sp|Q504Q3-2|PAN2_HUMAN;sp|Q504Q3-3|PAN2_HUMAN;sp|Q504Q3|PAN2_HUMAN	sp|Q504Q3-2|PAN2_HUMAN;sp|Q504Q3-3|PAN2_HUMAN;sp|Q504Q3|PAN2_HUMAN	3;3;3	3;3;3	3;3;3	;;	3	3	3	3	0	0	0	1	2	3	0	0	0	1	2	3	0	0	0	1	2	3	4.8	4.8	4.8	135.01	1198	1198;1201;1202	1	6	0	10.853	0	0	0	1.3	3.6	4.8	21384000	0	0	0	4356000	10055000
sp|Q52LJ0-2|FA98B_HUMAN;sp|Q52LJ0|FA98B_HUMAN;tr|H0YNA1|H0YNA1_HUMAN	sp|Q52LJ0-2|FA98B_HUMAN;sp|Q52LJ0|FA98B_HUMAN	12;10;3	8;8;3	8;8;3	;	3	12	8	8	4	4	4	11	11	10	0	0	0	7	7	6	0	0	0	7	7	6	31.6	23.8	23.8	45.547	433	433;330;101	1	23	0	36.002	7.9	7.9	7.9	31.6	31.6	27.5	178780000	0	0	0	79413000	58634000
sp|Q56NI9|ESCO2_HUMAN;tr|E5RFP7|E5RFP7_HUMAN;tr|H0YB88|H0YB88_HUMAN;tr|E5RIE3|E5RIE3_HUMAN;tr|Q49AP4|Q49AP4_HUMAN;tr|E5RFE4|E5RFE4_HUMAN	sp|Q56NI9|ESCO2_HUMAN;tr|E5RFP7|E5RFP7_HUMAN;tr|H0YB88|H0YB88_HUMAN;tr|E5RIE3|E5RIE3_HUMAN;tr|Q49AP4|Q49AP4_HUMAN;tr|E5RFE4|E5RFE4_HUMAN	2;1;1;1;1;1	2;1;1;1;1;1	2;1;1;1;1;1	;;;;;	6	2	2	2	2	2	1	1	1	1	2	2	1	1	1	1	2	2	1	1	1	1	3.7	3.7	3.7	68.306	601	601;133;176;187;239;290	1	8	0.0011641	5.1984	3.7	3.7	2.3	2.3	1.3	2.3	25855000	7476800	6754800	4125500	3974500	2861000
sp|Q58A45-2|PAN3_HUMAN;sp|Q58A45-4|PAN3_HUMAN;sp|Q58A45-3|PAN3_HUMAN;sp|Q58A45|PAN3_HUMAN	sp|Q58A45-2|PAN3_HUMAN;sp|Q58A45-4|PAN3_HUMAN;sp|Q58A45-3|PAN3_HUMAN;sp|Q58A45|PAN3_HUMAN	1;1;1;1	1;1;1;1	1;1;1;1	;;;	4	1	1	1	0	0	0	1	1	0	0	0	0	1	1	0	0	0	0	1	1	0	3.3	3.3	3.3	64.464	575	575;687;833;887	1	2	0.002064	3.3552	0	0	0	3.3	3.3	0	14488000	0	0	0	7312900	7175200
tr|G3XAI9|G3XAI9_HUMAN;sp|Q5BKY9|F133B_HUMAN;sp|Q5BKY9-2|F133B_HUMAN;tr|C9JUX2|C9JUX2_HUMAN;sp|Q8N9E0|F133A_HUMAN	tr|G3XAI9|G3XAI9_HUMAN;sp|Q5BKY9|F133B_HUMAN;sp|Q5BKY9-2|F133B_HUMAN	5;5;4;1;1	5;5;4;1;1	5;5;4;1;1	;;	5	5	5	5	3	3	3	4	3	3	3	3	3	4	3	3	3	3	3	4	3	3	50.5	50.5	50.5	12.41	105	105;247;237;30;248	1	19	0	20.298	39	39	41	45.7	39	36.2	328740000	43379000	39155000	35328000	116980000	45658000
sp|Q5C9Z4|NOM1_HUMAN	sp|Q5C9Z4|NOM1_HUMAN	1	1	1		1	1	1	1	1	1	1	1	1	1	1	1	1	1	1	1	1	1	1	1	1	1	1.6	1.6	1.6	96.256	860	860	1	6	0.0010893	4.0831	1.6	1.6	1.6	1.6	1.6	1.6	22315000	3571800	3175600	2017300	5743200	4390100
sp|Q5EB52-2|MEST_HUMAN;sp|Q5EB52|MEST_HUMAN;tr|C9JW74|C9JW74_HUMAN;sp|Q5EB52-3|MEST_HUMAN;tr|C9JWU9|C9JWU9_HUMAN;tr|C9JSW2|C9JSW2_HUMAN;tr|C9JRA9|C9JRA9_HUMAN;tr|C9JCM6|C9JCM6_HUMAN;tr|R4GN52|R4GN52_HUMAN;tr|C9JUD2|C9JUD2_HUMAN;tr|C9JG66|C9JG66_HUMAN	sp|Q5EB52-2|MEST_HUMAN;sp|Q5EB52|MEST_HUMAN;tr|C9JW74|C9JW74_HUMAN;sp|Q5EB52-3|MEST_HUMAN;tr|C9JWU9|C9JWU9_HUMAN;tr|C9JSW2|C9JSW2_HUMAN	11;11;10;9;8;8;5;5;4;3;2	11;11;10;9;8;8;5;5;4;3;2	11;11;10;9;8;8;5;5;4;3;2	;;;;;	11	11	11	11	4	9	7	8	7	8	4	9	7	8	7	8	4	9	7	8	7	8	56.4	56.4	56.4	37.59	326	326;335;296;292;207;232;160;169;173;127;118	1	49	0	54.326	18.4	41.4	35.6	42.3	42	45.1	693480000	100780000	130600000	87297000	153730000	104520000
sp|Q5EBL8|PDZ11_HUMAN;sp|Q5EBL8-2|PDZ11_HUMAN	sp|Q5EBL8|PDZ11_HUMAN;sp|Q5EBL8-2|PDZ11_HUMAN	5;5	5;5	5;5	;	2	5	5	5	0	0	0	4	3	5	0	0	0	4	3	5	0	0	0	4	3	5	62.9	62.9	62.9	16.131	140	140;171	1	12	0	43.757	0	0	0	54.3	42.9	62.9	226910000	0	0	0	111480000	61026000
sp|Q5JSZ5|PRC2B_HUMAN;sp|Q5JSZ5-5|PRC2B_HUMAN;tr|Q5JSZ9|Q5JSZ9_HUMAN;sp|Q5JSZ5-2|PRC2B_HUMAN;sp|Q5JSZ5-3|PRC2B_HUMAN;tr|Q5JT00|Q5JT00_HUMAN;sp|Q5JSZ5-4|PRC2B_HUMAN;tr|H3BLU0|H3BLU0_HUMAN	sp|Q5JSZ5|PRC2B_HUMAN;sp|Q5JSZ5-5|PRC2B_HUMAN	44;33;5;3;3;2;2;1	41;30;5;3;3;2;2;1	32;26;5;3;3;2;2;1	;	8	44	41	32	26	32	31	30	30	23	24	30	28	29	27	21	19	24	21	21	21	17	29.9	29	22.3	242.96	2229	2229;1535;175;326;327;178;268;178	1	168	0	198.28	17.9	22.3	21.8	21.9	22.5	16.3	2503800000	429830000	434070000	358730000	593550000	402600000
sp|Q5JTH9|RRP12_HUMAN;sp|Q5JTH9-2|RRP12_HUMAN;sp|Q5JTH9-3|RRP12_HUMAN;tr|F5H456|F5H456_HUMAN	sp|Q5JTH9|RRP12_HUMAN;sp|Q5JTH9-2|RRP12_HUMAN;sp|Q5JTH9-3|RRP12_HUMAN;tr|F5H456|F5H456_HUMAN	23;22;22;19	23;22;22;19	23;22;22;19	;;;	4	23	23	23	17	14	18	19	16	13	17	14	18	19	16	13	17	14	18	19	16	13	20	20	20	143.7	1297	1297;1197;1236;1015	1	120	0	99.821	16	13	16.9	17	14.7	12.6	1120600000	204670000	162270000	156550000	245680000	194750000
sp|Q5JVS0|HABP4_HUMAN;sp|Q5JVS0-2|HABP4_HUMAN	sp|Q5JVS0|HABP4_HUMAN;sp|Q5JVS0-2|HABP4_HUMAN	17;12	17;12	17;12	;	2	17	17	17	12	14	12	12	12	11	12	14	12	12	12	11	12	14	12	12	12	11	52.5	52.5	52.5	45.785	413	413;308	1	91	0	142.17	48.9	49.4	46.2	44.3	39.5	38.3	5147700000	1105600000	1142800000	698250000	960490000	742310000
tr|M0QZ22|M0QZ22_HUMAN;sp|Q5PRF9|SMAG2_HUMAN	tr|M0QZ22|M0QZ22_HUMAN;sp|Q5PRF9|SMAG2_HUMAN	1;1	1;1	1;1	;	2	1	1	1	0	0	0	0	0	1	0	0	0	0	0	1	0	0	0	0	0	1	2.2	2.2	2.2	75.292	692	692;694	1	1	0.0020243	3.1665	0	0	0	0	0	2.2	1663900	0	0	0	0	0
sp|Q5QJE6|TDIF2_HUMAN	sp|Q5QJE6|TDIF2_HUMAN	1	1	1		1	1	1	1	0	1	1	0	0	0	0	1	1	0	0	0	0	1	1	0	0	0	1.9	1.9	1.9	84.468	756	756	1	2	0.009434	2.4273	0	1.9	1.9	0	0	0	4009600	0	1534300	2475300	0	0
sp|Q5SSJ5|HP1B3_HUMAN;tr|B0QZK4|B0QZK4_HUMAN;sp|Q5SSJ5-2|HP1B3_HUMAN;tr|Q5SWC8|Q5SWC8_HUMAN;sp|Q5SSJ5-3|HP1B3_HUMAN;tr|B0QZK9|B0QZK9_HUMAN;tr|B0QZK8|B0QZK8_HUMAN;sp|Q5SSJ5-5|HP1B3_HUMAN	sp|Q5SSJ5|HP1B3_HUMAN;tr|B0QZK4|B0QZK4_HUMAN;sp|Q5SSJ5-2|HP1B3_HUMAN;tr|Q5SWC8|Q5SWC8_HUMAN;sp|Q5SSJ5-3|HP1B3_HUMAN	16;13;13;11;11;3;3;3	16;13;13;11;11;3;3;3	16;13;13;11;11;3;3;3	;;;;	8	16	16	16	15	14	14	11	10	7	15	14	14	11	10	7	15	14	14	11	10	7	28.6	28.6	28.6	61.206	553	553;253;515;278;401;76;124;133	1	81	0	68.617	28.6	28.4	27.1	24.1	24.6	17.7	746660000	125420000	111000000	84691000	156610000	174510000
sp|Q5SW79|CE170_HUMAN;tr|H0Y2V6|H0Y2V6_HUMAN;tr|E7EMW0|E7EMW0_HUMAN;tr|E7EWM2|E7EWM2_HUMAN;sp|Q96L14|C170L_HUMAN;tr|H0Y4T4|H0Y4T4_HUMAN;tr|E5RG47|E5RG47_HUMAN;tr|E5RFU8|E5RFU8_HUMAN;tr|E5RJT5|E5RJT5_HUMAN;tr|E5RIH6|E5RIH6_HUMAN;tr|E5RGW7|E5RGW7_HUMAN;tr|H0YB66|H0YB66_HUMAN;sp|Q00G26|PLIN5_HUMAN	sp|Q5SW79|CE170_HUMAN;tr|H0Y2V6|H0Y2V6_HUMAN	58;53;14;13;12;11;7;6;5;4;3;2;1	58;53;14;13;12;11;7;6;5;4;3;2;1	4;4;0;0;0;0;0;0;0;0;0;2;0	;	13	58	58	4	0	1	0	47	45	40	0	1	0	47	45	40	0	0	0	4	3	2	48	48	2.6	175.29	1584	1584;1558;320;293;293;263;175;133;111;88;103;119;463	1	149	0	323.31	0	0.9	0	41.6	39.4	33.8	2992900000	0	0	0	1232700000	1022200000
sp|Q5SW79-3|CE170_HUMAN;sp|Q5SW79-2|CE170_HUMAN;tr|H0YB92|H0YB92_HUMAN	sp|Q5SW79-3|CE170_HUMAN;sp|Q5SW79-2|CE170_HUMAN	55;53;6	1;1;1	1;1;1	;	3	55	1	1	0	1	0	43	43	38	0	0	0	0	1	0	0	0	0	0	1	0	50	1.6	1.6	164.54	1486	1486;1460;173	1	1	0.0010977	4.1982	0	0.9	0	41.6	41.1	34.8	4963000	0	0	0	0	4963000
sp|Q5SY16|NOL9_HUMAN	sp|Q5SY16|NOL9_HUMAN	1	1	1		1	1	1	1	1	0	0	0	0	0	1	0	0	0	0	0	1	0	0	0	0	0	3.6	3.6	3.6	79.322	702	702	1	1	0	6.9715	3.6	0	0	0	0	0	9022800	9022800	0	0	0	0
sp|Q5T200|ZC3HD_HUMAN;tr|F8W781|F8W781_HUMAN;sp|Q5T200-2|ZC3HD_HUMAN	sp|Q5T200|ZC3HD_HUMAN;tr|F8W781|F8W781_HUMAN;sp|Q5T200-2|ZC3HD_HUMAN	3;2;2	3;2;2	3;2;2	;;	3	3	3	3	0	0	0	2	3	1	0	0	0	2	3	1	0	0	0	2	3	1	2.6	2.6	2.6	196.63	1668	1668;624;1564	1	6	0	12.23	0	0	0	1.9	2.6	1.2	31034000	0	0	0	10560000	16119000
sp|Q5T280|CI114_HUMAN;tr|R4GNG4|R4GNG4_HUMAN	sp|Q5T280|CI114_HUMAN	6;1	6;1	6;1		2	6	6	6	4	4	3	4	2	3	4	4	3	4	2	3	4	4	3	4	2	3	26.3	26.3	26.3	42.008	376	376;87	1	20	0	31.293	15.2	15.2	12.2	20.5	12.2	17.6	278000000	62375000	36100000	40602000	43639000	49373000
tr|F8W895|F8W895_HUMAN;tr|E9PAV9|E9PAV9_HUMAN;sp|Q5T3I0|GPTC4_HUMAN;sp|Q5T3I0-3|GPTC4_HUMAN	tr|F8W895|F8W895_HUMAN;tr|E9PAV9|E9PAV9_HUMAN;sp|Q5T3I0|GPTC4_HUMAN;sp|Q5T3I0-3|GPTC4_HUMAN	1;1;1;1	1;1;1;1	1;1;1;1	;;;	4	1	1	1	1	1	1	1	1	1	1	1	1	1	1	1	1	1	1	1	1	1	4.2	4.2	4.2	29.465	264	264;375;446;451	1	6	0.002002	3.0442	4.2	4.2	4.2	4.2	4.2	4.2	19705000	5242100	4516200	4694400	1745300	1544600
sp|Q5T5U3|RHG21_HUMAN;tr|E7ESW5|E7ESW5_HUMAN;sp|Q5T5U3-3|RHG21_HUMAN;tr|F8W9U9|F8W9U9_HUMAN	sp|Q5T5U3|RHG21_HUMAN;tr|E7ESW5|E7ESW5_HUMAN;sp|Q5T5U3-3|RHG21_HUMAN;tr|F8W9U9|F8W9U9_HUMAN	2;1;1;1	2;1;1;1	2;1;1;1	;;;	4	2	2	2	0	0	0	2	0	0	0	0	0	2	0	0	0	0	0	2	0	0	1.1	1.1	1.1	217.33	1957	1957;1131;1164;1165	1	2	0.0019861	2.9716	0	0	0	1.1	0	0	4769200	0	0	0	4769200	0
sp|Q5T5Y3|CAMP1_HUMAN;sp|Q5T5Y3-3|CAMP1_HUMAN;sp|Q5T5Y3-2|CAMP1_HUMAN	sp|Q5T5Y3|CAMP1_HUMAN;sp|Q5T5Y3-3|CAMP1_HUMAN;sp|Q5T5Y3-2|CAMP1_HUMAN	16;16;13	16;16;13	16;16;13	;;	3	16	16	16	0	0	0	12	13	7	0	0	0	12	13	7	0	0	0	12	13	7	14.9	14.9	14.9	177.97	1602	1602;1613;1324	1	34	0	89.214	0	0	0	10.6	12.4	7.2	267850000	0	0	0	119580000	89894000
sp|Q5T6F2|UBAP2_HUMAN;tr|F5H2U4|F5H2U4_HUMAN;tr|A6NCA8|A6NCA8_HUMAN;tr|E7EWG4|E7EWG4_HUMAN;tr|A2A305|A2A305_HUMAN;tr|Q5JV03|Q5JV03_HUMAN;tr|A2A306|A2A306_HUMAN;tr|Q5JV08|Q5JV08_HUMAN;tr|H0YDN2|H0YDN2_HUMAN	sp|Q5T6F2|UBAP2_HUMAN;tr|F5H2U4|F5H2U4_HUMAN;tr|A6NCA8|A6NCA8_HUMAN;tr|E7EWG4|E7EWG4_HUMAN	18;13;11;10;7;6;5;3;1	18;13;11;10;7;6;5;3;1	18;13;11;10;7;6;5;3;1	;;;	9	18	18	18	7	7	9	15	14	14	7	7	9	15	14	14	7	7	9	15	14	14	29.6	29.6	29.6	117.11	1119	1119;874;852;686;412;358;325;277;117	1	76	0	210.81	10.4	10.3	14.5	24.5	24.3	25	2408200000	77522000	72740000	84052000	921940000	709130000
sp|Q5T749|KPRP_HUMAN	sp|Q5T749|KPRP_HUMAN	6	6	6		1	6	6	6	3	3	2	3	3	2	3	3	2	3	3	2	3	3	2	3	3	2	17.4	17.4	17.4	64.135	579	579	1	17	0	18.215	6.7	6.7	5.5	10	9.7	7.9	127020000	20761000	15722000	10588000	40113000	23627000
sp|Q5T750|XP32_HUMAN	sp|Q5T750|XP32_HUMAN	2	2	2		1	2	2	2	1	1	1	1	1	1	1	1	1	1	1	1	1	1	1	1	1	1	3.6	3.6	3.6	26.238	250	250	1	6	0.0010661	3.8842	3.2	3.2	3.2	3.2	3.6	3.2	28691000	5488100	7574200	7447800	2444700	2453700
sp|Q5T8P6|RBM26_HUMAN;sp|Q5T8P6-4|RBM26_HUMAN;sp|Q5T8P6-6|RBM26_HUMAN;tr|E2PSN0|E2PSN0_HUMAN	sp|Q5T8P6|RBM26_HUMAN;sp|Q5T8P6-4|RBM26_HUMAN	18;13;4;2	18;13;4;2	1;1;0;0	;	4	18	18	1	0	0	0	16	14	7	0	0	0	16	14	7	0	0	0	1	1	0	17.3	17.3	1	113.6	1007	1007;558;120;171	1	40	0	45.686	0	0	0	17.1	14.1	8.8	302430000	0	0	0	132500000	119260000
sp|Q5T8P6-2|RBM26_HUMAN;sp|Q5T8P6-3|RBM26_HUMAN;sp|Q5T8P6-5|RBM26_HUMAN	sp|Q5T8P6-2|RBM26_HUMAN;sp|Q5T8P6-3|RBM26_HUMAN;sp|Q5T8P6-5|RBM26_HUMAN	18;17;13	1;1;1	1;1;1	;;	3	18	1	1	0	0	0	16	14	8	0	0	0	1	1	1	0	0	0	1	1	1	20	3.4	3.4	111.02	983	983;980;534	1	3	0.0011186	4.5331	0	0	0	19.8	16.8	12.4	59466000	0	0	0	17701000	21964000
sp|Q9NVI7-3|ATD3A_HUMAN;tr|H0Y2W2|H0Y2W2_HUMAN;sp|Q9NVI7-2|ATD3A_HUMAN;sp|Q5T9A4-3|ATD3B_HUMAN;sp|Q9NVI7|ATD3A_HUMAN;sp|Q5T9A4|ATD3B_HUMAN;sp|Q5T2N8|ATD3C_HUMAN;sp|Q5T9A4-2|ATD3B_HUMAN;tr|Q5SV16|Q5SV16_HUMAN	sp|Q9NVI7-3|ATD3A_HUMAN;tr|H0Y2W2|H0Y2W2_HUMAN;sp|Q9NVI7-2|ATD3A_HUMAN;sp|Q5T9A4-3|ATD3B_HUMAN;sp|Q9NVI7|ATD3A_HUMAN;sp|Q5T9A4|ATD3B_HUMAN;sp|Q5T2N8|ATD3C_HUMAN	3;3;3;3;3;3;2;1;1	3;3;3;3;3;3;2;1;1	3;3;3;3;3;3;2;1;1	;;;;;;	9	3	3	3	1	1	1	1	0	3	1	1	1	1	0	3	1	1	1	1	0	3	5.5	5.5	5.5	57.947	507	507;572;586;602;634;648;411;166;201	1	7	0.0011561	5.0715	1.6	1.6	1.6	1.6	0	5.5	22892000	2774000	2284200	2026700	6033200	0
sp|Q5TGY3|AHDC1_HUMAN	sp|Q5TGY3|AHDC1_HUMAN	9	9	9		1	9	9	9	6	6	6	2	3	4	6	6	6	2	3	4	6	6	6	2	3	4	9.3	9.3	9.3	168.35	1603	1603	1	27	0	37.708	6.4	6.4	6.5	2.2	2.9	4.1	123730000	33729000	32348000	22375000	8504300	12479000
tr|Q5TDE7|Q5TDE7_HUMAN;tr|Q5TDE8|Q5TDE8_HUMAN;tr|B4DLZ9|B4DLZ9_HUMAN;sp|Q5VTB9|RN220_HUMAN	tr|Q5TDE7|Q5TDE7_HUMAN;tr|Q5TDE8|Q5TDE8_HUMAN;tr|B4DLZ9|B4DLZ9_HUMAN;sp|Q5VTB9|RN220_HUMAN	3;3;3;3	3;3;3;3	3;3;3;3	;;;	4	3	3	3	2	2	2	3	2	1	2	2	2	3	2	1	2	2	2	3	2	1	12	12	12	29.304	259	259;260;353;566	1	12	0	11.48	9.3	9.3	9.3	12	9.3	5.4	111920000	19712000	17784000	8482700	32550000	20933000
sp|Q5VTL8|PR38B_HUMAN;sp|Q5VTL8-2|PR38B_HUMAN	sp|Q5VTL8|PR38B_HUMAN;sp|Q5VTL8-2|PR38B_HUMAN	8;6	8;6	8;6	;	2	8	8	8	2	0	0	7	5	6	2	0	0	7	5	6	2	0	0	7	5	6	16.3	16.3	16.3	64.467	546	546;190	1	23	0	31.045	2.9	0	0	14.7	11.2	12.5	312830000	7099600	0	0	128970000	96011000
sp|Q5VW36|FOCAD_HUMAN;tr|S4R400|S4R400_HUMAN;tr|S4R3N8|S4R3N8_HUMAN;tr|S4R450|S4R450_HUMAN;tr|S4R3S9|S4R3S9_HUMAN	sp|Q5VW36|FOCAD_HUMAN;tr|S4R400|S4R400_HUMAN	61;44;4;3;1	61;44;4;3;1	61;44;4;3;1	;	5	61	61	61	41	44	44	47	48	44	41	44	44	47	48	44	41	44	44	47	48	44	44	44	44	200.07	1801	1801;1237;180;128;99	1	337	0	323.31	32.4	34.2	35.3	31.5	31.4	31.1	11375000000	1483000000	1316200000	1134700000	3071300000	2588700000
sp|Q5XG87|PAPD7_HUMAN	sp|Q5XG87|PAPD7_HUMAN	1	1	1		1	1	1	1	0	0	0	1	0	0	0	0	0	1	0	0	0	0	0	1	0	0	3.5	3.5	3.5	59.873	542	542	1	1	0.0020263	3.1675	0	0	0	3.5	0	0	1363200	0	0	0	1363200	0
sp|Q63ZY3-3|KANK2_HUMAN;sp|Q63ZY3|KANK2_HUMAN;sp|Q63ZY3-2|KANK2_HUMAN;tr|K7ERU2|K7ERU2_HUMAN;tr|K7EIU4|K7EIU4_HUMAN;tr|K7ES05|K7ES05_HUMAN;tr|Q5W0W2|Q5W0W2_HUMAN;tr|Q5W0W3|Q5W0W3_HUMAN;sp|Q14678-2|KANK1_HUMAN;sp|Q14678|KANK1_HUMAN	sp|Q63ZY3-3|KANK2_HUMAN;sp|Q63ZY3|KANK2_HUMAN;sp|Q63ZY3-2|KANK2_HUMAN	12;12;11;4;4;1;1;1;1;1	12;12;11;4;4;1;1;1;1;1	12;12;11;4;4;1;1;1;1;1	;;	10	12	12	12	0	0	0	11	10	9	0	0	0	11	10	9	0	0	0	11	10	9	19.9	19.9	19.9	90.043	841	841;851;859;122;221;148;283;352;1194;1352	1	36	0	62.475	0	0	0	17.4	15.9	13.9	342620000	0	0	0	162270000	87480000
sp|Q659C4-9|LAR1B_HUMAN;sp|Q659C4|LAR1B_HUMAN;sp|Q659C4-2|LAR1B_HUMAN;tr|D6R9W6|D6R9W6_HUMAN;tr|G3XAJ5|G3XAJ5_HUMAN;sp|Q659C4-3|LAR1B_HUMAN;tr|G3V0E9|G3V0E9_HUMAN;tr|H0Y9K3|H0Y9K3_HUMAN;tr|D6RJB0|D6RJB0_HUMAN;sp|Q659C4-4|LAR1B_HUMAN	sp|Q659C4-9|LAR1B_HUMAN;sp|Q659C4|LAR1B_HUMAN;sp|Q659C4-2|LAR1B_HUMAN;tr|D6R9W6|D6R9W6_HUMAN;tr|G3XAJ5|G3XAJ5_HUMAN;sp|Q659C4-3|LAR1B_HUMAN;tr|G3V0E9|G3V0E9_HUMAN;tr|H0Y9K3|H0Y9K3_HUMAN;tr|D6RJB0|D6RJB0_HUMAN	13;13;12;10;10;9;9;9;9;5	10;10;9;10;10;9;9;9;9;5	10;10;9;10;10;9;9;9;9;5	;;;;;;;;	10	13	10	10	6	6	7	9	9	9	4	4	5	7	7	6	4	4	5	7	7	6	20.8	16.9	16.9	90.404	787	787;914;855;518;522;335;358;491;575;328	1	35	0	39.837	11.4	11.4	14	19.2	16.1	15.2	301230000	35799000	27307000	33252000	83669000	65903000
tr|B4DH53|B4DH53_HUMAN;sp|Q66K74|MAP1S_HUMAN;tr|M0QXQ9|M0QXQ9_HUMAN;tr|M0QY41|M0QY41_HUMAN;tr|M0QZ50|M0QZ50_HUMAN;tr|M0R1M7|M0R1M7_HUMAN;tr|M0R1J2|M0R1J2_HUMAN	tr|B4DH53|B4DH53_HUMAN;sp|Q66K74|MAP1S_HUMAN	9;9;2;2;1;1;1	9;9;2;2;1;1;1	9;9;2;2;1;1;1	;	7	9	9	9	0	0	0	9	8	5	0	0	0	9	8	5	0	0	0	9	8	5	14.8	14.8	14.8	109.79	1033	1033;1059;186;190;93;120;188	1	23	0	46.357	0	0	0	14.8	12.7	8.5	264140000	0	0	0	115840000	89227000
tr|F5GYV5|F5GYV5_HUMAN;tr|H7BZV4|H7BZV4_HUMAN;tr|B3V0L1|B3V0L1_HUMAN;tr|F8WCT1|F8WCT1_HUMAN;sp|Q66PJ3-4|AR6P4_HUMAN;sp|Q66PJ3-3|AR6P4_HUMAN;sp|Q66PJ3-2|AR6P4_HUMAN;sp|Q66PJ3|AR6P4_HUMAN;tr|F8WEP2|F8WEP2_HUMAN;sp|Q66PJ3-5|AR6P4_HUMAN;tr|F5H7X4|F5H7X4_HUMAN	tr|F5GYV5|F5GYV5_HUMAN;tr|H7BZV4|H7BZV4_HUMAN;tr|B3V0L1|B3V0L1_HUMAN;tr|F8WCT1|F8WCT1_HUMAN;sp|Q66PJ3-4|AR6P4_HUMAN;sp|Q66PJ3-3|AR6P4_HUMAN;sp|Q66PJ3-2|AR6P4_HUMAN;sp|Q66PJ3|AR6P4_HUMAN;tr|F8WEP2|F8WEP2_HUMAN;sp|Q66PJ3-5|AR6P4_HUMAN	5;5;5;5;5;5;5;5;4;4;2	5;5;5;5;5;5;5;5;4;4;2	5;5;5;5;5;5;5;5;4;4;2	;;;;;;;;;	11	5	5	5	5	4	3	2	4	3	5	4	3	2	4	3	5	4	3	2	4	3	20.9	20.9	20.9	23.687	211	211;216;226;229;338;341;352;360;170;304;307	1	21	0	18.288	20.9	19.9	16.1	7.1	19.9	16.1	365190000	49716000	40740000	42679000	93816000	77816000
sp|Q68D10-2|SPT2_HUMAN;sp|Q68D10|SPT2_HUMAN;sp|Q68D10-3|SPT2_HUMAN	sp|Q68D10-2|SPT2_HUMAN;sp|Q68D10|SPT2_HUMAN;sp|Q68D10-3|SPT2_HUMAN	5;5;3	5;5;3	5;5;3	;;	3	5	5	5	3	3	4	3	2	1	3	3	4	3	2	1	3	3	4	3	2	1	13.7	13.7	13.7	74.229	673	673;685;351	1	16	0	16.651	4.9	8	9.4	8	3.7	1.8	98749000	23981000	20288000	29967000	19355000	2945700
tr|E9PEI0|E9PEI0_HUMAN;sp|Q69YH5|CDCA2_HUMAN	tr|E9PEI0|E9PEI0_HUMAN;sp|Q69YH5|CDCA2_HUMAN	2;2	2;2	2;2	;	2	2	2	2	1	1	0	2	1	2	1	1	0	2	1	2	1	1	0	2	1	2	3.7	3.7	3.7	111.01	1008	1008;1023	1	7	0	6.8626	2.4	2.4	0	3.7	1.3	3.7	23205000	2755700	2678300	0	8924400	2801800
sp|Q69YN4-3|VIR_HUMAN;sp|Q69YN4|VIR_HUMAN;sp|Q69YN4-2|VIR_HUMAN;sp|Q69YN4-4|VIR_HUMAN;tr|H0YBN5|H0YBN5_HUMAN;tr|H0YB68|H0YB68_HUMAN	sp|Q69YN4-3|VIR_HUMAN;sp|Q69YN4|VIR_HUMAN;sp|Q69YN4-2|VIR_HUMAN;sp|Q69YN4-4|VIR_HUMAN	19;19;15;10;9;3	19;19;15;10;9;3	19;19;15;10;9;3	;;;	6	19	19	19	8	8	6	15	11	11	8	8	6	15	11	11	8	8	6	15	11	11	17.7	17.7	17.7	201.05	1797	1797;1812;1377;1147;730;91	1	66	0	124.04	8.1	8.3	6	12.9	10.8	10.6	955000000	65915000	39562000	30771000	662210000	88395000
sp|Q6GYQ0-4|RGPA1_HUMAN;sp|Q6GYQ0|RGPA1_HUMAN;tr|B9EK38|B9EK38_HUMAN;sp|Q6GYQ0-5|RGPA1_HUMAN;sp|Q6GYQ0-6|RGPA1_HUMAN;sp|Q6GYQ0-2|RGPA1_HUMAN;sp|Q6GYQ0-3|RGPA1_HUMAN	sp|Q6GYQ0-4|RGPA1_HUMAN;sp|Q6GYQ0|RGPA1_HUMAN;tr|B9EK38|B9EK38_HUMAN;sp|Q6GYQ0-5|RGPA1_HUMAN;sp|Q6GYQ0-6|RGPA1_HUMAN;sp|Q6GYQ0-2|RGPA1_HUMAN;sp|Q6GYQ0-3|RGPA1_HUMAN	4;4;4;4;4;4;3	4;4;4;4;4;4;3	4;4;4;4;4;4;3	;;;;;;	7	4	4	4	0	0	0	3	3	1	0	0	0	3	3	1	0	0	0	3	3	1	2.4	2.4	2.4	221.1	1961	1961;2036;2049;2073;2083;2083;1104	1	7	0	11.579	0	0	0	1.9	1.7	0.6	10080000	0	0	0	4800700	3423200
sp|Q6KF10|GDF6_HUMAN	sp|Q6KF10|GDF6_HUMAN	5	5	5		1	5	5	5	0	0	0	3	4	3	0	0	0	3	4	3	0	0	0	3	4	3	15.8	15.8	15.8	50.661	455	455	1	11	0	21.647	0	0	0	7.5	13.2	8.4	74025000	0	0	0	29282000	31888000
sp|Q6MZQ0|PRR5L_HUMAN;sp|Q6MZQ0-4|PRR5L_HUMAN;tr|H7BXN5|H7BXN5_HUMAN;tr|E9PIU0|E9PIU0_HUMAN;sp|Q6MZQ0-3|PRR5L_HUMAN;tr|E9PJV4|E9PJV4_HUMAN;tr|E9PLJ6|E9PLJ6_HUMAN;tr|E9PL62|E9PL62_HUMAN;tr|E9PP25|E9PP25_HUMAN;tr|E9PS02|E9PS02_HUMAN;tr|E9PKK6|E9PKK6_HUMAN;tr|E9PP62|E9PP62_HUMAN	sp|Q6MZQ0|PRR5L_HUMAN;sp|Q6MZQ0-4|PRR5L_HUMAN;tr|H7BXN5|H7BXN5_HUMAN;tr|E9PIU0|E9PIU0_HUMAN;sp|Q6MZQ0-3|PRR5L_HUMAN	4;3;3;2;2;1;1;1;1;1;1;1	4;3;3;2;2;1;1;1;1;1;1;1	4;3;3;2;2;1;1;1;1;1;1;1	;;;;	12	4	4	4	0	0	0	4	1	1	0	0	0	4	1	1	0	0	0	4	1	1	15.8	15.8	15.8	40.835	368	368;205;295;83;240;47;48;49;63;75;76;80	1	6	0	11.008	0	0	0	15.8	4.9	4.9	14473000	0	0	0	11296000	1392800
sp|Q6NUK4|REEP3_HUMAN;sp|Q6NUK4-2|REEP3_HUMAN	sp|Q6NUK4|REEP3_HUMAN;sp|Q6NUK4-2|REEP3_HUMAN	4;3	4;3	4;3	;	2	4	4	4	1	1	0	1	4	1	1	1	0	1	4	1	1	1	0	1	4	1	21.6	21.6	21.6	29.264	255	255;146	1	8	0	16.559	11	11	0	11	21.6	11	108650000	16152000	7581300	0	30775000	36403000
sp|Q6NUQ4-2|TM214_HUMAN;sp|Q6NUQ4|TM214_HUMAN;tr|H7C085|H7C085_HUMAN;tr|H7C0H8|H7C0H8_HUMAN;tr|H7C008|H7C008_HUMAN	sp|Q6NUQ4-2|TM214_HUMAN;sp|Q6NUQ4|TM214_HUMAN;tr|H7C085|H7C085_HUMAN	4;4;2;1;1	4;4;2;1;1	4;4;2;1;1	;;	5	4	4	4	0	0	0	1	3	3	0	0	0	1	3	3	0	0	0	1	3	3	8.4	8.4	8.4	72.039	644	644;689;247;225;306	1	7	0	7.387	0	0	0	2.2	7	6.8	22061000	0	0	0	5595400	8687500
sp|Q6NZI2|PTRF_HUMAN;sp|Q6NZI2-2|PTRF_HUMAN;sp|Q6NZI2-3|PTRF_HUMAN	sp|Q6NZI2|PTRF_HUMAN;sp|Q6NZI2-2|PTRF_HUMAN	10;7;4	10;7;4	10;7;4	;	3	10	10	10	3	3	4	8	8	7	3	3	4	8	8	7	3	3	4	8	8	7	26.4	26.4	26.4	43.476	390	390;300;198	1	40	0	60.731	11.8	11.8	14.6	22.1	26.4	21.3	645270000	16247000	12486000	12999000	308250000	181130000
sp|Q6P0Q8|MAST2_HUMAN;tr|E7ERL6|E7ERL6_HUMAN;sp|Q6P0Q8-2|MAST2_HUMAN;tr|B1AXG1|B1AXG1_HUMAN;tr|K7EJZ9|K7EJZ9_HUMAN;tr|K7EME4|K7EME4_HUMAN;sp|Q15418-3|KS6A1_HUMAN;tr|F5GYC4|F5GYC4_HUMAN;tr|B4DG22|B4DG22_HUMAN;tr|B7ZB17|B7ZB17_HUMAN;tr|E9PRI4|E9PRI4_HUMAN;tr|E9PGT3|E9PGT3_HUMAN;sp|Q15418|KS6A1_HUMAN;sp|P51812|KS6A3_HUMAN;sp|Q15418-2|KS6A1_HUMAN;tr|B7ZL90|B7ZL90_HUMAN;sp|Q9UK32|KS6A6_HUMAN;sp|Q96GX5…	sp|Q6P0Q8|MAST2_HUMAN;tr|E7ERL6|E7ERL6_HUMAN;sp|Q6P0Q8-2|MAST2_HUMAN	18;17;17;1;1;1;1;1;1;1;1;1;1;1;1;1;1;1;1;1	15;14;14;0;0;0;0;0;0;0;0;0;0;0;0;0;0;0;0;0	13;12;12;0;0;0;0;0;0;0;0;0;0;0;0;0;0;0;0;0	;;	20	18	15	13	2	2	2	12	15	11	2	2	2	10	13	8	2	2	2	8	11	7	15.6	13.5	11.4	196.43	1798	1798;1608;1608;227;433;475;643;710;711;712;719;724;735;740;744;745;745;840;878;879	1	38	0	57.452	1.9	1.9	1.9	11.1	11.9	9.1	249480000	6691000	5998700	5303500	107210000	81020000
sp|Q6P158|DHX57_HUMAN;tr|H7C109|H7C109_HUMAN;sp|Q6P158-2|DHX57_HUMAN;tr|H7BZ23|H7BZ23_HUMAN;tr|F8WAZ3|F8WAZ3_HUMAN	sp|Q6P158|DHX57_HUMAN;tr|H7C109|H7C109_HUMAN	12;9;2;1;1	11;9;1;1;1	11;9;1;1;1	;	5	12	11	11	2	4	2	10	4	6	2	4	2	9	4	6	2	4	2	9	4	6	12.3	11.7	11.7	155.6	1386	1386;665;658;51;472	1	28	0	34.482	1.9	5.3	2.1	9.9	3.5	5.5	115920000	6325300	17962000	8747300	48538000	14001000
sp|Q6P1L8|RM14_HUMAN	sp|Q6P1L8|RM14_HUMAN	2	2	2		1	2	2	2	2	1	1	1	1	1	2	1	1	1	1	1	2	1	1	1	1	1	13.1	13.1	13.1	15.947	145	145	1	7	0	7.0044	13.1	6.9	6.9	6.9	6.9	6.2	31530000	9186700	4190800	3778500	6394300	3714500
tr|K7EJY5|K7EJY5_HUMAN;sp|Q6P1N0-2|C2D1A_HUMAN;sp|Q6P1N0|C2D1A_HUMAN	tr|K7EJY5|K7EJY5_HUMAN;sp|Q6P1N0-2|C2D1A_HUMAN;sp|Q6P1N0|C2D1A_HUMAN	1;1;1	1;1;1	1;1;1	;;	3	1	1	1	0	0	0	1	1	0	0	0	0	1	1	0	0	0	0	1	1	0	4.8	4.8	4.8	39.079	378	378;950;951	1	2	0.0076409	2.5477	0	0	0	4.8	4.8	0	3558100	0	0	0	2324800	1233300
sp|Q6P1X5|TAF2_HUMAN;tr|H0YEX2|H0YEX2_HUMAN;tr|H0YC37|H0YC37_HUMAN	sp|Q6P1X5|TAF2_HUMAN	7;3;1	7;3;1	7;3;1		3	7	7	7	0	0	0	3	6	4	0	0	0	3	6	4	0	0	0	3	6	4	9.3	9.3	9.3	136.97	1199	1199;375;285	1	13	0	28.094	0	0	0	3.8	7.4	6.8	84731000	0	0	0	25800000	32475000
sp|Q6P2Q9|PRP8_HUMAN;tr|I3L0J9|I3L0J9_HUMAN;tr|I3L3Z8|I3L3Z8_HUMAN	sp|Q6P2Q9|PRP8_HUMAN;tr|I3L0J9|I3L0J9_HUMAN	6;4;2	6;4;2	6;4;2	;	3	6	6	6	0	0	0	6	4	3	0	0	0	6	4	3	0	0	0	6	4	3	4.5	4.5	4.5	273.6	2335	2335;1013;250	1	13	0	21.933	0	0	0	4.5	3.8	2.8	61725000	0	0	0	24943000	24247000
tr|C9JYQ9|C9JYQ9_HUMAN;sp|Q6P5R6|RL22L_HUMAN;tr|H0Y8C2|H0Y8C2_HUMAN	tr|C9JYQ9|C9JYQ9_HUMAN;sp|Q6P5R6|RL22L_HUMAN;tr|H0Y8C2|H0Y8C2_HUMAN	4;4;4	3;3;3	3;3;3	;;	3	4	3	3	3	3	3	3	3	2	2	2	2	3	3	2	2	2	2	3	3	2	46.3	39.7	39.7	14.478	121	121;122;142	1	25	0	32.315	26.4	26.4	26.4	39.7	39.7	19.8	1051200000	59458000	56037000	55190000	665070000	197580000
sp|Q6P6C2|ALKB5_HUMAN;sp|Q6P6C2-1|ALKB5_HUMAN	sp|Q6P6C2|ALKB5_HUMAN;sp|Q6P6C2-1|ALKB5_HUMAN	1;1	1;1	1;1	;	2	1	1	1	0	0	1	1	1	1	0	0	1	1	1	1	0	0	1	1	1	1	7.4	7.4	7.4	44.255	394	394;467	1	4	0	10.641	0	0	7.4	7.4	7.4	7.4	25826000	0	0	1926800	8296100	8064500
tr|Q5T2Z1|Q5T2Z1_HUMAN;sp|Q6PGN9-2|PSRC1_HUMAN;sp|Q6PGN9|PSRC1_HUMAN;tr|Q5T2Z0|Q5T2Z0_HUMAN;sp|Q6PGN9-3|PSRC1_HUMAN;sp|Q6PGN9-4|PSRC1_HUMAN	tr|Q5T2Z1|Q5T2Z1_HUMAN;sp|Q6PGN9-2|PSRC1_HUMAN;sp|Q6PGN9|PSRC1_HUMAN;tr|Q5T2Z0|Q5T2Z0_HUMAN;sp|Q6PGN9-3|PSRC1_HUMAN	3;3;3;2;2;1	3;3;3;2;2;1	3;3;3;2;2;1	;;;;	6	3	3	3	1	1	1	3	3	1	1	1	1	3	3	1	1	1	1	3	3	1	20.7	20.7	20.7	25.05	232	232;333;363;205;310;163	1	10	0	13.101	6	6	8.6	20.7	20.7	6	64954000	943430	1548600	3778700	29129000	26213000
sp|Q6PKG0|LARP1_HUMAN;sp|Q6PKG0-3|LARP1_HUMAN;tr|E5RH50|E5RH50_HUMAN;tr|H0YBW1|H0YBW1_HUMAN;tr|H0YC73|H0YC73_HUMAN;tr|H0YC33|H0YC33_HUMAN;tr|H0YAN4|H0YAN4_HUMAN;sp|Q659C4-7|LAR1B_HUMAN;sp|Q659C4-6|LAR1B_HUMAN;sp|Q659C4-5|LAR1B_HUMAN;tr|E5RHK4|E5RHK4_HUMAN;tr|H0YBR8|H0YBR8_HUMAN;tr|H0YAX9|H0YAX9_HUMAN;tr|H0YBJ5|H0YBJ5_HUMAN;tr|H0YBM7|H0YBM7_HUMAN	sp|Q6PKG0|LARP1_HUMAN;sp|Q6PKG0-3|LARP1_HUMAN;tr|E5RH50|E5RH50_HUMAN	42;38;26;12;8;7;5;3;3;3;2;1;1;1;1	42;38;26;12;8;7;5;3;3;3;2;1;1;1;1	39;35;26;12;8;7;5;0;0;0;2;1;1;1;1	;;	15	42	42	39	20	21	19	34	34	31	20	21	19	34	34	31	18	19	17	32	32	28	52.9	52.9	50.1	123.51	1096	1096;1019;611;281;195;183;150;201;247;281;93;36;61;67;167	1	182	0	299.03	26.8	29.5	29.5	41.3	45.9	43.2	4120400000	307800000	236140000	181940000	1410500000	1108300000
sp|Q6R327|RICTR_HUMAN;sp|Q6R327-3|RICTR_HUMAN;tr|D6R9S6|D6R9S6_HUMAN;sp|Q6R327-4|RICTR_HUMAN	sp|Q6R327|RICTR_HUMAN;sp|Q6R327-3|RICTR_HUMAN	10;10;2;2	10;10;2;2	10;10;2;2	;	4	10	10	10	0	0	0	6	5	4	0	0	0	6	5	4	0	0	0	6	5	4	8.5	8.5	8.5	192.22	1708	1708;1732;225;257	1	15	0	23.832	0	0	0	4.5	4.4	3.8	77863000	0	0	0	41318000	19167000
sp|Q6UN15|FIP1_HUMAN;sp|Q6UN15-5|FIP1_HUMAN;sp|Q6UN15-4|FIP1_HUMAN;tr|H0Y8P7|H0Y8P7_HUMAN	sp|Q6UN15|FIP1_HUMAN;sp|Q6UN15-5|FIP1_HUMAN;sp|Q6UN15-4|FIP1_HUMAN	20;18;14;4	20;18;14;4	3;1;1;0	;;	4	20	20	3	15	18	16	15	15	12	15	18	16	15	15	12	2	2	1	2	2	1	46.1	46.1	15	66.526	594	594;588;378;254	1	107	0	264.99	40.9	41.6	36.7	38.2	38.6	32.3	8391600000	1876500000	1811100000	1284100000	1499200000	1102500000
sp|Q6UN15-3|FIP1_HUMAN	sp|Q6UN15-3|FIP1_HUMAN	18	1	1		1	18	1	1	13	17	15	14	14	11	0	1	0	1	1	0	0	1	0	1	1	0	36.9	1.3	1.3	58.375	520	520	1	3	0.0020513	3.3032	33.5	35.6	35.6	34.8	32.1	30.6	49760000	0	22066000	0	22780000	4914000
sp|Q6UXN9|WDR82_HUMAN;tr|C9JBU3|C9JBU3_HUMAN	sp|Q6UXN9|WDR82_HUMAN	19;1	19;1	19;1		2	19	19	19	18	16	16	13	14	7	18	16	16	13	14	7	18	16	16	13	14	7	49.2	49.2	49.2	35.079	313	313;74	1	111	0	150.54	47	45	44.1	36.4	39.6	24	2361000000	473990000	418160000	342020000	445530000	391600000
sp|Q6UXT9|ABH15_HUMAN	sp|Q6UXT9|ABH15_HUMAN	1	1	1		1	1	1	1	0	0	0	0	1	1	0	0	0	0	1	1	0	0	0	0	1	1	2.4	2.4	2.4	51.771	468	468	1	2	0.0067179	2.5939	0	0	0	0	2.4	2.4	15036000	0	0	0	0	9204400
sp|Q6Y7W6-4|PERQ2_HUMAN;sp|Q6Y7W6|PERQ2_HUMAN;tr|I1E4Y6|I1E4Y6_HUMAN;sp|Q6Y7W6-3|PERQ2_HUMAN;tr|E7ESB6|E7ESB6_HUMAN;tr|C9JHW1|C9JHW1_HUMAN;tr|E9PC50|E9PC50_HUMAN;tr|C9J0V6|C9J0V6_HUMAN;tr|C9JHT0|C9JHT0_HUMAN;tr|C9JRZ2|C9JRZ2_HUMAN;tr|F8WCD5|F8WCD5_HUMAN;tr|C9JPV7|C9JPV7_HUMAN;tr|C9JXQ0|C9JXQ0_HUMAN;tr|C9JH18|C9JH18_HUMAN;tr|C9JW88|C9JW88_HUMAN;tr|C9JH78|C9JH78_HUMAN;tr|C9IYH5|C9IYH5_HUMAN;tr|C9J7…	sp|Q6Y7W6-4|PERQ2_HUMAN;sp|Q6Y7W6|PERQ2_HUMAN;tr|I1E4Y6|I1E4Y6_HUMAN;sp|Q6Y7W6-3|PERQ2_HUMAN;tr|E7ESB6|E7ESB6_HUMAN;tr|C9JHW1|C9JHW1_HUMAN	30;30;29;28;17;15;13;6;6;6;5;5;5;5;2;2;2;2;2;1;1	30;30;29;28;17;15;13;6;6;6;5;5;5;5;2;2;2;2;2;1;1	30;30;29;28;17;15;13;6;6;6;5;5;5;5;2;2;2;2;2;1;1	;;;;;	21	30	30	30	12	13	13	28	27	22	12	13	13	28	27	22	12	13	13	28	27	22	32.7	32.7	32.7	148.63	1286	1286;1299;1321;1320;836;720;872;106;113;115;92;93;100;149;68;90;119;143;176;62;71	1	139	0	323.31	14.2	15.4	15.2	30.1	30.2	24.7	4461500000	214090000	205550000	182780000	1627100000	1292200000
sp|Q6ZMP0|THSD4_HUMAN;sp|Q6ZMP0-2|THSD4_HUMAN;tr|B4DR13|B4DR13_HUMAN;sp|Q6ZMP0-3|THSD4_HUMAN	sp|Q6ZMP0|THSD4_HUMAN;sp|Q6ZMP0-2|THSD4_HUMAN;tr|B4DR13|B4DR13_HUMAN	5;4;3;1	5;4;3;1	5;4;3;1	;;	4	5	5	5	2	1	0	1	2	1	2	1	0	1	2	1	2	1	0	1	2	1	5.5	5.5	5.5	112.45	1018	1018;523;658;219	1	7	0	8.3119	2.8	1	0	1	1.8	1	43036000	17396000	989900	0	7681500	9720100
sp|Q6ZQX7-4|CQ097_HUMAN;sp|Q6ZQX7-2|CQ097_HUMAN;sp|Q6ZQX7-3|CQ097_HUMAN;sp|Q6ZQX7|CQ097_HUMAN	sp|Q6ZQX7-4|CQ097_HUMAN;sp|Q6ZQX7-2|CQ097_HUMAN;sp|Q6ZQX7-3|CQ097_HUMAN;sp|Q6ZQX7|CQ097_HUMAN	1;1;1;1	1;1;1;1	1;1;1;1	;;;	4	1	1	1	0	0	0	0	1	0	0	0	0	0	1	0	0	0	0	0	1	0	18.9	18.9	18.9	46.413	423	423;423;433;453	1	1	0.0019782	2.9342	0	0	0	0	18.9	0	3344400	0	0	0	0	3344400
tr|E9PLE3|E9PLE3_HUMAN;sp|Q6ZUT1|CK057_HUMAN;sp|Q6ZUT1-2|CK057_HUMAN;tr|E9PQL5|E9PQL5_HUMAN;tr|E9PSC8|E9PSC8_HUMAN;tr|E9PKA8|E9PKA8_HUMAN;sp|Q6ZUT1-3|CK057_HUMAN	tr|E9PLE3|E9PLE3_HUMAN;sp|Q6ZUT1|CK057_HUMAN;sp|Q6ZUT1-2|CK057_HUMAN;tr|E9PQL5|E9PQL5_HUMAN;tr|E9PSC8|E9PSC8_HUMAN;tr|E9PKA8|E9PKA8_HUMAN;sp|Q6ZUT1-3|CK057_HUMAN	3;3;3;2;2;2;2	3;3;3;2;2;2;2	3;3;3;2;2;2;2	;;;;;;	7	3	3	3	3	3	3	2	2	1	3	3	3	2	2	1	3	3	3	2	2	1	28.7	28.7	28.7	13.867	115	115;292;293;91;113;215;264	1	14	0	15.64	28.7	28.7	28.7	17.4	17.4	11.3	255580000	75981000	62413000	64853000	20213000	15108000
sp|Q6ZUT6|CO052_HUMAN;sp|Q6ZUT6-4|CO052_HUMAN;sp|Q6ZUT6-2|CO052_HUMAN;sp|Q6ZUT6-3|CO052_HUMAN;tr|H0YM82|H0YM82_HUMAN	sp|Q6ZUT6|CO052_HUMAN;sp|Q6ZUT6-4|CO052_HUMAN;sp|Q6ZUT6-2|CO052_HUMAN	26;21;15;12;9	26;21;15;12;9	26;21;15;12;9	;;	5	26	26	26	19	20	17	18	16	12	19	20	17	18	16	12	19	20	17	18	16	12	57.7	57.7	57.7	57.324	534	534;466;324;257;173	1	122	0	208.38	46.3	51.1	40.4	44	40.1	30.9	5855500000	1203200000	1301000000	921090000	1128000000	918110000
sp|Q6ZW31|SYDE1_HUMAN;sp|Q6ZW31-2|SYDE1_HUMAN;tr|M0QXZ8|M0QXZ8_HUMAN;tr|M0R101|M0R101_HUMAN;tr|M0R3D3|M0R3D3_HUMAN	sp|Q6ZW31|SYDE1_HUMAN;sp|Q6ZW31-2|SYDE1_HUMAN;tr|M0QXZ8|M0QXZ8_HUMAN	17;16;11;2;1	17;16;11;2;1	17;16;11;2;1	;;	5	17	17	17	1	3	1	17	14	13	1	3	1	17	14	13	1	3	1	17	14	13	29.8	29.8	29.8	79.792	735	735;668;392;191;170	1	53	0	71.5	1.6	5.3	1.6	29.8	27.2	22.7	596530000	4545600	8019800	3722200	287060000	174290000
sp|Q70EL1|UBP54_HUMAN;sp|Q70EL1-7|UBP54_HUMAN;tr|G8JLB5|G8JLB5_HUMAN;sp|Q70EL1-6|UBP54_HUMAN;sp|Q70EL1-4|UBP54_HUMAN;sp|Q70EL1-9|UBP54_HUMAN;sp|Q70EL1-10|UBP54_HUMAN;sp|Q70EL1-8|UBP54_HUMAN;tr|E7EW90|E7EW90_HUMAN;tr|H7C296|H7C296_HUMAN;tr|R4GN32|R4GN32_HUMAN;tr|H7C1E9|H7C1E9_HUMAN	sp|Q70EL1|UBP54_HUMAN;sp|Q70EL1-7|UBP54_HUMAN;tr|G8JLB5|G8JLB5_HUMAN;sp|Q70EL1-6|UBP54_HUMAN	5;4;3;3;2;2;2;2;2;1;1;1	5;4;3;3;2;2;2;2;2;1;1;1	5;4;3;3;2;2;2;2;2;1;1;1	;;;	12	5	5	5	0	0	0	4	4	2	0	0	0	4	4	2	0	0	0	4	4	2	4.3	4.3	4.3	187.39	1684	1684;1534;744;893;403;725;767;772;819;358;412;635	1	10	0	15.388	0	0	0	3.7	3.9	2.2	33176000	0	0	0	17157000	9876600
sp|Q71RC2-6|LARP4_HUMAN;sp|Q71RC2|LARP4_HUMAN;sp|Q71RC2-4|LARP4_HUMAN;sp|Q71RC2-5|LARP4_HUMAN;sp|Q71RC2-3|LARP4_HUMAN;sp|Q71RC2-7|LARP4_HUMAN;tr|Q96J85|Q96J85_HUMAN;sp|Q71RC2-2|LARP4_HUMAN;tr|F8W1I4|F8W1I4_HUMAN;tr|F8W1Z5|F8W1Z5_HUMAN;tr|F8VY40|F8VY40_HUMAN	sp|Q71RC2-6|LARP4_HUMAN;sp|Q71RC2|LARP4_HUMAN;sp|Q71RC2-4|LARP4_HUMAN;sp|Q71RC2-5|LARP4_HUMAN;sp|Q71RC2-3|LARP4_HUMAN;sp|Q71RC2-7|LARP4_HUMAN;tr|Q96J85|Q96J85_HUMAN;sp|Q71RC2-2|LARP4_HUMAN	8;8;8;7;7;6;5;5;2;2;2	8;8;8;7;7;6;5;5;2;2;2	8;8;8;7;7;6;5;5;2;2;2	;;;;;;;	11	8	8	8	1	1	1	7	5	5	1	1	1	7	5	5	1	1	1	7	5	5	17.2	17.2	17.2	72.733	653	653;724;730;653;723;445;375;605;125;169;191	1	23	0	24.843	2	2	2	15	10	12.3	142030000	5335500	4170100	3040500	55595000	42545000
sp|Q71UM5|RS27L_HUMAN;tr|H0YMV8|H0YMV8_HUMAN;tr|C9JLI6|C9JLI6_HUMAN	sp|Q71UM5|RS27L_HUMAN;tr|H0YMV8|H0YMV8_HUMAN;tr|C9JLI6|C9JLI6_HUMAN	5;5;4	2;2;2	2;2;2	;;	3	5	2	2	4	4	4	5	5	2	1	1	1	2	2	0	1	1	1	2	2	0	41.7	15.5	15.5	9.4771	84	84;100;97	1	10	0	13.904	39.3	39.3	39.3	41.7	41.7	25	289900000	14478000	10864000	11366000	94346000	158850000
sp|Q76M96|CCD80_HUMAN;sp|Q76M96-2|CCD80_HUMAN;tr|H7C5K4|H7C5K4_HUMAN;tr|C9J8I6|C9J8I6_HUMAN;sp|Q76M96-3|CCD80_HUMAN	sp|Q76M96|CCD80_HUMAN;sp|Q76M96-2|CCD80_HUMAN	33;33;12;3;2	33;33;12;3;2	33;33;12;3;2	;	5	33	33	33	25	24	23	24	22	25	25	24	23	24	22	25	25	24	23	24	22	25	39.5	39.5	39.5	108.17	950	950;961;261;212;85	1	161	0	223.02	32.8	31.8	32	27.2	29.4	30.2	2289400000	347570000	321490000	283410000	601100000	387250000
sp|Q7KZI7-10|MARK2_HUMAN;sp|Q7KZI7-13|MARK2_HUMAN;sp|Q7KZI7-7|MARK2_HUMAN;tr|E7ETY4|E7ETY4_HUMAN;sp|Q7KZI7-2|MARK2_HUMAN;sp|Q7KZI7-15|MARK2_HUMAN;sp|Q7KZI7-5|MARK2_HUMAN;sp|Q7KZI7-16|MARK2_HUMAN;sp|Q7KZI7-4|MARK2_HUMAN;sp|Q7KZI7-9|MARK2_HUMAN;sp|Q7KZI7-12|MARK2_HUMAN;sp|Q7KZI7-14|MARK2_HUMAN;sp|Q7KZI7-3|MARK2_HUMAN;sp|Q7KZI7-6|MARK2_HUMAN;sp|Q7KZI7-11|MARK2_HUMAN;tr|E9PC69|E9PC69_HUMAN;sp|Q7KZI7-…	sp|Q7KZI7-10|MARK2_HUMAN;sp|Q7KZI7-13|MARK2_HUMAN;sp|Q7KZI7-7|MARK2_HUMAN;tr|E7ETY4|E7ETY4_HUMAN;sp|Q7KZI7-2|MARK2_HUMAN;sp|Q7KZI7-15|MARK2_HUMAN;sp|Q7KZI7-5|MARK2_HUMAN;sp|Q7KZI7-16|MARK2_HUMAN;sp|Q7KZI7-4|MARK2_HUMAN;sp|Q7KZI7-9|MARK2_HUMAN;sp|Q7KZI7-12|MARK2_HUMAN;sp|Q7KZI7-14|MARK2_HUMAN;sp|Q7KZI7-3|MARK2_HUMAN;sp|Q7KZI7-6|MARK2_HUMAN;sp|Q7KZI7-11|MARK2_HUMAN;tr|E9PC69|E9PC69_HUMAN;sp|Q7KZI7-…	8;8;8;8;8;8;8;8;8;8;8;8;8;8;8;8;8;8;2;1;1	8;8;8;8;8;8;8;8;8;8;8;8;8;8;8;8;8;8;2;1;1	7;7;7;7;7;7;7;7;7;7;7;7;7;7;7;7;7;7;1;1;1	;;;;;;;;;;;;;;;;;	21	8	8	7	0	0	0	6	6	4	0	0	0	6	6	4	0	0	0	5	5	3	16.8	16.8	14.4	77.068	686	686;691;692;699;701;709;719;724;725;734;740;745;746;755;773;778;779;788;161;91;112	1	16	0	28.66	0	0	0	13.7	12.7	8.6	108840000	0	0	0	47864000	40302000
sp|Q7L014|DDX46_HUMAN;tr|D6RJA6|D6RJA6_HUMAN;tr|H0Y9U3|H0Y9U3_HUMAN	sp|Q7L014|DDX46_HUMAN;tr|D6RJA6|D6RJA6_HUMAN	4;3;1	4;3;1	4;3;1	;	3	4	4	4	0	0	0	3	2	1	0	0	0	3	2	1	0	0	0	3	2	1	3.8	3.8	3.8	117.36	1031	1031;471;70	1	6	0	12.184	0	0	0	2.8	1.7	1	20832000	0	0	0	11601000	5440100
sp|Q7L2E3|DHX30_HUMAN;sp|Q7L2E3-3|DHX30_HUMAN;tr|H7BXY3|H7BXY3_HUMAN;sp|Q7L2E3-2|DHX30_HUMAN;tr|F6R0H4|F6R0H4_HUMAN	sp|Q7L2E3|DHX30_HUMAN;sp|Q7L2E3-3|DHX30_HUMAN;tr|H7BXY3|H7BXY3_HUMAN;sp|Q7L2E3-2|DHX30_HUMAN	19;18;18;18;1	19;18;18;18;1	19;18;18;18;1	;;;	5	19	19	19	8	9	6	14	12	12	8	9	6	14	12	12	8	9	6	14	12	12	20.9	20.9	20.9	133.94	1194	1194;1155;1166;1222;42	1	61	0	69.621	8.8	10.1	6.1	15.9	13.4	14.2	304150000	36370000	44118000	18664000	87308000	61559000
sp|Q7L2H7|EIF3M_HUMAN;tr|B4E2Q4|B4E2Q4_HUMAN;tr|H0YCQ8|H0YCQ8_HUMAN;tr|J3KNJ2|J3KNJ2_HUMAN;tr|E9PRI2|E9PRI2_HUMAN;tr|E9PRY0|E9PRY0_HUMAN;tr|E9PN86|E9PN86_HUMAN;tr|E7ESM3|E7ESM3_HUMAN	sp|Q7L2H7|EIF3M_HUMAN;tr|B4E2Q4|B4E2Q4_HUMAN;tr|H0YCQ8|H0YCQ8_HUMAN	9;7;6;4;1;1;1;1	9;7;6;4;1;1;1;1	9;7;6;4;1;1;1;1	;;	8	9	9	9	0	0	0	8	8	5	0	0	0	8	8	5	0	0	0	8	8	5	38.5	38.5	38.5	42.502	374	374;242;221;191;59;74;102;123	1	23	0	65.984	0	0	0	33.7	33.7	20.6	212240000	0	0	0	107420000	64950000
sp|Q7L4I2-2|RSRC2_HUMAN;sp|Q7L4I2|RSRC2_HUMAN	sp|Q7L4I2-2|RSRC2_HUMAN;sp|Q7L4I2|RSRC2_HUMAN	3;3	3;3	3;3	;	2	3	3	3	0	0	0	3	3	2	0	0	0	3	3	2	0	0	0	3	3	2	11.1	11.1	11.1	44.878	386	386;434	1	9	0	13.399	0	0	0	11.1	11.1	8.3	98297000	0	0	0	40825000	37618000
sp|Q7L804|RFIP2_HUMAN;tr|Q3I768|Q3I768_HUMAN;tr|E7EX40|E7EX40_HUMAN;sp|Q6WKZ4-1|RFIP1_HUMAN;sp|Q6WKZ4-3|RFIP1_HUMAN;sp|Q6WKZ4|RFIP1_HUMAN	sp|Q7L804|RFIP2_HUMAN;tr|Q3I768|Q3I768_HUMAN	3;3;1;1;1;1	3;3;1;1;1;1	3;3;1;1;1;1	;	6	3	3	3	0	0	0	2	3	1	0	0	0	2	3	1	0	0	0	2	3	1	6.8	6.8	6.8	58.278	512	512;532;501;612;649;1283	1	6	0	6.0886	0	0	0	4.5	6.8	2.5	26359000	0	0	0	7617000	13790000
sp|Q7Z3G6|PRIC2_HUMAN;tr|H3BNU0|H3BNU0_HUMAN;tr|C9JY03|C9JY03_HUMAN;tr|F8W1Q8|F8W1Q8_HUMAN;tr|F8W1J1|F8W1J1_HUMAN;tr|H3BRB9|H3BRB9_HUMAN;tr|F8VUG8|F8VUG8_HUMAN;tr|A6ND81|A6ND81_HUMAN;tr|H7BZP7|H7BZP7_HUMAN;tr|F5H4N2|F5H4N2_HUMAN;sp|O43900|PRIC3_HUMAN;tr|H0Y413|H0Y413_HUMAN;sp|Q96MT3|PRIC1_HUMAN	sp|Q7Z3G6|PRIC2_HUMAN;tr|H3BNU0|H3BNU0_HUMAN	7;7;2;1;1;1;1;1;1;1;1;1;1	7;7;2;1;1;1;1;1;1;1;1;1;1	7;7;2;1;1;1;1;1;1;1;1;1;1	;	13	7	7	7	1	1	1	7	6	3	1	1	1	7	6	3	1	1	1	7	6	3	11.4	11.4	11.4	95.614	844	844;900;150;110;119;140;159;173;331;547;615;628;831	1	20	0	30.42	1.7	1.7	1.7	11.4	10.2	5.5	107000000	1165600	2136900	1484100	42959000	37011000
sp|Q7Z406|MYH14_HUMAN;sp|Q7Z406-6|MYH14_HUMAN;tr|F2Z2U8|F2Z2U8_HUMAN;tr|G8JLL9|G8JLL9_HUMAN;sp|Q7Z406-2|MYH14_HUMAN;tr|M0QY43|M0QY43_HUMAN;sp|Q7Z406-5|MYH14_HUMAN;sp|Q7Z406-4|MYH14_HUMAN	sp|Q7Z406|MYH14_HUMAN;sp|Q7Z406-6|MYH14_HUMAN;tr|F2Z2U8|F2Z2U8_HUMAN;tr|G8JLL9|G8JLL9_HUMAN;sp|Q7Z406-2|MYH14_HUMAN;tr|M0QY43|M0QY43_HUMAN;sp|Q7Z406-5|MYH14_HUMAN;sp|Q7Z406-4|MYH14_HUMAN	5;5;5;5;5;3;3;3	1;1;1;1;1;1;1;1	1;1;1;1;1;1;1;1	;;;;;;;	8	5	1	1	4	5	4	2	2	2	1	1	1	1	1	1	1	1	1	1	1	1	2.3	0.6	0.6	227.87	1995	1995;2003;2028;2036;2036;1003;1478;1779	1	6	0.001056	3.762	1.9	2.3	1.9	1.4	1.4	1.4	115590000	26414000	33352000	28418000	13282000	8337400
sp|Q7Z417|NUFP2_HUMAN;tr|A1L3A6|A1L3A6_HUMAN	sp|Q7Z417|NUFP2_HUMAN	20;2	20;2	20;2		2	20	20	20	16	18	13	16	15	14	16	18	13	16	15	14	16	18	13	16	15	14	41.4	41.4	41.4	76.12	695	695;120	1	99	0	182.68	33.2	35.8	26.5	37.1	31.2	27.5	3236300000	704040000	510150000	348130000	797550000	479110000
sp|Q7Z460-2|CLAP1_HUMAN;tr|B7ZLX3|B7ZLX3_HUMAN;tr|F5GWS0|F5GWS0_HUMAN;tr|F8WA11|F8WA11_HUMAN;sp|Q7Z460-3|CLAP1_HUMAN;sp|Q7Z460|CLAP1_HUMAN;tr|F5H2E2|F5H2E2_HUMAN;tr|F5GWM7|F5GWM7_HUMAN;tr|H0Y5T1|H0Y5T1_HUMAN;tr|C9J151|C9J151_HUMAN;tr|H0YHV8|H0YHV8_HUMAN	sp|Q7Z460-2|CLAP1_HUMAN;tr|B7ZLX3|B7ZLX3_HUMAN;tr|F5GWS0|F5GWS0_HUMAN;tr|F8WA11|F8WA11_HUMAN;sp|Q7Z460-3|CLAP1_HUMAN;sp|Q7Z460|CLAP1_HUMAN;tr|F5H2E2|F5H2E2_HUMAN;tr|F5GWM7|F5GWM7_HUMAN;tr|H0Y5T1|H0Y5T1_HUMAN	11;11;11;11;11;11;10;10;6;1;1	8;8;8;8;8;8;7;7;4;1;1	8;8;8;8;8;8;7;7;4;1;1	;;;;;;;;	11	11	8	8	0	0	0	10	8	5	0	0	0	7	6	3	0	0	0	7	6	3	8.7	7.4	7.4	162.11	1471	1471;1477;1478;1494;1494;1538;1245;1255;704;150;178	1	16	0	18.141	0	0	0	8	7.2	3.7	56845000	0	0	0	28336000	24363000
sp|Q7Z4K8-4|TRI46_HUMAN;tr|B7Z975|B7Z975_HUMAN;sp|Q7Z4K8-3|TRI46_HUMAN;sp|Q7Z4K8-2|TRI46_HUMAN;tr|F5GYK0|F5GYK0_HUMAN;tr|Q5VT61|Q5VT61_HUMAN;sp|Q7Z4K8-5|TRI46_HUMAN;sp|Q7Z4K8|TRI46_HUMAN	sp|Q7Z4K8-4|TRI46_HUMAN;tr|B7Z975|B7Z975_HUMAN;sp|Q7Z4K8-3|TRI46_HUMAN;sp|Q7Z4K8-2|TRI46_HUMAN;tr|F5GYK0|F5GYK0_HUMAN;tr|Q5VT61|Q5VT61_HUMAN;sp|Q7Z4K8-5|TRI46_HUMAN;sp|Q7Z4K8|TRI46_HUMAN	1;1;1;1;1;1;1;1	1;1;1;1;1;1;1;1	1;1;1;1;1;1;1;1	;;;;;;;	8	1	1	1	0	0	0	1	1	0	0	0	0	1	1	0	0	0	0	1	1	0	1.8	1.8	1.8	54.752	498	498;505;524;551;633;644;736;759	1	2	0.0085389	2.4662	0	0	0	1.8	1.8	0	3592000	0	0	0	2300800	1291100
sp|Q7Z5H3|RHG22_HUMAN;sp|Q7Z5H3-5|RHG22_HUMAN;sp|Q7Z5H3-3|RHG22_HUMAN;tr|A6NJ38|A6NJ38_HUMAN;tr|D6RBJ8|D6RBJ8_HUMAN;sp|Q7Z5H3-4|RHG22_HUMAN;tr|D6R9V6|D6R9V6_HUMAN	sp|Q7Z5H3|RHG22_HUMAN;sp|Q7Z5H3-5|RHG22_HUMAN;sp|Q7Z5H3-3|RHG22_HUMAN;tr|A6NJ38|A6NJ38_HUMAN;tr|D6RBJ8|D6RBJ8_HUMAN	15;15;13;12;8;5;5	15;15;13;12;8;5;5	1;1;1;1;1;0;0	;;;;	7	15	15	1	0	0	0	13	11	11	0	0	0	13	11	11	0	0	0	1	1	1	26.6	26.6	2	76.778	698	698;704;608;539;261;494;531	1	37	0	54.738	0	0	0	24.1	18.6	18.6	243470000	0	0	0	113250000	81605000
sp|Q7Z6E9-2|RBBP6_HUMAN;sp|Q7Z6E9|RBBP6_HUMAN;tr|H3BSK8|H3BSK8_HUMAN;sp|Q7Z6E9-4|RBBP6_HUMAN;tr|H3BUN0|H3BUN0_HUMAN;tr|I3L3Y2|I3L3Y2_HUMAN	sp|Q7Z6E9-2|RBBP6_HUMAN;sp|Q7Z6E9|RBBP6_HUMAN;tr|H3BSK8|H3BSK8_HUMAN;sp|Q7Z6E9-4|RBBP6_HUMAN	13;13;9;7;4;2	13;13;9;7;4;2	13;13;9;7;4;2	;;;	6	13	13	13	10	9	5	9	6	6	10	9	5	9	6	6	10	9	5	9	6	6	9.7	9.7	9.7	197.29	1758	1758;1792;1008;952;300;158	1	45	0	55.59	8.4	8	4.2	7.2	3.7	4.2	265670000	59618000	59900000	29653000	57911000	27333000
sp|Q7Z7F7|RM55_HUMAN;sp|Q7Z7F7-2|RM55_HUMAN	sp|Q7Z7F7|RM55_HUMAN;sp|Q7Z7F7-2|RM55_HUMAN	1;1	1;1	1;1	;	2	1	1	1	1	1	1	1	1	1	1	1	1	1	1	1	1	1	1	1	1	1	12.5	12.5	12.5	15.128	128	128;164	1	6	0	6.3849	12.5	12.5	12.5	12.5	12.5	12.5	40125000	3679000	4797400	4282600	9051100	9973000
sp|Q7Z7K6-3|CENPV_HUMAN;sp|Q7Z7K6|CENPV_HUMAN;sp|Q7Z7K6-2|CENPV_HUMAN	sp|Q7Z7K6-3|CENPV_HUMAN;sp|Q7Z7K6|CENPV_HUMAN	3;2;1	3;2;1	3;2;1	;	3	3	3	3	1	1	1	3	2	0	1	1	1	3	2	0	1	1	1	3	2	0	17.6	17.6	17.6	29.73	272	272;275;118	1	8	0	16.877	4.8	4.8	4.8	17.6	12.5	0	51253000	9621500	6202200	4252700	17945000	13232000
tr|E9PFQ4|E9PFQ4_HUMAN;sp|Q86SQ0-2|PHLB2_HUMAN;sp|Q86SQ0-3|PHLB2_HUMAN;sp|Q86SQ0|PHLB2_HUMAN;tr|G5E9V3|G5E9V3_HUMAN;tr|E9PDY7|E9PDY7_HUMAN;tr|E9PGF6|E9PGF6_HUMAN	tr|E9PFQ4|E9PFQ4_HUMAN;sp|Q86SQ0-2|PHLB2_HUMAN;sp|Q86SQ0-3|PHLB2_HUMAN;sp|Q86SQ0|PHLB2_HUMAN;tr|G5E9V3|G5E9V3_HUMAN;tr|E9PDY7|E9PDY7_HUMAN	11;11;11;11;9;7;4	11;11;11;11;9;7;4	11;11;11;11;9;7;4	;;;;;	7	11	11	11	0	0	0	7	6	2	0	0	0	7	6	2	0	0	0	7	6	2	14.7	14.7	14.7	125.47	1115	1115;1210;1237;1253;581;519;744	1	15	0	26.047	0	0	0	10	9.2	3.3	85769000	0	0	0	40335000	35558000
sp|Q86TB9-4|PATL1_HUMAN;sp|Q86TB9|PATL1_HUMAN;sp|Q86TB9-2|PATL1_HUMAN;sp|Q86TB9-3|PATL1_HUMAN	sp|Q86TB9-4|PATL1_HUMAN;sp|Q86TB9|PATL1_HUMAN;sp|Q86TB9-2|PATL1_HUMAN	16;16;14;2	16;16;14;2	16;16;14;2	;;	4	16	16	16	0	0	0	14	15	9	0	0	0	14	15	9	0	0	0	14	15	9	26.7	26.7	26.7	79.907	703	703;770;627;111	1	41	0	86.868	0	0	0	24.6	25.5	17.8	456450000	0	0	0	203190000	176840000
sp|Q86TN4|TRPT1_HUMAN;sp|Q86TN4-4|TRPT1_HUMAN;tr|F5H8A0|F5H8A0_HUMAN;sp|Q86TN4-2|TRPT1_HUMAN;sp|Q86TN4-3|TRPT1_HUMAN;tr|H0YGY9|H0YGY9_HUMAN;tr|F5H6B6|F5H6B6_HUMAN	sp|Q86TN4|TRPT1_HUMAN;sp|Q86TN4-4|TRPT1_HUMAN;tr|F5H8A0|F5H8A0_HUMAN;sp|Q86TN4-2|TRPT1_HUMAN;sp|Q86TN4-3|TRPT1_HUMAN	3;3;2;2;2;1;1	3;3;2;2;2;1;1	3;3;2;2;2;1;1	;;;;	7	3	3	3	0	0	0	2	2	3	0	0	0	2	2	3	0	0	0	2	2	3	22.5	22.5	22.5	27.742	253	253;255;191;204;216;115;167	1	7	0	10.999	0	0	0	15	15	22.5	43762000	0	0	0	14762000	14252000
sp|Q86U38|NOP9_HUMAN;tr|A8MY76|A8MY76_HUMAN	sp|Q86U38|NOP9_HUMAN;tr|A8MY76|A8MY76_HUMAN	6;4	6;4	6;4	;	2	6	6	6	3	2	3	4	6	4	3	2	3	4	6	4	3	2	3	4	6	4	16.2	16.2	16.2	69.437	636	636;535	1	26	0	43.359	6	3.6	8.2	11	16.2	12.6	178910000	13671000	6992300	10514000	54629000	64636000
sp|Q86U42|PABP2_HUMAN;sp|Q86U42-2|PABP2_HUMAN;sp|Q92843-2|B2CL2_HUMAN;tr|H0YJH9|H0YJH9_HUMAN	sp|Q86U42|PABP2_HUMAN;sp|Q86U42-2|PABP2_HUMAN;sp|Q92843-2|B2CL2_HUMAN	6;5;4;2	6;5;4;2	2;2;0;0	;;	4	6	6	2	4	3	4	6	3	5	4	3	4	6	3	5	1	1	1	2	1	1	37.6	37.6	19.9	32.749	306	306;296;333;96	1	29	0	51.991	20.3	15.7	20.3	37.6	15.7	22.9	578130000	90207000	76503000	72181000	187350000	91147000
sp|Q86U44|MTA70_HUMAN;tr|F5H6D8|F5H6D8_HUMAN;tr|B4DTN4|B4DTN4_HUMAN;tr|H0YFV6|H0YFV6_HUMAN;sp|Q86U44-2|MTA70_HUMAN	sp|Q86U44|MTA70_HUMAN;tr|F5H6D8|F5H6D8_HUMAN;tr|B4DTN4|B4DTN4_HUMAN;tr|H0YFV6|H0YFV6_HUMAN	4;3;3;3;1	4;3;3;3;1	4;3;3;3;1	;;;	5	4	4	4	0	0	0	2	3	3	0	0	0	2	3	3	0	0	0	2	3	3	9	9	9	64.473	580	580;245;258;336;221	1	8	0	7.5944	0	0	0	3.3	6.6	5.7	34830000	0	0	0	14647000	10866000
sp|Q86UE4|LYRIC_HUMAN;tr|E5RJU9|E5RJU9_HUMAN;tr|H0YB56|H0YB56_HUMAN;tr|H0YBJ8|H0YBJ8_HUMAN	sp|Q86UE4|LYRIC_HUMAN;tr|E5RJU9|E5RJU9_HUMAN	8;5;2;1	8;5;2;1	8;5;2;1	;	4	8	8	8	5	5	6	5	7	5	5	5	6	5	7	5	5	5	6	5	7	5	20.4	20.4	20.4	63.836	582	582;526;224;188	1	33	0	29.429	12	12	13.9	12	18.6	14.4	197960000	40375000	37973000	38565000	34760000	29951000
sp|Q86UK7-2|ZN598_HUMAN;sp|Q86UK7-3|ZN598_HUMAN;sp|Q86UK7|ZN598_HUMAN;tr|H3BQQ2|H3BQQ2_HUMAN;sp|Q86UK7-4|ZN598_HUMAN	sp|Q86UK7-2|ZN598_HUMAN;sp|Q86UK7-3|ZN598_HUMAN;sp|Q86UK7|ZN598_HUMAN;tr|H3BQQ2|H3BQQ2_HUMAN	11;11;11;10;2	11;11;11;10;2	11;11;11;10;2	;;;	5	11	11	11	0	0	0	8	9	8	0	0	0	8	9	8	0	0	0	8	9	8	16.4	16.4	16.4	97.805	896	896;898;904;849;341	1	27	0	47.581	0	0	0	9.9	14.3	12.3	147680000	0	0	0	52809000	52472000
sp|Q86US8|EST1A_HUMAN;sp|Q86US8-3|EST1A_HUMAN;sp|Q86US8-2|EST1A_HUMAN;tr|I3L3A9|I3L3A9_HUMAN;tr|I3L355|I3L355_HUMAN;tr|I3L176|I3L176_HUMAN;tr|I3L421|I3L421_HUMAN;tr|I3L1W8|I3L1W8_HUMAN;tr|I3L390|I3L390_HUMAN	sp|Q86US8|EST1A_HUMAN	17;7;5;2;2;2;2;2;2	17;7;5;2;2;2;2;2;2	17;7;5;2;2;2;2;2;2		9	17	17	17	0	0	0	11	14	12	0	0	0	11	14	12	0	0	0	11	14	12	17.1	17.1	17.1	160.46	1419	1419;511;330;119;123;162;163;164;208	1	39	0	63.263	0	0	0	10.6	14.2	11.6	290660000	0	0	0	94660000	110670000
sp|Q86UU1-2|PHLB1_HUMAN;sp|Q86UU1|PHLB1_HUMAN;sp|Q86UU1-3|PHLB1_HUMAN;tr|E9PKC1|E9PKC1_HUMAN;tr|E9PMZ5|E9PMZ5_HUMAN;tr|H0YCP1|H0YCP1_HUMAN;sp|Q6NSJ2|PHLB3_HUMAN	sp|Q86UU1-2|PHLB1_HUMAN;sp|Q86UU1|PHLB1_HUMAN;sp|Q86UU1-3|PHLB1_HUMAN	8;8;6;3;3;1;1	8;8;6;3;3;1;1	8;8;6;3;3;1;1	;;	7	8	8	8	0	0	0	5	6	3	0	0	0	5	6	3	0	0	0	5	6	3	9.6	9.6	9.6	144.74	1319	1319;1377;995;417;509;99;640	1	14	0	30.582	0	0	0	6.1	7.8	2.7	48372000	0	0	0	21343000	17742000
sp|Q86V48-2|LUZP1_HUMAN;sp|Q86V48-3|LUZP1_HUMAN;sp|Q86V48|LUZP1_HUMAN;tr|E5RFK8|E5RFK8_HUMAN;tr|E5RHU7|E5RHU7_HUMAN	sp|Q86V48-2|LUZP1_HUMAN;sp|Q86V48-3|LUZP1_HUMAN;sp|Q86V48|LUZP1_HUMAN	15;15;15;4;1	15;15;15;4;1	15;15;15;4;1	;;	5	15	15	15	0	0	0	10	7	11	0	0	0	10	7	11	0	0	0	10	7	11	18.9	18.9	18.9	114.59	1026	1026;1053;1076;273;35	1	28	0	43.316	0	0	0	11.6	8	14.4	108460000	0	0	0	49876000	29186000
sp|Q86V81|THOC4_HUMAN	sp|Q86V81|THOC4_HUMAN	15	15	2		1	15	15	2	15	13	14	13	14	13	15	13	14	13	14	13	2	2	2	2	2	2	50.2	50.2	6.2	26.888	257	257	1	264	0	323.31	50.2	50.2	50.2	49	49	49	66037000000	11344000000	9962300000	7625100000	16490000000	12091000000
sp|Q86W92-4|LIPB1_HUMAN;sp|Q86W92|LIPB1_HUMAN;sp|Q86W92-2|LIPB1_HUMAN;sp|Q86W92-3|LIPB1_HUMAN;tr|F5GZP6|F5GZP6_HUMAN;tr|H0YFE4|H0YFE4_HUMAN;tr|F5H6Q7|F5H6Q7_HUMAN;tr|F5H0E0|F5H0E0_HUMAN;tr|F5H495|F5H495_HUMAN;sp|Q86W92-5|LIPB1_HUMAN;tr|H0YGH8|H0YGH8_HUMAN;tr|E9PP16|E9PP16_HUMAN;sp|Q8ND30-3|LIPB2_HUMAN;sp|Q8ND30-2|LIPB2_HUMAN;sp|Q8ND30|LIPB2_HUMAN	sp|Q86W92-4|LIPB1_HUMAN;sp|Q86W92|LIPB1_HUMAN;sp|Q86W92-2|LIPB1_HUMAN;sp|Q86W92-3|LIPB1_HUMAN;tr|F5GZP6|F5GZP6_HUMAN	30;30;29;27;20;9;3;3;3;3;3;2;2;2;2	30;30;29;27;20;9;3;3;3;3;3;2;2;2;2	30;30;29;27;20;9;3;3;3;3;3;2;2;2;2	;;;;	15	30	30	30	0	0	0	18	23	21	0	0	0	18	23	21	0	0	0	18	23	21	34.1	34.1	34.1	110.3	980	980;1011;1005;858;744;242;86;109;152;170;205;718;733;764;876	1	66	0	190.82	0	0	0	24.3	26.9	25.9	1309600000	0	0	0	462360000	471800000
sp|Q86WX3|AROS_HUMAN;tr|F8WFE7|F8WFE7_HUMAN	sp|Q86WX3|AROS_HUMAN	3;1	3;1	3;1		2	3	3	3	3	3	3	1	1	1	3	3	3	1	1	1	3	3	3	1	1	1	34.6	34.6	34.6	15.434	136	136;69	1	17	0	22.833	34.6	34.6	34.6	9.6	9.6	9.6	259810000	89737000	46665000	81941000	20102000	11638000
sp|Q86X10-2|RLGPB_HUMAN;tr|A2A2F0|A2A2F0_HUMAN;sp|Q86X10-3|RLGPB_HUMAN;tr|A2A2E9|A2A2E9_HUMAN;sp|Q86X10|RLGPB_HUMAN	sp|Q86X10-2|RLGPB_HUMAN;tr|A2A2F0|A2A2F0_HUMAN;sp|Q86X10-3|RLGPB_HUMAN;tr|A2A2E9|A2A2E9_HUMAN;sp|Q86X10|RLGPB_HUMAN	1;1;1;1;1	1;1;1;1;1	1;1;1;1;1	;;;;	5	1	1	1	0	0	0	1	1	1	0	0	0	1	1	1	0	0	0	1	1	1	1.3	1.3	1.3	141.86	1273	1273;1323;1490;1491;1494	1	3	0.0039293	2.784	0	0	0	1.3	1.3	1.3	9503000	0	0	0	1786800	4876300
sp|Q86X95|CIR1_HUMAN;sp|Q86X95-2|CIR1_HUMAN;tr|H3BLY3|H3BLY3_HUMAN	sp|Q86X95|CIR1_HUMAN;sp|Q86X95-2|CIR1_HUMAN	9;7;3	9;7;3	9;7;3	;	3	9	9	9	4	4	4	5	5	4	4	4	4	5	5	4	4	4	4	5	5	4	22.2	22.2	22.2	52.313	450	450;202;96	1	29	0	27.147	8.4	12.2	8.9	14.2	14.2	13.3	289340000	22385000	25000000	36135000	76547000	75580000
tr|H0YIT6|H0YIT6_HUMAN;tr|G3V1N3|G3V1N3_HUMAN;sp|Q86XJ1|GA2L3_HUMAN	tr|H0YIT6|H0YIT6_HUMAN;tr|G3V1N3|G3V1N3_HUMAN;sp|Q86XJ1|GA2L3_HUMAN	2;2;2	2;2;2	2;2;2	;;	3	2	2	2	0	0	0	1	1	0	0	0	0	1	1	0	0	0	0	1	1	0	5.9	5.9	5.9	40.915	391	391;590;694	1	2	0.0010604	3.7909	0	0	0	2.3	3.6	0	4530800	0	0	0	3144700	1386100
sp|Q86XP3-2|DDX42_HUMAN;sp|Q86XP3|DDX42_HUMAN;tr|J3KRE3|J3KRE3_HUMAN	sp|Q86XP3-2|DDX42_HUMAN;sp|Q86XP3|DDX42_HUMAN;tr|J3KRE3|J3KRE3_HUMAN	2;2;1	2;2;1	2;2;1	;;	3	2	2	2	0	0	0	2	1	1	0	0	0	2	1	1	0	0	0	2	1	1	4	4	4	90.067	819	819;938;99	1	4	0	5.4726	0	0	0	4	1.6	1.6	50207000	0	0	0	36751000	7399200
sp|Q86XZ4|SPAS2_HUMAN;tr|F8VS10|F8VS10_HUMAN;tr|F8VXB3|F8VXB3_HUMAN;tr|F8VZS5|F8VZS5_HUMAN;tr|F8VXP9|F8VXP9_HUMAN;tr|F8VRH4|F8VRH4_HUMAN	sp|Q86XZ4|SPAS2_HUMAN;tr|F8VS10|F8VS10_HUMAN	12;7;2;1;1;1	12;7;2;1;1;1	12;7;2;1;1;1	;	6	12	12	12	4	6	5	10	10	7	4	6	5	10	10	7	4	6	5	10	10	7	36	36	36	59.544	545	545;295;98;66;67;74	1	46	0	74.532	12.8	19.6	15.2	29.4	29.4	22.9	421200000	33472000	45073000	32397000	129610000	115890000
sp|Q86Y91-2|KI18B_HUMAN;tr|H9KV46|H9KV46_HUMAN;sp|Q86Y91-3|KI18B_HUMAN;sp|Q86Y91|KI18B_HUMAN;sp|Q86Y91-4|KI18B_HUMAN;sp|Q8NI77|KI18A_HUMAN	sp|Q86Y91-2|KI18B_HUMAN;tr|H9KV46|H9KV46_HUMAN;sp|Q86Y91-3|KI18B_HUMAN;sp|Q86Y91|KI18B_HUMAN;sp|Q86Y91-4|KI18B_HUMAN	6;6;6;6;6;1	6;6;6;6;6;1	6;6;6;6;6;1	;;;;	6	6	6	6	5	5	5	3	3	2	5	5	5	3	3	2	5	5	5	3	3	2	9	9	9	91.964	842	842;855;861;864;873;898	1	30	0	21.2	7.7	7.7	8.1	5.2	5.2	3.9	194470000	48938000	41460000	42770000	27985000	20496000
sp|Q8IUD2-2|RB6I2_HUMAN;tr|G8JLD3|G8JLD3_HUMAN;sp|Q8IUD2-3|RB6I2_HUMAN;sp|Q8IUD2|RB6I2_HUMAN;sp|Q8IUD2-4|RB6I2_HUMAN;tr|K7EPP6|K7EPP6_HUMAN;tr|K7EPD6|K7EPD6_HUMAN;sp|Q8IUD2-5|RB6I2_HUMAN;sp|O15083|ERC2_HUMAN;tr|H7C4G9|H7C4G9_HUMAN	sp|Q8IUD2-2|RB6I2_HUMAN;tr|G8JLD3|G8JLD3_HUMAN;sp|Q8IUD2-3|RB6I2_HUMAN;sp|Q8IUD2|RB6I2_HUMAN;sp|Q8IUD2-4|RB6I2_HUMAN;tr|K7EPP6|K7EPP6_HUMAN	5;5;5;5;4;3;2;2;2;1	5;5;5;5;4;3;2;2;2;1	5;5;5;5;4;3;2;2;2;1	;;;;;	10	5	5	5	0	0	0	4	3	2	0	0	0	4	3	2	0	0	0	4	3	2	5	5	5	113.92	992	992;1086;1088;1116;948;344;285;720;957;528	1	9	0	19.403	0	0	0	4.1	2.9	2	38902000	0	0	0	28893000	5634300
sp|Q8IVT5-2|KSR1_HUMAN;tr|F5H0K8|F5H0K8_HUMAN;sp|Q8IVT5|KSR1_HUMAN;tr|F8WEA9|F8WEA9_HUMAN;tr|H7BYU0|H7BYU0_HUMAN;sp|Q8IVT5-3|KSR1_HUMAN;tr|A8MY87|A8MY87_HUMAN;tr|J3QLI1|J3QLI1_HUMAN;tr|J3QSG8|J3QSG8_HUMAN;tr|J3QQL4|J3QQL4_HUMAN;tr|J3QR75|J3QR75_HUMAN	sp|Q8IVT5-2|KSR1_HUMAN;tr|F5H0K8|F5H0K8_HUMAN;sp|Q8IVT5|KSR1_HUMAN;tr|F8WEA9|F8WEA9_HUMAN;tr|H7BYU0|H7BYU0_HUMAN;sp|Q8IVT5-3|KSR1_HUMAN;tr|A8MY87|A8MY87_HUMAN	8;8;8;8;6;6;5;1;1;1;1	8;8;8;8;6;6;5;1;1;1;1	8;8;8;8;6;6;5;1;1;1;1	;;;;;;	11	8	8	8	0	0	0	7	6	4	0	0	0	7	6	4	0	0	0	7	6	4	10.7	10.7	10.7	96.972	875	875;877;921;923;762;786;612;98;113;139;155	1	17	0	20.246	0	0	0	9	7	5.3	97240000	0	0	0	46449000	33941000
sp|Q8IWC1|MA7D3_HUMAN;sp|Q8IWC1-3|MA7D3_HUMAN;sp|Q8IWC1-4|MA7D3_HUMAN;sp|Q8IWC1-2|MA7D3_HUMAN	sp|Q8IWC1|MA7D3_HUMAN;sp|Q8IWC1-3|MA7D3_HUMAN;sp|Q8IWC1-4|MA7D3_HUMAN;sp|Q8IWC1-2|MA7D3_HUMAN	12;11;11;10	12;11;11;10	12;11;11;10	;;;	4	12	12	12	7	7	6	6	6	5	7	7	6	6	6	5	7	7	6	6	6	5	16.4	16.4	16.4	98.428	876	876;841;858;835	1	37	0	29.637	10	10.6	8.4	9.1	8.1	7.8	203690000	43888000	34520000	41389000	34200000	33336000
sp|Q8IWX8|CHERP_HUMAN;tr|J3QK89|J3QK89_HUMAN	sp|Q8IWX8|CHERP_HUMAN;tr|J3QK89|J3QK89_HUMAN	8;8	8;8	8;8	;	2	8	8	8	0	1	1	6	7	6	0	1	1	6	7	6	0	1	1	6	7	6	10.8	10.8	10.8	103.7	916	916;927	1	21	0	27.703	0	1.6	1.6	8.7	8.8	7.5	142050000	0	1982600	2767700	65537000	40803000
sp|Q8IXB1|DJC10_HUMAN;sp|Q8IXB1-2|DJC10_HUMAN;tr|E7EP04|E7EP04_HUMAN;tr|Q3B7W8|Q3B7W8_HUMAN	sp|Q8IXB1|DJC10_HUMAN;sp|Q8IXB1-2|DJC10_HUMAN	8;7;2;2	8;7;2;2	8;7;2;2	;	4	8	8	8	3	2	2	4	4	5	3	2	2	4	4	5	3	2	2	4	4	5	12.2	12.2	12.2	91.079	793	793;747;275;332	1	22	0	29.211	6.7	1.8	4.9	8.2	8.2	8.6	114310000	9665200	6746200	5914600	39598000	27597000
sp|Q8IXK0-2|PHC2_HUMAN;tr|B3KPJ4|B3KPJ4_HUMAN;sp|Q8IXK0-4|PHC2_HUMAN;sp|Q8IXK0|PHC2_HUMAN;sp|Q8IXK0-5|PHC2_HUMAN;sp|Q8IXK0-3|PHC2_HUMAN;tr|C9J3D2|C9J3D2_HUMAN;tr|H7C528|H7C528_HUMAN;sp|Q8NDX5-2|PHC3_HUMAN;sp|Q8NDX5|PHC3_HUMAN;sp|Q8NDX5-7|PHC3_HUMAN	sp|Q8IXK0-2|PHC2_HUMAN;tr|B3KPJ4|B3KPJ4_HUMAN;sp|Q8IXK0-4|PHC2_HUMAN;sp|Q8IXK0|PHC2_HUMAN;sp|Q8IXK0-5|PHC2_HUMAN;sp|Q8IXK0-3|PHC2_HUMAN;tr|C9J3D2|C9J3D2_HUMAN	6;6;6;6;6;4;4;2;2;2;2	6;6;6;6;6;4;4;2;2;2;2	6;6;6;6;6;4;4;2;2;2;2	;;;;;;	11	6	6	6	3	3	3	4	6	6	3	3	3	4	6	6	3	3	3	4	6	6	21.7	21.7	21.7	35.759	323	323;464;829;858;859;267;317;161;964;983;995	1	26	0	43.819	11.5	9.3	9.3	13.9	21.7	21.7	196010000	18412000	14087000	10492000	56560000	53747000
sp|Q8IXM3|RM41_HUMAN	sp|Q8IXM3|RM41_HUMAN	2	2	2		1	2	2	2	1	1	1	1	1	1	1	1	1	1	1	1	1	1	1	1	1	1	18.2	18.2	18.2	15.383	137	137	1	6	0.0011628	5.1933	7.3	10.9	10.9	10.9	10.9	10.9	34315000	8661700	6694700	4790800	4640200	5544100
sp|Q8IXT5|RB12B_HUMAN;tr|B9ZVT1|B9ZVT1_HUMAN	sp|Q8IXT5|RB12B_HUMAN;tr|B9ZVT1|B9ZVT1_HUMAN	3;2	3;2	3;2	;	2	3	3	3	0	0	0	1	0	2	0	0	0	1	0	2	0	0	0	1	0	2	3.2	3.2	3.2	118.1	1001	1001;881	1	3	0.0011099	4.4227	0	0	0	0.8	0	2.4	11278000	0	0	0	5912300	0
tr|J3QRH2|J3QRH2_HUMAN;sp|Q8IY31-4|IFT20_HUMAN;tr|J3QR43|J3QR43_HUMAN;sp|Q8IY31|IFT20_HUMAN;tr|J3QRC6|J3QRC6_HUMAN;sp|Q8IY31-3|IFT20_HUMAN;sp|Q8IY31-2|IFT20_HUMAN	tr|J3QRH2|J3QRH2_HUMAN;sp|Q8IY31-4|IFT20_HUMAN;tr|J3QR43|J3QR43_HUMAN;sp|Q8IY31|IFT20_HUMAN;tr|J3QRC6|J3QRC6_HUMAN;sp|Q8IY31-3|IFT20_HUMAN;sp|Q8IY31-2|IFT20_HUMAN	1;1;1;1;1;1;1	1;1;1;1;1;1;1	1;1;1;1;1;1;1	;;;;;;	7	1	1	1	0	0	0	1	1	0	0	0	0	1	1	0	0	0	0	1	1	0	19.7	19.7	19.7	7.984	71	71;114;132;132;141;148;158	1	2	0.001992	3.0283	0	0	0	19.7	19.7	0	3666900	0	0	0	2263200	1403700
sp|Q8IY67-2|RAVR1_HUMAN;tr|E9PAU2|E9PAU2_HUMAN;sp|Q8IY67|RAVR1_HUMAN;tr|K7EKR9|K7EKR9_HUMAN	sp|Q8IY67-2|RAVR1_HUMAN;tr|E9PAU2|E9PAU2_HUMAN;sp|Q8IY67|RAVR1_HUMAN	8;8;6;1	8;8;6;1	8;8;6;1	;;	4	8	8	8	0	0	0	7	7	4	0	0	0	7	7	4	0	0	0	7	7	4	22.2	22.2	22.2	77.859	739	739;756;606;96	1	18	0	35.381	0	0	0	19.2	19.8	11.8	181520000	0	0	0	92885000	62592000
sp|Q8IY81|SPB1_HUMAN	sp|Q8IY81|SPB1_HUMAN	2	2	2		1	2	2	2	2	2	1	2	2	1	2	2	1	2	2	1	2	2	1	2	2	1	3.5	3.5	3.5	96.557	847	847	1	10	0	6.1823	3.5	3.5	0.9	3.5	3.5	2.6	35710000	8601400	7117600	1827400	8395900	6610600
sp|Q8IYA6|CKP2L_HUMAN;tr|F5H0M5|F5H0M5_HUMAN;sp|Q8IYA6-2|CKP2L_HUMAN;tr|F8WBE0|F8WBE0_HUMAN	sp|Q8IYA6|CKP2L_HUMAN;tr|F5H0M5|F5H0M5_HUMAN;sp|Q8IYA6-2|CKP2L_HUMAN	4;3;2;1	4;3;2;1	4;3;2;1	;;	4	4	4	4	1	2	1	1	1	0	1	2	1	1	1	0	1	2	1	1	1	0	6	6	6	83.586	745	745;580;334;188	1	6	0	9.4599	1.9	3.1	1.9	1.1	1.1	0	10627000	2704600	3511300	0	2895700	1515900
sp|Q8IYB3-2|SRRM1_HUMAN;sp|Q8IYB3|SRRM1_HUMAN;tr|A9Z1X7|A9Z1X7_HUMAN;tr|E9PCT1|E9PCT1_HUMAN;tr|M0R088|M0R088_HUMAN;tr|M0R1E7|M0R1E7_HUMAN;tr|M0QXG5|M0QXG5_HUMAN;tr|B4DED5|B4DED5_HUMAN	sp|Q8IYB3-2|SRRM1_HUMAN;sp|Q8IYB3|SRRM1_HUMAN;tr|A9Z1X7|A9Z1X7_HUMAN;tr|E9PCT1|E9PCT1_HUMAN;tr|M0R088|M0R088_HUMAN	8;8;8;8;6;3;3;2	8;8;8;8;6;3;3;2	8;8;8;8;6;3;3;2	;;;;	8	8	8	8	3	2	2	7	7	4	3	2	2	7	7	4	3	2	2	7	7	4	11.6	11.6	11.6	102.12	902	902;904;913;916;681;79;102;318	1	29	0	58.357	6.2	4.9	4.9	9.8	11.5	7.3	473280000	18948000	11432000	14139000	189040000	137210000
tr|H7C5E4|H7C5E4_HUMAN;sp|Q8IZH2-2|XRN1_HUMAN;sp|Q8IZH2|XRN1_HUMAN	tr|H7C5E4|H7C5E4_HUMAN;sp|Q8IZH2-2|XRN1_HUMAN;sp|Q8IZH2|XRN1_HUMAN	2;2;2	2;2;2	2;2;2	;;	3	2	2	2	0	0	0	2	0	2	0	0	0	2	0	2	0	0	0	2	0	2	1.6	1.6	1.6	130.08	1160	1160;1694;1706	1	4	0.0011455	4.9276	0	0	0	1.6	0	1.6	15839000	0	0	0	11026000	0
sp|Q8N0T1|CH059_HUMAN;sp|Q8N0T1-2|CH059_HUMAN;tr|E5RGR5|E5RGR5_HUMAN;tr|E5RIV3|E5RIV3_HUMAN;tr|F5GXB7|F5GXB7_HUMAN	sp|Q8N0T1|CH059_HUMAN	3;1;1;1;1	3;1;1;1;1	3;1;1;1;1		5	3	3	3	1	2	2	0	0	2	1	2	2	0	0	2	1	2	2	0	0	2	25.5	25.5	25.5	11.243	98	98;43;45;59;100	1	7	0	5.5439	9.2	16.3	16.3	0	0	18.4	64802000	14623000	23093000	19696000	0	0
sp|Q8N0V3|RBFA_HUMAN	sp|Q8N0V3|RBFA_HUMAN	1	1	1		1	1	1	1	0	1	0	1	1	1	0	1	0	1	1	1	0	1	0	1	1	1	5.8	5.8	5.8	38.359	343	343	1	6	0	7.4009	0	5.8	0	5.8	5.8	5.8	12484000	0	1703800	0	5449700	4079400
sp|Q8N0Y2-2|ZN444_HUMAN;sp|Q8N0Y2|ZN444_HUMAN;tr|K7EMV5|K7EMV5_HUMAN;tr|K7ELZ3|K7ELZ3_HUMAN;tr|K7ESL2|K7ESL2_HUMAN;tr|K7EJH4|K7EJH4_HUMAN;tr|K7EJ91|K7EJ91_HUMAN;tr|K7EK55|K7EK55_HUMAN	sp|Q8N0Y2-2|ZN444_HUMAN;sp|Q8N0Y2|ZN444_HUMAN;tr|K7EMV5|K7EMV5_HUMAN;tr|K7ELZ3|K7ELZ3_HUMAN;tr|K7ESL2|K7ESL2_HUMAN;tr|K7EJH4|K7EJH4_HUMAN;tr|K7EJ91|K7EJ91_HUMAN;tr|K7EK55|K7EK55_HUMAN	6;6;4;4;4;4;4;3	6;6;4;4;4;4;4;3	6;6;4;4;4;4;4;3	;;;;;;;	8	6	6	6	3	4	1	2	2	1	3	4	1	2	2	1	3	4	1	2	2	1	27	27	27	35.132	326	326;327;71;72;77;90;99;44	1	13	0	15.878	17.8	20.9	2.1	6.1	9.8	6.7	145910000	48636000	36331000	4272000	3758900	29867000
sp|Q8N0Z3|SPICE_HUMAN;tr|H7C5N4|H7C5N4_HUMAN	sp|Q8N0Z3|SPICE_HUMAN;tr|H7C5N4|H7C5N4_HUMAN	3;2	3;2	3;2	;	2	3	3	3	0	1	1	3	2	1	0	1	1	3	2	1	0	1	1	3	2	1	5.8	5.8	5.8	96.263	855	855;189	1	8	0	10.432	0	1.4	1.4	5.8	3.2	1.4	29327000	0	1195800	2426800	16073000	4855300
sp|Q8N163-2|CCAR2_HUMAN;sp|Q8N163|CCAR2_HUMAN;tr|E5RGU7|E5RGU7_HUMAN;tr|E5RFJ3|E5RFJ3_HUMAN;tr|H0YC69|H0YC69_HUMAN;tr|H0YC58|H0YC58_HUMAN;tr|E5RHJ4|E5RHJ4_HUMAN;tr|E5RHH8|E5RHH8_HUMAN;tr|G3V119|G3V119_HUMAN;tr|H0YB24|H0YB24_HUMAN	sp|Q8N163-2|CCAR2_HUMAN;sp|Q8N163|CCAR2_HUMAN;tr|E5RGU7|E5RGU7_HUMAN;tr|E5RFJ3|E5RFJ3_HUMAN	5;5;3;3;2;2;2;1;1;1	5;5;3;3;2;2;2;1;1;1	5;5;3;3;2;2;2;1;1;1	;;;	10	5	5	5	0	0	0	3	4	1	0	0	0	3	4	1	0	0	0	3	4	1	9.5	9.5	9.5	103.14	923	923;923;150;162;148;183;277;81;598;615	1	8	0	14.268	0	0	0	4.8	7.9	1.5	51507000	0	0	0	21939000	19689000
sp|Q8N1W1-4|ARG28_HUMAN;sp|Q8N1W1-3|ARG28_HUMAN;sp|Q8N1W1|ARG28_HUMAN;sp|Q8N1W1-6|ARG28_HUMAN;sp|Q8N1W1-5|ARG28_HUMAN;sp|Q8N1W1-2|ARG28_HUMAN;tr|D6RGZ3|D6RGZ3_HUMAN	sp|Q8N1W1-4|ARG28_HUMAN;sp|Q8N1W1-3|ARG28_HUMAN;sp|Q8N1W1|ARG28_HUMAN;sp|Q8N1W1-6|ARG28_HUMAN;sp|Q8N1W1-5|ARG28_HUMAN	4;4;4;4;3;1;1	4;4;4;4;3;1;1	4;4;4;4;3;1;1	;;;;	7	4	4	4	0	0	0	3	2	4	0	0	0	3	2	4	0	0	0	3	2	4	3.5	3.5	3.5	185.84	1651	1651;1687;1705;1731;1392;602;651	1	9	0	10.243	0	0	0	2.8	2.4	3.5	44619000	0	0	0	22133000	10673000
sp|Q8N3C0|ASCC3_HUMAN;sp|Q8N3C0-4|ASCC3_HUMAN;sp|Q8N3C0-3|ASCC3_HUMAN;tr|E5RFZ0|E5RFZ0_HUMAN	sp|Q8N3C0|ASCC3_HUMAN	11;4;1;1	11;4;1;1	11;4;1;1		4	11	11	11	0	0	0	7	6	5	0	0	0	7	6	5	0	0	0	7	6	5	9	9	9	251.46	2202	2202;731;111;176	1	19	0	23.647	0	0	0	5.6	5	4	97200000	0	0	0	60997000	24561000
sp|Q8N3V7-3|SYNPO_HUMAN;sp|Q8N3V7-2|SYNPO_HUMAN;sp|Q8N3V7|SYNPO_HUMAN	sp|Q8N3V7-3|SYNPO_HUMAN;sp|Q8N3V7-2|SYNPO_HUMAN;sp|Q8N3V7|SYNPO_HUMAN	2;2;2	2;2;2	2;2;2	;;	3	2	2	2	0	0	0	2	2	1	0	0	0	2	2	1	0	0	0	2	2	1	4.7	4.7	4.7	73.666	685	685;903;929	1	5	0.0011062	4.3535	0	0	0	4.7	4.7	2.5	15556000	0	0	0	6214700	6174700
sp|Q8N474|SFRP1_HUMAN;tr|Q6ZSL4|Q6ZSL4_HUMAN	sp|Q8N474|SFRP1_HUMAN	11;4	11;4	11;4		2	11	11	11	8	7	8	10	10	9	8	7	8	10	10	9	8	7	8	10	10	9	44.3	44.3	44.3	35.385	314	314;178	1	72	0	51.583	29	25.8	27.4	42	42	41.4	4871100000	737580000	640480000	568590000	1495100000	864030000
sp|Q8N556|AFAP1_HUMAN;sp|Q8N556-2|AFAP1_HUMAN	sp|Q8N556|AFAP1_HUMAN;sp|Q8N556-2|AFAP1_HUMAN	1;1	1;1	1;1	;	2	1	1	1	0	0	0	1	1	0	0	0	0	1	1	0	0	0	0	1	1	0	2.2	2.2	2.2	80.724	730	730;814	1	2	0.0093458	2.3953	0	0	0	2.2	2.2	0	7040600	0	0	0	5294300	1746300
sp|Q8N5A5-3|ZGPAT_HUMAN;sp|Q8N5A5-2|ZGPAT_HUMAN;sp|Q8N5A5|ZGPAT_HUMAN	sp|Q8N5A5-3|ZGPAT_HUMAN;sp|Q8N5A5-2|ZGPAT_HUMAN;sp|Q8N5A5|ZGPAT_HUMAN	5;5;5	5;5;5	5;5;5	;;	3	5	5	5	1	0	0	4	4	3	1	0	0	4	4	3	1	0	0	4	4	3	12.4	12.4	12.4	54.604	502	502;511;531	1	12	0	18.39	1.8	0	0	8.8	11	7.4	38549000	1767400	0	0	13709000	13983000
sp|Q8N5F7|NKAP_HUMAN	sp|Q8N5F7|NKAP_HUMAN	4	4	4		1	4	4	4	2	2	2	2	3	3	2	2	2	2	3	3	2	2	2	2	3	3	18.8	18.8	18.8	47.138	415	415	1	15	0	21.834	10.8	10.8	10.8	10.8	14.5	15.2	314600000	65825000	66137000	45144000	73831000	39094000
tr|B7Z358|B7Z358_HUMAN;sp|Q8N5N7|RM50_HUMAN	tr|B7Z358|B7Z358_HUMAN;sp|Q8N5N7|RM50_HUMAN	1;1	1;1	1;1	;	2	1	1	1	0	0	0	1	0	0	0	0	0	1	0	0	0	0	0	1	0	0	14.1	14.1	14.1	15.524	135	135;158	1	1	0.0011136	4.494	0	0	0	14.1	0	0	7587800	0	0	0	7587800	0
sp|Q8N684-2|CPSF7_HUMAN;sp|Q8N684|CPSF7_HUMAN;sp|Q8N684-3|CPSF7_HUMAN;tr|F5H669|F5H669_HUMAN;tr|J3QT54|J3QT54_HUMAN;tr|F5H6M0|F5H6M0_HUMAN;tr|F5H047|F5H047_HUMAN;tr|C9J286|C9J286_HUMAN;tr|C9J323|C9J323_HUMAN;tr|C9JM38|C9JM38_HUMAN;tr|F5H5B7|F5H5B7_HUMAN;tr|F5H1W4|F5H1W4_HUMAN;tr|F5H2K8|F5H2K8_HUMAN;tr|F5H6P5|F5H6P5_HUMAN;tr|F5H6A8|F5H6A8_HUMAN;tr|F5GXA3|F5GXA3_HUMAN	sp|Q8N684-2|CPSF7_HUMAN;sp|Q8N684|CPSF7_HUMAN;sp|Q8N684-3|CPSF7_HUMAN;tr|F5H669|F5H669_HUMAN;tr|J3QT54|J3QT54_HUMAN;tr|F5H6M0|F5H6M0_HUMAN;tr|F5H047|F5H047_HUMAN	10;10;10;9;5;5;5;3;3;2;1;1;1;1;1;1	10;10;10;9;5;5;5;3;3;2;1;1;1;1;1;1	10;10;10;9;5;5;5;3;3;2;1;1;1;1;1;1	;;;;;;	16	10	10	10	0	0	0	9	8	7	0	0	0	9	8	7	0	0	0	9	8	7	28.1	28.1	28.1	51.095	462	462;471;514;374;205;219;288;144;146;138;93;98;100;101;101;102	1	29	0	43.063	0	0	0	26.4	22.3	20.8	387400000	0	0	0	162560000	123100000
sp|Q8N6Y2-2|LRC17_HUMAN;sp|Q8N6Y2|LRC17_HUMAN	sp|Q8N6Y2-2|LRC17_HUMAN;sp|Q8N6Y2|LRC17_HUMAN	2;2	2;2	2;2	;	2	2	2	2	0	0	1	2	0	1	0	0	1	2	0	1	0	0	1	2	0	1	9.3	9.3	9.3	36.273	313	313;441	1	4	0.0010493	3.706	0	0	3.8	9.3	0	3.8	22890000	0	0	2393500	15076000	0
sp|Q8N999-3|CL029_HUMAN;sp|Q8N999|CL029_HUMAN	sp|Q8N999-3|CL029_HUMAN;sp|Q8N999|CL029_HUMAN	1;1	1;1	1;1	;	2	1	1	1	1	1	1	1	1	1	1	1	1	1	1	1	1	1	1	1	1	1	3.3	3.3	3.3	34.723	302	302;325	1	7	0.0094251	2.4234	3.3	3.3	3.3	3.3	3.3	3.3	815960000	94804000	120290000	103460000	168290000	155550000
sp|Q8N9Q2|SR1IP_HUMAN	sp|Q8N9Q2|SR1IP_HUMAN	2	2	2		1	2	2	2	2	1	0	0	1	0	2	1	0	0	1	0	2	1	0	0	1	0	14.8	14.8	14.8	18.177	155	155	1	4	0	5.9616	14.8	7.7	0	0	7.7	0	14972000	9540200	2732500	0	0	2699400
sp|Q8N9T8|KRI1_HUMAN;tr|D3YTE0|D3YTE0_HUMAN;tr|H0YFD2|H0YFD2_HUMAN	sp|Q8N9T8|KRI1_HUMAN;tr|D3YTE0|D3YTE0_HUMAN;tr|H0YFD2|H0YFD2_HUMAN	3;3;2	3;3;2	3;3;2	;;	3	3	3	3	2	0	0	0	1	0	2	0	0	0	1	0	2	0	0	0	1	0	5	5	5	82.597	703	703;705;190	1	3	0	10.009	3	0	0	0	2	0	10020000	5690900	0	0	0	4329000
sp|Q8NAF0|ZN579_HUMAN	sp|Q8NAF0|ZN579_HUMAN	2	2	2		1	2	2	2	0	1	0	2	1	0	0	1	0	2	1	0	0	1	0	2	1	0	4.1	4.1	4.1	60.509	562	562	1	4	0.0010787	3.9625	0	2.8	0	4.1	2.8	0	17393000	0	5266700	0	7783400	4342500
sp|Q8NAV1|PR38A_HUMAN	sp|Q8NAV1|PR38A_HUMAN	3	3	3		1	3	3	3	0	0	0	3	2	2	0	0	0	3	2	2	0	0	0	3	2	2	10.3	10.3	10.3	37.476	312	312	1	9	0	9.7002	0	0	0	10.3	9.9	9.9	49648000	0	0	0	24935000	20543000
sp|Q8NC51|PAIRB_HUMAN;sp|Q8NC51-3|PAIRB_HUMAN;sp|Q8NC51-2|PAIRB_HUMAN;sp|Q8NC51-4|PAIRB_HUMAN	sp|Q8NC51|PAIRB_HUMAN;sp|Q8NC51-3|PAIRB_HUMAN;sp|Q8NC51-2|PAIRB_HUMAN;sp|Q8NC51-4|PAIRB_HUMAN	41;38;38;35	41;38;38;35	41;38;38;35	;;;	4	41	41	41	36	36	32	31	28	27	36	36	32	31	28	27	36	36	32	31	28	27	63	63	63	44.965	408	408;393;402;387	1	425	0	323.31	62.7	59.8	62.5	60	55.4	53.4	81545000000	12734000000	18531000000	7738400000	18345000000	18687000000
sp|Q8NCA5-2|FA98A_HUMAN;sp|Q8NCA5|FA98A_HUMAN;tr|E9PH82|E9PH82_HUMAN;tr|B4DT23|B4DT23_HUMAN;tr|C9J3G8|C9J3G8_HUMAN	sp|Q8NCA5-2|FA98A_HUMAN;sp|Q8NCA5|FA98A_HUMAN;tr|E9PH82|E9PH82_HUMAN	22;22;17;10;3	22;22;17;10;3	18;18;15;6;3	;;	5	22	22	18	22	19	20	17	15	12	22	19	20	17	15	12	18	15	16	13	11	8	51.7	51.7	45.2	55.272	518	518;519;312;323;68	1	208	0	323.31	51.7	42.9	49.8	44.6	38.8	29.2	32377000000	6269200000	5774800000	4719800000	6609000000	5799700000
sp|Q8NCF5|NF2IP_HUMAN;sp|Q8NCF5-3|NF2IP_HUMAN;sp|Q8NCF5-2|NF2IP_HUMAN;tr|H3BSZ7|H3BSZ7_HUMAN	sp|Q8NCF5|NF2IP_HUMAN	5;1;1;1	5;1;1;1	5;1;1;1		4	5	5	5	0	0	0	2	4	4	0	0	0	2	4	4	0	0	0	2	4	4	17.7	17.7	17.7	45.816	419	419;127;138;140	1	10	0	11.548	0	0	0	6.4	17.4	10.3	52980000	0	0	0	11943000	23304000
tr|B4DTG6|B4DTG6_HUMAN;sp|Q8ND56-2|LS14A_HUMAN;sp|Q8ND56|LS14A_HUMAN;tr|I3L4Q1|I3L4Q1_HUMAN	tr|B4DTG6|B4DTG6_HUMAN;sp|Q8ND56-2|LS14A_HUMAN;sp|Q8ND56|LS14A_HUMAN	16;16;16;3	16;16;16;3	7;7;7;1	;;	4	16	16	7	14	14	13	13	14	12	14	14	13	13	14	12	6	6	5	5	6	5	32.9	32.9	15.2	46.411	422	422;463;463;102	1	126	0	175.23	30.3	24.9	24.9	24.9	25.6	23	7584300000	1485700000	1279200000	1174500000	1771300000	1056000000
sp|Q8NDT2|RB15B_HUMAN	sp|Q8NDT2|RB15B_HUMAN	8	8	8		1	8	8	8	5	5	5	6	4	5	5	5	5	6	4	5	5	5	5	6	4	5	14.7	14.7	14.7	97.204	890	890	1	31	0	48.935	8.7	8.9	8.8	11.5	6.9	9.8	302470000	49004000	40421000	31680000	88952000	42045000
sp|Q8NDV7-2|TNR6A_HUMAN;sp|Q8NDV7-6|TNR6A_HUMAN;sp|Q8NDV7-5|TNR6A_HUMAN;sp|Q8NDV7|TNR6A_HUMAN;tr|H7C269|H7C269_HUMAN;tr|H3BRT3|H3BRT3_HUMAN;tr|G8JLL8|G8JLL8_HUMAN	sp|Q8NDV7-2|TNR6A_HUMAN;sp|Q8NDV7-6|TNR6A_HUMAN;sp|Q8NDV7-5|TNR6A_HUMAN;sp|Q8NDV7|TNR6A_HUMAN;tr|H7C269|H7C269_HUMAN	3;3;3;3;2;1;1	3;3;3;3;2;1;1	3;3;3;3;2;1;1	;;;;	7	3	3	3	0	0	0	1	2	1	0	0	0	1	2	1	0	0	0	1	2	1	2.3	2.3	2.3	182.05	1709	1709;1913;1930;1962;906;160;440	1	4	0	6.8103	0	0	0	1.1	1.8	0.5	21320000	0	0	0	8463400	10951000
sp|Q8NE71-2|ABCF1_HUMAN;sp|Q8NE71|ABCF1_HUMAN;tr|H0YGW7|H0YGW7_HUMAN;tr|Q5STZ7|Q5STZ7_HUMAN;tr|Q5STZ8|Q5STZ8_HUMAN;tr|F5GYK6|F5GYK6_HUMAN	sp|Q8NE71-2|ABCF1_HUMAN;sp|Q8NE71|ABCF1_HUMAN;tr|H0YGW7|H0YGW7_HUMAN	23;23;18;8;7;1	23;23;18;8;7;1	23;23;18;8;7;1	;;	6	23	23	23	0	1	1	19	18	14	0	1	1	19	18	14	0	1	1	19	18	14	35.1	35.1	35.1	91.679	807	807;845;596;238;340;105	1	58	0	120.3	0	2.4	2.4	32.2	26.9	24.7	1087100000	0	3203500	3343600	436050000	369420000
sp|Q8NEJ9-2|NGDN_HUMAN;sp|Q8NEJ9|NGDN_HUMAN	sp|Q8NEJ9-2|NGDN_HUMAN;sp|Q8NEJ9|NGDN_HUMAN	1;1	1;1	1;1	;	2	1	1	1	1	1	1	1	1	1	1	1	1	1	1	1	1	1	1	1	1	1	5.8	5.8	5.8	35.25	311	311;315	1	6	0	5.5591	5.8	5.8	5.8	5.8	5.8	5.8	11965000	1354600	1603700	1553600	2650000	3270100
sp|Q8NEY1-2|NAV1_HUMAN;sp|Q8NEY1-3|NAV1_HUMAN;sp|Q8NEY1|NAV1_HUMAN;sp|Q8NEY1-4|NAV1_HUMAN;sp|Q8NEY1-5|NAV1_HUMAN;sp|Q8NEY1-6|NAV1_HUMAN;tr|H0Y6F6|H0Y6F6_HUMAN;tr|E7EUA9|E7EUA9_HUMAN;sp|Q8IVL0-3|NAV3_HUMAN;tr|E7EUC6|E7EUC6_HUMAN;sp|Q8IVL0-2|NAV3_HUMAN;sp|Q8IVL1-4|NAV2_HUMAN;sp|Q8IVL0|NAV3_HUMAN;sp|Q8IVL1-8|NAV2_HUMAN;sp|Q8IVL1-9|NAV2_HUMAN;sp|Q8IVL1-10|NAV2_HUMAN;sp|Q8IVL1-13|NAV2_HUMAN;sp|Q8IVL1-…	sp|Q8NEY1-2|NAV1_HUMAN;sp|Q8NEY1-3|NAV1_HUMAN;sp|Q8NEY1|NAV1_HUMAN;sp|Q8NEY1-4|NAV1_HUMAN;sp|Q8NEY1-5|NAV1_HUMAN;sp|Q8NEY1-6|NAV1_HUMAN	45;44;44;42;34;29;19;1;1;1;1;1;1;1;1;1;1;1;1;1;1;1	45;44;44;42;34;29;19;1;1;1;1;1;1;1;1;1;1;1;1;1;1;1	3;2;2;0;2;3;3;0;0;0;0;0;0;0;0;0;0;0;0;0;0;0	;;;;;	22	45	45	3	0	0	0	38	36	27	0	0	0	38	36	27	0	0	0	3	3	2	34.7	34.7	4.1	201.51	1869	1869;1874;1877;1817;1483;1190;755;2186;2186;2363;2363;2365;2385;2408;2414;2417;2419;2424;2425;2429;2432;2488	1	105	0	229.69	0	0	0	29.1	28.8	24.3	1013600000	0	0	0	402650000	373330000
sp|Q8NEY1-7|NAV1_HUMAN;tr|H7BZD9|H7BZD9_HUMAN	sp|Q8NEY1-7|NAV1_HUMAN	43;4	1;1	1;1		2	43	1	1	0	0	0	36	34	26	0	0	0	1	1	1	0	0	0	1	1	1	33.1	1.5	1.5	195.04	1809	1809;227	1	3	0	6.8619	0	0	0	27.3	27	24	14323000	0	0	0	2033600	6821500
tr|F8WF16|F8WF16_HUMAN;sp|Q8NEY8-6|PPHLN_HUMAN;tr|B7Z8L1|B7Z8L1_HUMAN;tr|E9PAX8|E9PAX8_HUMAN;tr|F8W6A0|F8W6A0_HUMAN;sp|Q8NEY8-8|PPHLN_HUMAN;sp|Q8NEY8-2|PPHLN_HUMAN;tr|F8W0Q9|F8W0Q9_HUMAN;sp|Q8NEY8-3|PPHLN_HUMAN;sp|Q8NEY8|PPHLN_HUMAN;REV__tr|K7EN69|K7EN69_HUMAN	tr|F8WF16|F8WF16_HUMAN;sp|Q8NEY8-6|PPHLN_HUMAN;tr|B7Z8L1|B7Z8L1_HUMAN;tr|E9PAX8|E9PAX8_HUMAN;tr|F8W6A0|F8W6A0_HUMAN;sp|Q8NEY8-8|PPHLN_HUMAN;sp|Q8NEY8-2|PPHLN_HUMAN;tr|F8W0Q9|F8W0Q9_HUMAN;sp|Q8NEY8-3|PPHLN_HUMAN;sp|Q8NEY8|PPHLN_HUMAN	3;3;3;3;3;3;3;3;3;3;1	3;3;3;3;3;3;3;3;3;3;1	3;3;3;3;3;3;3;3;3;3;1	;;;;;;;;;	11	3	3	3	2	2	2	1	2	1	2	2	2	1	2	1	2	2	2	1	2	1	8.9	8.9	8.9	34.86	303	303;319;340;348;363;367;374;385;434;458;130	1	10	0	5.595	5.9	5.9	5.9	3.6	6.6	2.3	34997000	11323000	3527400	3540600	6190400	8744200
sp|Q8NFC6|BD1L1_HUMAN	sp|Q8NFC6|BD1L1_HUMAN	1	1	1		1	1	1	1	0	1	0	0	0	0	0	1	0	0	0	0	0	1	0	0	0	0	0.3	0.3	0.3	330.46	3051	3051	1	1	0.0093809	2.4135	0	0.3	0	0	0	0	14599000	0	14599000	0	0	0
sp|Q8NFW8|NEUA_HUMAN;sp|Q8NFW8-2|NEUA_HUMAN;tr|F5GYM0|F5GYM0_HUMAN;tr|F5H296|F5H296_HUMAN	sp|Q8NFW8|NEUA_HUMAN;sp|Q8NFW8-2|NEUA_HUMAN	6;5;2;1	6;5;2;1	6;5;2;1	;	4	6	6	6	0	0	0	4	6	5	0	0	0	4	6	5	0	0	0	4	6	5	19.4	19.4	19.4	48.379	434	434;263;97;88	1	15	0	44.36	0	0	0	14.7	19.4	17.7	143140000	0	0	0	55583000	47933000
sp|Q8TA86|RP9_HUMAN;tr|C9J6V2|C9J6V2_HUMAN	sp|Q8TA86|RP9_HUMAN;tr|C9J6V2|C9J6V2_HUMAN	7;5	7;5	6;5	;	2	7	7	6	5	6	4	2	4	3	5	6	4	2	4	3	5	6	4	2	4	3	30.8	30.8	24	26.106	221	221;166	1	26	0	19.927	19.5	24	14.5	7.7	17.6	12.2	280580000	59099000	61624000	46223000	45613000	29930000
sp|Q8TAD8|SNIP1_HUMAN	sp|Q8TAD8|SNIP1_HUMAN	4	4	4		1	4	4	4	3	2	2	3	2	3	3	2	2	3	2	3	3	2	2	3	2	3	14.1	14.1	14.1	45.777	396	396	1	15	0	10.36	14.1	9.1	9.1	9.1	9.1	9.1	126510000	26043000	18205000	14789000	32763000	19487000
sp|Q8TAE8|G45IP_HUMAN	sp|Q8TAE8|G45IP_HUMAN	6	6	6		1	6	6	6	5	4	4	3	3	2	5	4	4	3	3	2	5	4	4	3	3	2	40.1	40.1	40.1	25.384	222	222	1	23	0	20.612	35.1	26.1	26.1	20.3	24.3	15.3	137520000	49985000	24482000	25352000	19524000	9731000
sp|Q8TAP9|MPLKI_HUMAN	sp|Q8TAP9|MPLKI_HUMAN	1	1	1		1	1	1	1	0	0	1	1	1	1	0	0	1	1	1	1	0	0	1	1	1	1	14	14	14	19.147	179	179	1	4	0	23.437	0	0	14	14	14	14	34878000	0	0	2420500	14595000	15380000
sp|Q8TDD1|DDX54_HUMAN;sp|Q8TDD1-2|DDX54_HUMAN;tr|F8VRX4|F8VRX4_HUMAN;tr|H0YHH7|H0YHH7_HUMAN	sp|Q8TDD1|DDX54_HUMAN;sp|Q8TDD1-2|DDX54_HUMAN	7;7;3;1	7;7;3;1	7;7;3;1	;	4	7	7	7	3	6	3	2	4	3	3	6	3	2	4	3	3	6	3	2	4	3	10.2	10.2	10.2	98.594	881	881;882;208;160	1	21	0	17.363	4.4	9.3	4.4	4.1	7.7	4	56814000	10086000	14876000	5991600	6354300	14125000
sp|Q8TDM6-4|DLG5_HUMAN;sp|Q8TDM6|DLG5_HUMAN;sp|Q8TDM6-2|DLG5_HUMAN;sp|Q8TDM6-5|DLG5_HUMAN;tr|R4GMQ2|R4GMQ2_HUMAN;sp|Q8TDM6-3|DLG5_HUMAN	sp|Q8TDM6-4|DLG5_HUMAN;sp|Q8TDM6|DLG5_HUMAN;sp|Q8TDM6-2|DLG5_HUMAN	17;17;15;5;2;2	17;17;15;5;2;2	17;17;15;5;2;2	;;	6	17	17	17	0	0	0	14	13	9	0	0	0	14	13	9	0	0	0	14	13	9	11.8	11.8	11.8	202.06	1809	1809;1919;1579;674;214;684	1	36	0	50.601	0	0	0	9.4	9.4	6.2	208560000	0	0	0	106780000	66046000
sp|Q8TEC5|SH3R2_HUMAN;sp|Q8TEC5-3|SH3R2_HUMAN;sp|Q8TEC5-2|SH3R2_HUMAN	sp|Q8TEC5|SH3R2_HUMAN	7;1;1	7;1;1	7;1;1		3	7	7	7	2	3	2	7	6	3	2	3	2	7	6	3	2	3	2	7	6	3	14.8	14.8	14.8	79.319	729	729;186;220	1	23	0	20.625	3.3	6.7	3.3	14.8	12.3	5.2	104740000	7191800	11941000	4470700	38291000	33177000
sp|Q8TER5-4|ARH40_HUMAN;sp|Q8TER5-3|ARH40_HUMAN;sp|Q8TER5|ARH40_HUMAN;sp|Q8TER5-2|ARH40_HUMAN;tr|G3V485|G3V485_HUMAN;tr|G3V3N2|G3V3N2_HUMAN;tr|G3V5C1|G3V5C1_HUMAN	sp|Q8TER5-4|ARH40_HUMAN;sp|Q8TER5-3|ARH40_HUMAN;sp|Q8TER5|ARH40_HUMAN;sp|Q8TER5-2|ARH40_HUMAN	20;20;20;16;3;3;3	20;20;20;16;3;3;3	20;20;20;16;3;3;3	;;;	7	20	20	20	0	0	0	16	18	14	0	0	0	16	18	14	0	0	0	16	18	14	19.4	19.4	19.4	159.7	1471	1471;1498;1519;805;502;557;620	1	48	0	98.988	0	0	0	15.6	17.3	13.1	332040000	0	0	0	148400000	121320000
sp|Q8TEW0-4|PARD3_HUMAN;sp|Q8TEW0-11|PARD3_HUMAN;sp|Q8TEW0-2|PARD3_HUMAN;sp|Q8TEW0|PARD3_HUMAN;sp|Q8TEW0-5|PARD3_HUMAN;sp|Q8TEW0-7|PARD3_HUMAN;tr|Q5VWV2|Q5VWV2_HUMAN;sp|Q8TEW0-6|PARD3_HUMAN;sp|Q8TEW0-3|PARD3_HUMAN;tr|B1AP52|B1AP52_HUMAN	sp|Q8TEW0-4|PARD3_HUMAN;sp|Q8TEW0-11|PARD3_HUMAN;sp|Q8TEW0-2|PARD3_HUMAN;sp|Q8TEW0|PARD3_HUMAN;sp|Q8TEW0-5|PARD3_HUMAN;sp|Q8TEW0-7|PARD3_HUMAN;tr|Q5VWV2|Q5VWV2_HUMAN;sp|Q8TEW0-6|PARD3_HUMAN;sp|Q8TEW0-3|PARD3_HUMAN	8;8;8;8;7;7;7;7;6;3	8;8;8;8;7;7;7;7;6;3	1;1;1;1;1;1;1;1;1;0	;;;;;;;;	10	8	8	1	0	0	0	7	6	4	0	0	0	7	6	4	0	0	0	1	1	1	6.8	6.8	0.8	146.88	1319	1319;1340;1353;1356;1244;1273;1296;1310;1266;179	1	17	0	22.2	0	0	0	6.1	5	3.2	109750000	0	0	0	64462000	31436000
sp|Q8TF01|PNISR_HUMAN	sp|Q8TF01|PNISR_HUMAN	1	1	1		1	1	1	1	0	0	0	1	1	0	0	0	0	1	1	0	0	0	0	1	1	0	1.5	1.5	1.5	92.576	805	805	1	2	0.0010638	3.8571	0	0	0	1.5	1.5	0	10632000	0	0	0	4540200	6092100
sp|Q8TF72|SHRM3_HUMAN	sp|Q8TF72|SHRM3_HUMAN	3	3	3		1	3	3	3	1	1	1	2	1	0	1	1	1	2	1	0	1	1	1	2	1	0	1.9	1.9	1.9	216.85	1996	1996	1	6	0	6.0078	0.5	0.5	0.5	1.4	0.5	0	391010000	107920000	110780000	119780000	11679000	40857000
sp|Q8TF74|WIPF2_HUMAN;sp|Q8TF74-2|WIPF2_HUMAN;tr|A8MWR2|A8MWR2_HUMAN;tr|J3QKM5|J3QKM5_HUMAN;tr|J3KSA3|J3KSA3_HUMAN	sp|Q8TF74|WIPF2_HUMAN;sp|Q8TF74-2|WIPF2_HUMAN	8;6;3;2;1	8;6;3;2;1	8;6;3;2;1	;	5	8	8	8	0	0	0	4	7	2	0	0	0	4	7	2	0	0	0	4	7	2	25.7	25.7	25.7	46.288	440	440;290;182;103;63	1	13	0	14.814	0	0	0	13.2	22	5.7	69222000	0	0	0	29189000	32823000
sp|Q8TF76|HASP_HUMAN	sp|Q8TF76|HASP_HUMAN	1	1	1		1	1	1	1	0	1	1	0	1	0	0	1	1	0	1	0	0	1	1	0	1	0	1.6	1.6	1.6	88.494	798	798	1	3	0.0019802	2.9388	0	1.6	1.6	0	1.6	0	2881000	0	1014400	949780	0	916800
sp|Q8WU90|ZC3HF_HUMAN;tr|B4DMW2|B4DMW2_HUMAN;tr|H7C466|H7C466_HUMAN;tr|F8WB26|F8WB26_HUMAN	sp|Q8WU90|ZC3HF_HUMAN;tr|B4DMW2|B4DMW2_HUMAN	7;4;1;1	7;4;1;1	7;4;1;1	;	4	7	7	7	2	1	3	6	5	4	2	1	3	6	5	4	2	1	3	6	5	4	23.2	23.2	23.2	48.602	426	426;162;71;105	1	27	0	65.89	5.6	2.3	9.6	20	18.3	12	615180000	8626000	2821400	11117000	337550000	129450000
sp|Q8WUA2|PPIL4_HUMAN	sp|Q8WUA2|PPIL4_HUMAN	5	5	5		1	5	5	5	0	0	0	4	5	5	0	0	0	4	5	5	0	0	0	4	5	5	17.1	17.1	17.1	57.224	492	492	1	14	0	27.77	0	0	0	14.4	17.1	17.1	161150000	0	0	0	63359000	51727000
sp|Q8WUF5|IASPP_HUMAN;tr|K7EN03|K7EN03_HUMAN;tr|K7EPP1|K7EPP1_HUMAN	sp|Q8WUF5|IASPP_HUMAN	18;3;1	18;3;1	18;3;1		3	18	18	18	0	0	0	13	16	12	0	0	0	13	16	12	0	0	0	13	16	12	33.1	33.1	33.1	89.09	828	828;128;60	1	43	0	100.96	0	0	0	25.7	31	24.5	420700000	0	0	0	144640000	163610000
sp|Q8WUQ7|CATIN_HUMAN;tr|J3KMW8|J3KMW8_HUMAN;sp|Q8WUQ7-2|CATIN_HUMAN;tr|K7EMQ0|K7EMQ0_HUMAN;tr|K7ENY9|K7ENY9_HUMAN;tr|K7EIU6|K7EIU6_HUMAN;tr|K7EQE3|K7EQE3_HUMAN	sp|Q8WUQ7|CATIN_HUMAN;tr|J3KMW8|J3KMW8_HUMAN;sp|Q8WUQ7-2|CATIN_HUMAN;tr|K7EMQ0|K7EMQ0_HUMAN	8;8;8;4;2;1;1	8;8;8;4;2;1;1	8;8;8;4;2;1;1	;;;	7	8	8	8	2	2	1	5	5	6	2	2	1	5	5	6	2	2	1	5	5	6	16.5	16.5	16.5	88.701	758	758;867;935;141;291;117;130	1	21	0	35.256	3.6	3.6	1.6	9.4	10.6	12.4	143900000	3981500	4334700	2454600	62461000	39823000
tr|R4GND3|R4GND3_HUMAN;sp|Q8WV24|PHLA1_HUMAN	tr|R4GND3|R4GND3_HUMAN;sp|Q8WV24|PHLA1_HUMAN	1;1	1;1	1;1	;	2	1	1	1	0	0	0	1	1	1	0	0	0	1	1	1	0	0	0	1	1	1	3.5	3.5	3.5	29.652	260	260;401	1	3	0.0019881	3.0021	0	0	0	3.5	3.5	3.5	18829000	0	0	0	13370000	2252600
sp|Q8WVK2|SNR27_HUMAN;tr|B8ZZ98|B8ZZ98_HUMAN	sp|Q8WVK2|SNR27_HUMAN;tr|B8ZZ98|B8ZZ98_HUMAN	3;2	3;2	3;2	;	2	3	3	3	0	0	0	2	3	3	0	0	0	2	3	3	0	0	0	2	3	3	29	29	29	18.86	155	155;158	1	8	0	10.707	0	0	0	16.8	29	29	95977000	0	0	0	36852000	37976000
sp|Q8WVS4|WDR60_HUMAN;tr|H7C022|H7C022_HUMAN;tr|H7C1E8|H7C1E8_HUMAN	sp|Q8WVS4|WDR60_HUMAN	15;4;2	15;4;2	15;4;2		3	15	15	15	6	7	5	11	9	11	6	7	5	11	9	11	6	7	5	11	9	11	20.8	20.8	20.8	122.57	1066	1066;522;196	1	51	0	66.259	8.5	8.7	6.6	16.2	12.4	14.8	369860000	44562000	34907000	17299000	135970000	74536000
tr|F2Z2D5|F2Z2D5_HUMAN;sp|Q8WVV4-3|POF1B_HUMAN;sp|Q8WVV4|POF1B_HUMAN;sp|Q8WVV4-1|POF1B_HUMAN	tr|F2Z2D5|F2Z2D5_HUMAN;sp|Q8WVV4-3|POF1B_HUMAN;sp|Q8WVV4|POF1B_HUMAN;sp|Q8WVV4-1|POF1B_HUMAN	1;1;1;1	1;1;1;1	1;1;1;1	;;;	4	1	1	1	1	1	1	1	1	1	1	1	1	1	1	1	1	1	1	1	1	1	3.7	3.7	3.7	34.178	299	299;306;589;595	1	6	0.0057859	2.6348	3.7	3.7	3.7	3.7	3.7	3.7	23277000	4688400	4048500	2665000	7337700	2820900
tr|E9PMP7|E9PMP7_HUMAN;sp|Q8WWI1-3|LMO7_HUMAN;tr|E9PMS6|E9PMS6_HUMAN;tr|F8WD26|F8WD26_HUMAN;sp|Q8WWI1-4|LMO7_HUMAN;tr|J3KP06|J3KP06_HUMAN;sp|Q8WWI1-2|LMO7_HUMAN;sp|Q8WWI1|LMO7_HUMAN;tr|H0Y424|H0Y424_HUMAN;tr|E9PLH4|E9PLH4_HUMAN;tr|E9PMT2|E9PMT2_HUMAN;tr|H0YDG6|H0YDG6_HUMAN;tr|H0YDQ3|H0YDQ3_HUMAN;tr|E9PLU6|E9PLU6_HUMAN;tr|E9PK58|E9PK58_HUMAN;tr|H0YE95|H0YE95_HUMAN;tr|E9PJ10|E9PJ10_HUMAN;tr|U3KQE6|…	tr|E9PMP7|E9PMP7_HUMAN;sp|Q8WWI1-3|LMO7_HUMAN;tr|E9PMS6|E9PMS6_HUMAN;tr|F8WD26|F8WD26_HUMAN;sp|Q8WWI1-4|LMO7_HUMAN;tr|J3KP06|J3KP06_HUMAN;sp|Q8WWI1-2|LMO7_HUMAN;sp|Q8WWI1|LMO7_HUMAN;tr|H0Y424|H0Y424_HUMAN;tr|E9PLH4|E9PLH4_HUMAN;tr|E9PMT2|E9PMT2_HUMAN	9;9;8;8;8;8;8;8;6;6;6;4;3;2;2;2;2;1	9;9;8;8;8;8;8;8;6;6;6;4;3;2;2;2;2;1	9;9;8;8;8;8;8;8;6;6;6;4;3;2;2;2;2;1	;;;;;;;;;;	18	9	9	9	0	0	0	5	5	5	0	0	0	5	5	5	0	0	0	5	5	5	12.4	12.4	12.4	119.52	1046	1046;1349;1275;1614;1614;1670;1670;1683;1056;1385;1398;305;292;121;166;179;192;99	1	15	0	23.088	0	0	0	8.3	6.3	7.6	71529000	0	0	0	28736000	22882000
tr|E9PD90|E9PD90_HUMAN;sp|Q8WWK9-5|CKAP2_HUMAN;sp|Q8WWK9|CKAP2_HUMAN;tr|C9J649|C9J649_HUMAN;sp|Q8WWK9-4|CKAP2_HUMAN	tr|E9PD90|E9PD90_HUMAN;sp|Q8WWK9-5|CKAP2_HUMAN;sp|Q8WWK9|CKAP2_HUMAN	3;3;3;1;1	3;3;3;1;1	3;3;3;1;1	;;	5	3	3	3	0	0	0	3	3	3	0	0	0	3	3	3	0	0	0	3	3	3	8.2	8.2	8.2	71.194	634	634;682;683;94;494	1	9	0	10.344	0	0	0	8.2	8.2	8.2	50961000	0	0	0	23704000	14181000
sp|Q8WWM7|ATX2L_HUMAN;sp|Q8WWM7-6|ATX2L_HUMAN;sp|Q8WWM7-8|ATX2L_HUMAN;sp|Q8WWM7-5|ATX2L_HUMAN;sp|Q8WWM7-4|ATX2L_HUMAN;sp|Q8WWM7-9|ATX2L_HUMAN;sp|Q8WWM7-2|ATX2L_HUMAN;sp|Q8WWM7-3|ATX2L_HUMAN;tr|H3BUF6|H3BUF6_HUMAN;sp|Q8WWM7-7|ATX2L_HUMAN;tr|H3BSK9|H3BSK9_HUMAN;tr|H3BSQ5|H3BSQ5_HUMAN;tr|H3BUE3|H3BUE3_HUMAN;tr|H3BRB0|H3BRB0_HUMAN	sp|Q8WWM7|ATX2L_HUMAN;sp|Q8WWM7-6|ATX2L_HUMAN;sp|Q8WWM7-8|ATX2L_HUMAN;sp|Q8WWM7-5|ATX2L_HUMAN;sp|Q8WWM7-4|ATX2L_HUMAN;sp|Q8WWM7-9|ATX2L_HUMAN;sp|Q8WWM7-2|ATX2L_HUMAN;sp|Q8WWM7-3|ATX2L_HUMAN;tr|H3BUF6|H3BUF6_HUMAN;sp|Q8WWM7-7|ATX2L_HUMAN;tr|H3BSK9|H3BSK9_HUMAN	28;27;27;27;27;27;27;27;26;15;14;6;6;2	28;27;27;27;27;27;27;27;26;15;14;6;6;2	28;27;27;27;27;27;27;27;26;15;14;6;6;2	;;;;;;;;;;	14	28	28	28	20	22	23	23	20	14	20	22	23	23	20	14	20	22	23	23	20	14	33.6	33.6	33.6	113.37	1075	1075;968;1044;1044;1044;1062;1062;1097;1068;399;336;91;217;401	1	139	0	197.36	27.6	26.8	28.2	27.3	25.7	18.8	2394700000	451080000	421900000	377090000	519030000	436280000
tr|E7EVX8|E7EVX8_HUMAN;sp|Q8WWY3|PRP31_HUMAN;tr|E7EU94|E7EU94_HUMAN;tr|E7ESX0|E7ESX0_HUMAN;tr|E7EN72|E7EN72_HUMAN;sp|Q8WWY3-2|PRP31_HUMAN;tr|E7ESA8|E7ESA8_HUMAN;sp|Q8WWY3-3|PRP31_HUMAN	tr|E7EVX8|E7EVX8_HUMAN;sp|Q8WWY3|PRP31_HUMAN;tr|E7EU94|E7EU94_HUMAN;tr|E7ESX0|E7ESX0_HUMAN;tr|E7EN72|E7EN72_HUMAN;sp|Q8WWY3-2|PRP31_HUMAN;tr|E7ESA8|E7ESA8_HUMAN;sp|Q8WWY3-3|PRP31_HUMAN	4;4;3;3;3;3;3;2	4;4;3;3;3;3;3;2	4;4;3;3;3;3;3;2	;;;;;;;	8	4	4	4	0	0	0	2	2	4	0	0	0	2	2	4	0	0	0	2	2	4	11.2	11.2	11.2	54.766	493	493;499;261;276;284;364;450;278	1	8	0	10.611	0	0	0	5.1	5.1	11.2	29337000	0	0	0	9066100	9395100
sp|Q8WXA9-2|SREK1_HUMAN;tr|E5RFV3|E5RFV3_HUMAN;sp|Q8WXA9|SREK1_HUMAN	sp|Q8WXA9-2|SREK1_HUMAN;tr|E5RFV3|E5RFV3_HUMAN;sp|Q8WXA9|SREK1_HUMAN	2;1;1	2;1;1	2;1;1	;;	3	2	2	2	0	0	0	2	1	1	0	0	0	2	1	1	0	0	0	2	1	1	4.6	4.6	4.6	71.649	624	624;132;508	1	4	0	8.1785	0	0	0	4.6	2.1	2.6	13849000	0	0	0	7872200	2115900
sp|Q8WXF1|PSPC1_HUMAN;sp|Q8WXF1-2|PSPC1_HUMAN	sp|Q8WXF1|PSPC1_HUMAN;sp|Q8WXF1-2|PSPC1_HUMAN	19;15	18;14	18;14	;	2	19	18	18	14	15	14	15	13	12	13	14	13	14	12	12	13	14	13	14	12	12	43.2	43.2	43.2	58.743	523	523;393	1	88	0	104.67	38.2	37.1	35.8	39.8	30.2	35.8	1764100000	293670000	273460000	254400000	410250000	286390000
sp|Q8WXX5|DNJC9_HUMAN	sp|Q8WXX5|DNJC9_HUMAN	3	3	3		1	3	3	3	1	2	2	2	2	2	1	2	2	2	2	2	1	2	2	2	2	2	15.4	15.4	15.4	29.909	260	260	1	13	0	12.493	7.7	12.3	10.8	12.3	12.3	12.3	77733000	8606400	12888000	7200900	20359000	13112000
tr|C9JA69|C9JA69_HUMAN;sp|Q8WY36-2|BBX_HUMAN;sp|Q8WY36|BBX_HUMAN	tr|C9JA69|C9JA69_HUMAN;sp|Q8WY36-2|BBX_HUMAN;sp|Q8WY36|BBX_HUMAN	2;2;2	2;2;2	2;2;2	;;	3	2	2	2	1	0	0	1	0	1	1	0	0	1	0	1	1	0	0	1	0	1	2.9	2.9	2.9	99.328	891	891;911;941	1	3	0	6.143	1.6	0	0	1.3	0	1.3	17950000	2470000	0	0	11365000	0
sp|Q8WYA6-3|CTBL1_HUMAN;sp|Q8WYA6-2|CTBL1_HUMAN;tr|B4DE16|B4DE16_HUMAN;sp|Q8WYA6|CTBL1_HUMAN	sp|Q8WYA6-3|CTBL1_HUMAN;sp|Q8WYA6-2|CTBL1_HUMAN;tr|B4DE16|B4DE16_HUMAN;sp|Q8WYA6|CTBL1_HUMAN	1;1;1;1	1;1;1;1	1;1;1;1	;;;	4	1	1	1	0	0	0	0	1	0	0	0	0	0	1	0	0	0	0	0	1	0	4.8	4.8	4.8	36.102	311	311;376;536;563	1	1	1	-2	0	0	0	0	4.8	0	4119100	0	0	0	0	4119100
sp|Q8WYQ5-3|DGCR8_HUMAN;sp|Q8WYQ5|DGCR8_HUMAN	sp|Q8WYQ5-3|DGCR8_HUMAN;sp|Q8WYQ5|DGCR8_HUMAN	4;4	4;4	4;4	;	2	4	4	4	4	4	3	2	2	2	4	4	3	2	2	2	4	4	3	2	2	2	8.4	8.4	8.4	82.75	740	740;773	1	19	0	15.922	8.4	8.4	6.6	5.3	3	3	124460000	36398000	34235000	24556000	17664000	6277800
sp|Q92499|DDX1_HUMAN	sp|Q92499|DDX1_HUMAN	64	64	64		1	64	64	64	60	61	58	45	45	43	60	61	58	45	45	43	60	61	58	45	45	43	73.2	73.2	73.2	82.431	740	740	1	1060	0	323.31	72.4	72.3	69.7	54.2	55.5	52.2	153890000000	30636000000	26765000000	22698000000	33542000000	24493000000
sp|Q92522|H1X_HUMAN	sp|Q92522|H1X_HUMAN	7	7	7		1	7	7	7	4	7	3	3	4	3	4	7	3	3	4	3	4	7	3	3	4	3	31.9	31.9	31.9	22.487	213	213	1	24	0	34.4	26.3	31.9	18.8	18.8	25.8	21.1	466080000	96967000	92981000	89388000	89462000	62593000
sp|Q92576-2|PHF3_HUMAN;sp|Q92576|PHF3_HUMAN;tr|E7ER40|E7ER40_HUMAN;tr|E7EVH3|E7EVH3_HUMAN;tr|E9PE34|E9PE34_HUMAN;tr|B3KP41|B3KP41_HUMAN;tr|D6R9X2|D6R9X2_HUMAN;tr|D6RBF0|D6RBF0_HUMAN	sp|Q92576-2|PHF3_HUMAN;sp|Q92576|PHF3_HUMAN;tr|E7ER40|E7ER40_HUMAN;tr|E7EVH3|E7EVH3_HUMAN	19;19;12;11;5;5;4;1	19;19;12;11;5;5;4;1	19;19;12;11;5;5;4;1	;;;	8	19	19	19	13	13	11	4	2	3	13	13	11	4	2	3	13	13	11	4	2	3	13.7	13.7	13.7	219.81	1951	1951;2039;861;1072;813;822;736;104	1	46	0	71.311	10.7	8.7	8.1	3.9	1.5	2.6	342310000	115640000	89207000	89513000	27162000	9332600
sp|Q92615|LAR4B_HUMAN	sp|Q92615|LAR4B_HUMAN	6	6	6		1	6	6	6	0	0	0	4	6	4	0	0	0	4	6	4	0	0	0	4	6	4	13	13	13	80.551	738	738	1	14	0	19.199	0	0	0	11	13	11	106240000	0	0	0	36283000	44018000
sp|Q92620|PRP16_HUMAN;tr|B4DVG8|B4DVG8_HUMAN;tr|H3BV01|H3BV01_HUMAN;tr|J3KTG2|J3KTG2_HUMAN;tr|H3BQT9|H3BQT9_HUMAN;tr|J3KRT1|J3KRT1_HUMAN	sp|Q92620|PRP16_HUMAN	10;3;1;1;1;1	10;3;1;1;1;1	10;3;1;1;1;1		6	10	10	10	0	0	0	7	9	6	0	0	0	7	9	6	0	0	0	7	9	6	12.1	12.1	12.1	140.5	1227	1227;539;123;128;138;142	1	22	0	35.291	0	0	0	8.4	11.1	7.3	129900000	0	0	0	50461000	47950000
sp|Q92734-2|TFG_HUMAN;sp|Q92734|TFG_HUMAN;tr|C9JJP5|C9JJP5_HUMAN;tr|C9JUE0|C9JUE0_HUMAN;tr|C9JTY3|C9JTY3_HUMAN	sp|Q92734-2|TFG_HUMAN;sp|Q92734|TFG_HUMAN;tr|C9JJP5|C9JJP5_HUMAN;tr|C9JUE0|C9JUE0_HUMAN	10;10;7;5;4	10;10;7;5;4	10;10;7;5;4	;;;	5	10	10	10	8	8	9	7	7	9	8	8	9	7	7	9	8	8	9	7	7	9	38.4	38.4	38.4	43.02	396	396;400;181;157;128	1	53	0	133.94	36.1	36.1	36.4	31.8	34.3	34.1	1793300000	456420000	342100000	300700000	294500000	187700000
sp|Q92797|SYMPK_HUMAN;tr|M0R3C7|M0R3C7_HUMAN;sp|Q92797-2|SYMPK_HUMAN;tr|M0R033|M0R033_HUMAN;tr|M0R1C2|M0R1C2_HUMAN;tr|M0R180|M0R180_HUMAN;tr|M0QXP5|M0QXP5_HUMAN	sp|Q92797|SYMPK_HUMAN	9;4;4;1;1;1;1	9;4;4;1;1;1;1	9;4;4;1;1;1;1		7	9	9	9	4	6	6	4	7	3	4	6	6	4	7	3	4	6	6	4	7	3	12.8	12.8	12.8	141.15	1274	1274;673;673;95;115;137;142	1	30	0	34.134	6.8	9.4	9.4	6.4	10	5.3	194740000	40410000	41737000	29786000	27839000	39367000
sp|Q92804-2|RBP56_HUMAN;sp|Q92804|RBP56_HUMAN;tr|K7EPT6|K7EPT6_HUMAN;tr|K7EN07|K7EN07_HUMAN;tr|K7EKB2|K7EKB2_HUMAN;tr|K7EL85|K7EL85_HUMAN	sp|Q92804-2|RBP56_HUMAN;sp|Q92804|RBP56_HUMAN;tr|K7EPT6|K7EPT6_HUMAN	12;12;10;1;1;1	9;9;7;1;1;1	9;9;7;1;1;1	;;	6	12	9	9	10	9	10	10	9	9	8	6	7	8	7	7	8	6	7	8	7	7	26.1	22.2	22.2	61.557	589	589;592;449;102;214;239	1	65	0	69.273	24.4	19.7	20.2	18.8	18.8	18.7	9713100000	2182900000	2112100000	1659600000	1892700000	1398900000
sp|Q92841|DDX17_HUMAN;tr|H3BLZ8|H3BLZ8_HUMAN;sp|Q92841-1|DDX17_HUMAN;sp|Q92841-3|DDX17_HUMAN;tr|C9JMU5|C9JMU5_HUMAN;sp|Q92841-2|DDX17_HUMAN;tr|G5E9L5|G5E9L5_HUMAN	sp|Q92841|DDX17_HUMAN;tr|H3BLZ8|H3BLZ8_HUMAN;sp|Q92841-1|DDX17_HUMAN;sp|Q92841-3|DDX17_HUMAN;tr|C9JMU5|C9JMU5_HUMAN;sp|Q92841-2|DDX17_HUMAN	34;34;32;32;30;30;2	24;24;22;22;21;21;2	24;24;22;22;21;21;2	;;;;;	7	34	24	24	29	30	24	29	27	25	21	21	18	21	19	20	21	21	18	21	19	20	47.5	38.1	38.1	80.272	729	729;731;650;652;652;652;181	1	137	0	194.23	38.8	42.7	38.5	44.3	45.3	39.9	4779200000	594200000	486120000	395090000	1483400000	1091900000
sp|Q92878-3|RAD50_HUMAN;sp|Q92878|RAD50_HUMAN;sp|Q92878-2|RAD50_HUMAN;tr|E7EN38|E7EN38_HUMAN;tr|E7ESD9|E7ESD9_HUMAN	sp|Q92878-3|RAD50_HUMAN;sp|Q92878|RAD50_HUMAN;sp|Q92878-2|RAD50_HUMAN;tr|E7EN38|E7EN38_HUMAN;tr|E7ESD9|E7ESD9_HUMAN	5;5;5;4;3	5;5;5;4;3	5;5;5;4;3	;;;;	5	5	5	5	0	0	0	3	0	3	0	0	0	3	0	3	0	0	0	3	0	3	6.2	6.2	6.2	138.43	1173	1173;1312;1318;660;551	1	6	0	11.842	0	0	0	3.8	0	3.3	18037000	0	0	0	8088500	0
sp|Q92900-2|RENT1_HUMAN;sp|Q92900|RENT1_HUMAN	sp|Q92900-2|RENT1_HUMAN;sp|Q92900|RENT1_HUMAN	38;38	38;38	38;38	;	2	38	38	38	23	26	25	30	22	23	23	26	25	30	22	23	23	26	25	30	22	23	42.8	42.8	42.8	123.03	1118	1118;1129	1	162	0	207.14	26.5	31.4	28.6	36.4	31.2	30.9	2450000000	392380000	353580000	301950000	649220000	426080000
sp|Q92908-2|GATA6_HUMAN;sp|Q92908|GATA6_HUMAN	sp|Q92908-2|GATA6_HUMAN;sp|Q92908|GATA6_HUMAN	2;2	2;2	2;2	;	2	2	2	2	1	0	1	2	2	1	1	0	1	2	2	1	1	0	1	2	2	1	5.6	5.6	5.6	45.386	449	449;595	1	7	0	30.579	3.1	0	3.1	5.6	5.6	3.1	93220000	5064600	0	4036700	43197000	27852000
sp|Q92945|FUBP2_HUMAN;tr|M0QYH3|M0QYH3_HUMAN;tr|M0QXW7|M0QXW7_HUMAN;tr|M0R0I5|M0R0I5_HUMAN	sp|Q92945|FUBP2_HUMAN;tr|M0QYH3|M0QYH3_HUMAN	3;2;1;1	3;2;1;1	3;2;1;1	;	4	3	3	3	0	1	0	2	2	2	0	1	0	2	2	2	0	1	0	2	2	2	5.8	5.8	5.8	73.114	711	711;169;116;279	1	7	0	9.7768	0	2.5	0	3.2	3.2	3.9	21273000	0	2763600	0	11002000	3848700
sp|Q92974-3|ARHG2_HUMAN;sp|Q92974-2|ARHG2_HUMAN;sp|Q92974|ARHG2_HUMAN;tr|Q5VY93|Q5VY93_HUMAN	sp|Q92974-3|ARHG2_HUMAN;sp|Q92974-2|ARHG2_HUMAN;sp|Q92974|ARHG2_HUMAN;tr|Q5VY93|Q5VY93_HUMAN	19;19;19;19	19;19;19;19	19;19;19;19	;;;	4	19	19	19	0	0	0	16	14	15	0	0	0	16	14	15	0	0	0	16	14	15	31.2	31.2	31.2	108.24	958	958;985;986;987	1	50	0	165.29	0	0	0	26.9	24.1	25.8	753980000	0	0	0	296020000	268160000
sp|Q93073-2|SBP2L_HUMAN;sp|Q93073|SBP2L_HUMAN;tr|J3KPI1|J3KPI1_HUMAN	sp|Q93073-2|SBP2L_HUMAN;sp|Q93073|SBP2L_HUMAN;tr|J3KPI1|J3KPI1_HUMAN	5;5;4	5;5;4	5;5;4	;;	3	5	5	5	0	0	0	3	3	1	0	0	0	3	3	1	0	0	0	3	3	1	7.9	7.9	7.9	116.55	1056	1056;1101;631	1	8	0	10.066	0	0	0	5	4.3	1.1	28579000	0	0	0	16683000	9067700
tr|H0Y7P1|H0Y7P1_HUMAN;sp|Q93074-3|MED12_HUMAN;sp|Q93074|MED12_HUMAN;sp|Q93074-2|MED12_HUMAN;tr|H0Y6W6|H0Y6W6_HUMAN	tr|H0Y7P1|H0Y7P1_HUMAN;sp|Q93074-3|MED12_HUMAN;sp|Q93074|MED12_HUMAN;sp|Q93074-2|MED12_HUMAN;tr|H0Y6W6|H0Y6W6_HUMAN	2;2;2;2;1	2;2;2;2;1	2;2;2;2;1	;;;;	5	2	2	2	0	0	2	0	1	1	0	0	2	0	1	1	0	0	2	0	1	1	1.2	1.2	1.2	237.44	2127	2127;2176;2177;2180;925	1	4	0.0076263	2.5331	0	0	1.2	0	0.6	0.6	77375000	0	0	17035000	0	6234200
sp|Q969Q0|RL36L_HUMAN	sp|Q969Q0|RL36L_HUMAN	10	10	2		1	10	10	2	8	10	9	7	8	2	8	10	9	7	8	2	2	2	2	2	2	0	51.9	51.9	9.4	12.469	106	106	1	52	0	40.44	49.1	51.9	50	45.3	47.2	15.1	4007200000	1154500000	697250000	829390000	636080000	479490000
sp|Q96AG4|LRC59_HUMAN;tr|I3L223|I3L223_HUMAN	sp|Q96AG4|LRC59_HUMAN	13;2	13;2	13;2		2	13	13	13	8	11	9	9	9	8	8	11	9	9	9	8	8	11	9	9	9	8	44.3	44.3	44.3	34.93	307	307;62	1	63	0	93.144	35.5	44.3	31.9	30.3	30.3	26.1	1641700000	400660000	338360000	250730000	310910000	183040000
tr|B4E1J0|B4E1J0_HUMAN;tr|F5H2F6|F5H2F6_HUMAN;sp|Q96AQ6-2|PBIP1_HUMAN;sp|Q96AQ6|PBIP1_HUMAN;sp|Q96AQ6-3|PBIP1_HUMAN;tr|Q5T173|Q5T173_HUMAN	tr|B4E1J0|B4E1J0_HUMAN;tr|F5H2F6|F5H2F6_HUMAN;sp|Q96AQ6-2|PBIP1_HUMAN;sp|Q96AQ6|PBIP1_HUMAN;sp|Q96AQ6-3|PBIP1_HUMAN	12;12;12;12;8;1	12;12;12;12;8;1	12;12;12;12;8;1	;;;;	6	12	12	12	7	6	5	12	9	6	7	6	5	12	9	6	7	6	5	12	9	6	29.6	29.6	29.6	62.667	558	558;576;702;731;662;315	1	45	0	55.498	16.8	13.8	10.2	29.6	24	15.9	514250000	67989000	50912000	48555000	159340000	118760000
sp|Q96BP2|CHCH1_HUMAN	sp|Q96BP2|CHCH1_HUMAN	1	1	1		1	1	1	1	1	1	0	1	0	1	1	1	0	1	0	1	1	1	0	1	0	1	16.1	16.1	16.1	13.475	118	118	1	4	0.0011287	4.5787	16.1	16.1	0	16.1	0	16.1	41626000	18371000	11453000	0	8865800	0
sp|Q96BZ8|LENG1_HUMAN	sp|Q96BZ8|LENG1_HUMAN	1	1	1		1	1	1	1	0	0	0	0	0	1	0	0	0	0	0	1	0	0	0	0	0	1	4.2	4.2	4.2	30.529	264	264	1	1	0.0085551	2.4988	0	0	0	0	0	4.2	2444900	0	0	0	0	0
tr|F5GWL4|F5GWL4_HUMAN;sp|Q96CC6|RHDF1_HUMAN;tr|A2IDA2|A2IDA2_HUMAN;tr|B8ZZ07|B8ZZ07_HUMAN;tr|F8WBS4|F8WBS4_HUMAN;tr|F8WCF7|F8WCF7_HUMAN	tr|F5GWL4|F5GWL4_HUMAN;sp|Q96CC6|RHDF1_HUMAN;tr|A2IDA2|A2IDA2_HUMAN;tr|B8ZZ07|B8ZZ07_HUMAN;tr|F8WBS4|F8WBS4_HUMAN	4;4;3;2;2;1	4;4;3;2;2;1	4;4;3;2;2;1	;;;;	6	4	4	4	2	3	1	2	3	2	2	3	1	2	3	2	2	3	1	2	3	2	11.2	11.2	11.2	64.17	579	579;855;163;137;188;88	1	13	0	7.7487	8.3	7.4	4.5	8.3	10	8.3	63968000	10093000	15946000	4171600	12291000	11681000
sp|Q96CT7|CC124_HUMAN;tr|M0R2F5|M0R2F5_HUMAN	sp|Q96CT7|CC124_HUMAN;tr|M0R2F5|M0R2F5_HUMAN	16;8	16;8	16;8	;	2	16	16	16	6	4	4	15	12	11	6	4	4	15	12	11	6	4	4	15	12	11	54.3	54.3	54.3	25.835	223	223;137	1	62	0	239.33	35	20.2	23.8	54.3	43.9	43	1697900000	47851000	47003000	32434000	817090000	484740000
sp|Q96CW1-2|AP2M1_HUMAN;sp|Q96CW1|AP2M1_HUMAN;tr|E9PFW3|E9PFW3_HUMAN;tr|C9JJ47|C9JJ47_HUMAN;tr|C9JJD3|C9JJD3_HUMAN;tr|C9JPV8|C9JPV8_HUMAN;tr|C9JTK4|C9JTK4_HUMAN;tr|C9JGT8|C9JGT8_HUMAN	sp|Q96CW1-2|AP2M1_HUMAN;sp|Q96CW1|AP2M1_HUMAN;tr|E9PFW3|E9PFW3_HUMAN;tr|C9JJ47|C9JJ47_HUMAN	5;5;5;3;2;2;2;2	5;5;5;3;2;2;2;2	5;5;5;3;2;2;2;2	;;;	8	5	5	5	0	0	0	4	3	1	0	0	0	4	3	1	0	0	0	4	3	1	19.2	19.2	19.2	49.389	433	433;435;460;252;113;136;160;195	1	8	0	11.194	0	0	0	12.2	13.2	4.6	50797000	0	0	0	23829000	17390000
sp|Q96E39|RMXL1_HUMAN	sp|Q96E39|RMXL1_HUMAN	19	4	4		1	19	4	4	15	18	14	14	14	11	1	3	2	1	1	2	1	3	2	1	1	2	43.6	7.4	7.4	42.141	390	390	1	10	0	8.992	36.4	40.8	34.4	35.4	36.4	30.3	36495000	4982200	10074000	6298800	7002500	3945800
tr|K7EQ02|K7EQ02_HUMAN;sp|Q96EP5-2|DAZP1_HUMAN;sp|Q96EP5|DAZP1_HUMAN	tr|K7EQ02|K7EQ02_HUMAN;sp|Q96EP5-2|DAZP1_HUMAN;sp|Q96EP5|DAZP1_HUMAN	2;2;2	2;2;2	2;2;2	;;	3	2	2	2	1	1	0	1	2	1	1	1	0	1	2	1	1	1	0	1	2	1	13.8	13.8	13.8	24.805	225	225;378;407	1	6	0	6.6187	7.1	7.1	0	6.7	13.8	7.1	36247000	4934300	3846300	0	5656300	14965000
sp|Q96EU6-2|RRP36_HUMAN;sp|Q96EU6|RRP36_HUMAN;tr|C9J4X5|C9J4X5_HUMAN;sp|Q9H160-2|ING2_HUMAN;sp|Q9H160|ING2_HUMAN	sp|Q96EU6-2|RRP36_HUMAN;sp|Q96EU6|RRP36_HUMAN	4;4;1;1;1	4;4;1;1;1	4;4;1;1;1	;	5	4	4	4	1	3	1	2	1	1	1	3	1	2	1	1	1	3	1	2	1	1	19.4	19.4	19.4	29.129	253	253;259;138;240;280	1	9	0	11.641	5.9	16.6	5.9	8.7	5.9	5.9	59435000	11577000	16680000	7769600	12196000	6997000
sp|Q96EV2|RBM33_HUMAN;tr|H0Y3K4|H0Y3K4_HUMAN;tr|H0Y3K3|H0Y3K3_HUMAN;tr|H7BXM6|H7BXM6_HUMAN;tr|H7C0H2|H7C0H2_HUMAN	sp|Q96EV2|RBM33_HUMAN;tr|H0Y3K4|H0Y3K4_HUMAN	5;4;1;1;1	5;4;1;1;1	5;4;1;1;1	;	5	5	5	5	0	0	0	4	4	3	0	0	0	4	4	3	0	0	0	4	4	3	6.8	6.8	6.8	129.98	1170	1170;909;84;284;342	1	11	0	13.753	0	0	0	5.4	5.6	4.4	77068000	0	0	0	34725000	21565000
sp|Q96EX3|WDR34_HUMAN	sp|Q96EX3|WDR34_HUMAN	5	5	5		1	5	5	5	2	1	0	3	3	3	2	1	0	3	3	3	2	1	0	3	3	3	13.2	13.2	13.2	57.8	536	536	1	12	0	11.369	7.3	2.4	0	6.5	6.5	6.9	81711000	13373000	5112500	0	29022000	21052000
tr|E7ES32|E7ES32_HUMAN;sp|Q96EY1-2|DNJA3_HUMAN;sp|Q96EY1|DNJA3_HUMAN	tr|E7ES32|E7ES32_HUMAN;sp|Q96EY1-2|DNJA3_HUMAN;sp|Q96EY1|DNJA3_HUMAN	1;1;1	1;1;1	1;1;1	;;	3	1	1	1	0	0	0	1	0	1	0	0	0	1	0	1	0	0	0	1	0	1	7.7	7.7	7.7	33.081	300	300;453;480	1	2	0	6.0183	0	0	0	7.7	0	7.7	4608800	0	0	0	2852600	0
sp|Q96EY4|TMA16_HUMAN;tr|H0Y9X1|H0Y9X1_HUMAN;tr|D6RA57|D6RA57_HUMAN;tr|D6RE67|D6RE67_HUMAN;tr|D6RC31|D6RC31_HUMAN	sp|Q96EY4|TMA16_HUMAN;tr|H0Y9X1|H0Y9X1_HUMAN;tr|D6RA57|D6RA57_HUMAN	6;6;4;1;1	6;6;4;1;1	6;6;4;1;1	;;	5	6	6	6	6	5	4	6	5	4	6	5	4	6	5	4	6	5	4	6	5	4	26.6	26.6	26.6	23.864	203	203;242;144;88;101	1	42	0	59.767	26.6	26.6	21.7	26.6	25.1	21.7	836850000	161310000	102190000	107720000	225570000	141770000
sp|Q96GA3|LTV1_HUMAN	sp|Q96GA3|LTV1_HUMAN	11	11	11		1	11	11	11	2	2	2	6	9	7	2	2	2	6	9	7	2	2	2	6	9	7	29.3	29.3	29.3	54.854	475	475	1	36	0	68.127	6.7	6.7	6.7	15.4	25.3	17.3	603720000	46252000	40121000	28673000	188040000	192180000
tr|F5H702|F5H702_HUMAN;tr|B4DN34|B4DN34_HUMAN;sp|Q96GC5|RM48_HUMAN	tr|F5H702|F5H702_HUMAN;tr|B4DN34|B4DN34_HUMAN;sp|Q96GC5|RM48_HUMAN	2;2;2	2;2;2	2;2;2	;;	3	2	2	2	0	1	0	1	1	2	0	1	0	1	1	2	0	1	0	1	1	2	22.1	22.1	22.1	12.77	113	113;194;212	1	5	0	10.641	0	10.6	0	10.6	11.5	22.1	22755000	0	2136100	0	8692200	0
sp|Q96GY0|ZC21A_HUMAN;tr|H0YAP0|H0YAP0_HUMAN	sp|Q96GY0|ZC21A_HUMAN	7;3	7;3	7;3		2	7	7	7	1	4	0	5	5	4	1	4	0	5	5	4	1	4	0	5	5	4	19.7	19.7	19.7	35.092	325	325;197	1	21	0	19.163	3.1	10.2	0	16.3	16.6	13.5	75208000	584860	5200700	0	30442000	23386000
sp|Q96HA1-2|P121A_HUMAN;sp|Q96HA1-3|P121A_HUMAN;sp|Q96HA1|P121A_HUMAN;sp|A8CG34-2|P121C_HUMAN;sp|A8CG34|P121C_HUMAN;tr|C9JFL1|C9JFL1_HUMAN;tr|A8MY32|A8MY32_HUMAN	sp|Q96HA1-2|P121A_HUMAN;sp|Q96HA1-3|P121A_HUMAN;sp|Q96HA1|P121A_HUMAN;sp|A8CG34-2|P121C_HUMAN;sp|A8CG34|P121C_HUMAN	5;5;5;4;4;2;1	5;5;5;4;4;2;1	5;5;5;4;4;2;1	;;;;	7	5	5	5	3	2	3	1	1	0	3	2	3	1	1	0	3	2	3	1	1	0	7.2	7.2	7.2	99.036	984	984;999;1249;987;1229;107;42	1	10	0	10.504	4.1	4.5	5.2	2.4	2.4	0	23174000	4788700	5472800	6634200	3877300	2401500
sp|Q96HQ2-2|C2AIL_HUMAN;sp|Q96HQ2|C2AIL_HUMAN	sp|Q96HQ2-2|C2AIL_HUMAN;sp|Q96HQ2|C2AIL_HUMAN	1;1	1;1	1;1	;	2	1	1	1	1	0	0	1	0	0	1	0	0	1	0	0	1	0	0	1	0	0	21.2	21.2	21.2	9.5086	85	85;116	1	2	0	10.69	21.2	0	0	21.2	0	0	9253600	0	0	0	9253600	0
sp|Q96HR8-2|NAF1_HUMAN;sp|Q96HR8|NAF1_HUMAN;tr|D6RIB3|D6RIB3_HUMAN	sp|Q96HR8-2|NAF1_HUMAN;sp|Q96HR8|NAF1_HUMAN	3;3;1	3;3;1	3;3;1	;	3	3	3	3	0	0	0	2	1	2	0	0	0	2	1	2	0	0	0	2	1	2	10.5	10.5	10.5	41.894	389	389;494;42	1	5	0	8.3338	0	0	0	6.4	3.9	8	12837000	0	0	0	4794900	2371800
sp|Q96HS1-2|PGAM5_HUMAN;sp|Q96HS1|PGAM5_HUMAN;tr|F5GXG4|F5GXG4_HUMAN	sp|Q96HS1-2|PGAM5_HUMAN;sp|Q96HS1|PGAM5_HUMAN;tr|F5GXG4|F5GXG4_HUMAN	4;4;2	4;4;2	4;4;2	;;	3	4	4	4	3	0	1	2	2	1	3	0	1	2	2	1	3	0	1	2	2	1	18	18	18	28.02	255	255;289;140	1	9	0	11.701	14.5	0	3.9	7.5	7.5	3.9	32623000	13049000	0	6771200	6363000	3414500
sp|Q96I24|FUBP3_HUMAN	sp|Q96I24|FUBP3_HUMAN	1	1	1		1	1	1	1	0	0	0	0	0	1	0	0	0	0	0	1	0	0	0	0	0	1	2.4	2.4	2.4	61.64	572	572	1	1	0.0093545	2.3958	0	0	0	0	0	2.4	1558900	0	0	0	0	0
sp|Q96I25|SPF45_HUMAN;tr|Q5W011|Q5W011_HUMAN;tr|Q5W010|Q5W010_HUMAN;tr|Q5W012|Q5W012_HUMAN	sp|Q96I25|SPF45_HUMAN;tr|Q5W011|Q5W011_HUMAN;tr|Q5W010|Q5W010_HUMAN	4;3;3;1	4;3;3;1	4;3;3;1	;;	4	4	4	4	0	0	0	4	3	4	0	0	0	4	3	4	0	0	0	4	3	4	13.5	13.5	13.5	44.961	401	401;212;221;240	1	11	0	14.056	0	0	0	13.5	10.2	13.5	70315000	0	0	0	32699000	25271000
sp|Q96K30|RITA_HUMAN;tr|F8VRG5|F8VRG5_HUMAN;sp|Q96K30-2|RITA_HUMAN	sp|Q96K30|RITA_HUMAN;tr|F8VRG5|F8VRG5_HUMAN;sp|Q96K30-2|RITA_HUMAN	2;2;1	2;2;1	2;2;1	;;	3	2	2	2	2	2	2	0	0	1	2	2	2	0	0	1	2	2	2	0	0	1	8.2	8.2	8.2	28.619	269	269;293;177	1	7	0.0011403	4.7895	8.2	8.2	8.2	0	0	4.1	32804000	9927200	12479000	8374700	0	0
sp|Q96KG9-5|NTKL_HUMAN;sp|Q96KG9-3|NTKL_HUMAN;tr|E9PS17|E9PS17_HUMAN;tr|E9PK59|E9PK59_HUMAN;sp|Q96KG9-4|NTKL_HUMAN;sp|Q96KG9-6|NTKL_HUMAN;sp|Q96KG9-2|NTKL_HUMAN;sp|Q96KG9|NTKL_HUMAN;tr|E9PPN3|E9PPN3_HUMAN;tr|H0YCI6|H0YCI6_HUMAN	sp|Q96KG9-5|NTKL_HUMAN;sp|Q96KG9-3|NTKL_HUMAN;tr|E9PS17|E9PS17_HUMAN;tr|E9PK59|E9PK59_HUMAN;sp|Q96KG9-4|NTKL_HUMAN;sp|Q96KG9-6|NTKL_HUMAN;sp|Q96KG9-2|NTKL_HUMAN;sp|Q96KG9|NTKL_HUMAN;tr|E9PPN3|E9PPN3_HUMAN	7;7;7;7;7;7;7;7;5;1	7;7;7;7;7;7;7;7;5;1	7;7;7;7;7;7;7;7;5;1	;;;;;;;;	10	7	7	7	0	0	0	5	3	5	0	0	0	5	3	5	0	0	0	5	3	5	20.3	20.3	20.3	69.237	626	626;707;775;780;781;787;791;808;665;175	1	13	0	32.607	0	0	0	17.3	8.1	17.3	101970000	0	0	0	50491000	23680000
sp|Q96KQ7-2|EHMT2_HUMAN;sp|Q96KQ7|EHMT2_HUMAN;tr|A2ABF8|A2ABF8_HUMAN;tr|A2ABF9|A2ABF9_HUMAN;tr|H0Y4K5|H0Y4K5_HUMAN	sp|Q96KQ7-2|EHMT2_HUMAN;sp|Q96KQ7|EHMT2_HUMAN;tr|A2ABF8|A2ABF8_HUMAN;tr|A2ABF9|A2ABF9_HUMAN	5;5;5;5;1	5;5;5;5;1	5;5;5;5;1	;;;	5	5	5	5	4	4	2	0	1	0	4	4	2	0	1	0	4	4	2	0	1	0	7.2	7.2	7.2	129.02	1176	1176;1210;1233;1267;298	1	11	0	20.123	5.1	6	2.2	0	1.7	0	51416000	20695000	15981000	6607500	0	8132400
sp|Q96ME7-2|ZN512_HUMAN;sp|Q96ME7-3|ZN512_HUMAN;tr|G3XAG1|G3XAG1_HUMAN;sp|Q96ME7|ZN512_HUMAN;tr|B4E0X7|B4E0X7_HUMAN	sp|Q96ME7-2|ZN512_HUMAN;sp|Q96ME7-3|ZN512_HUMAN;tr|G3XAG1|G3XAG1_HUMAN;sp|Q96ME7|ZN512_HUMAN;tr|B4E0X7|B4E0X7_HUMAN	3;3;3;3;2	3;3;3;3;2	3;3;3;3;2	;;;;	5	3	3	3	1	0	1	1	0	0	1	0	1	1	0	0	1	0	1	1	0	0	9.6	9.6	9.6	56.361	490	490;538;566;567;385	1	3	0	5.7349	3.1	0	3.3	3.3	0	0	18877000	6373100	0	4004000	8499900	0
sp|Q96NE9|FRMD6_HUMAN;tr|G3V4T7|G3V4T7_HUMAN;sp|Q96NE9-2|FRMD6_HUMAN;tr|H0YJC1|H0YJC1_HUMAN;sp|Q96NE9-3|FRMD6_HUMAN;tr|G3V3V8|G3V3V8_HUMAN;tr|H0YJ19|H0YJ19_HUMAN	sp|Q96NE9|FRMD6_HUMAN;tr|G3V4T7|G3V4T7_HUMAN;sp|Q96NE9-2|FRMD6_HUMAN	7;6;6;2;2;1;1	7;6;6;2;2;1;1	7;6;6;2;2;1;1	;;	7	7	7	7	0	0	0	5	5	5	0	0	0	5	5	5	0	0	0	5	5	5	19.1	19.1	19.1	72.043	622	622;545;614;205;264;120;129	1	15	0	21.225	0	0	0	12.5	11.9	13	110340000	0	0	0	40482000	38726000
sp|Q96P53|WDFY2_HUMAN	sp|Q96P53|WDFY2_HUMAN	38	38	38		1	38	38	38	0	0	0	37	36	32	0	0	0	37	36	32	0	0	0	37	36	32	87	87	87	45.154	400	400	1	1180	0	323.31	0	0	0	87	80.2	85.2	144420000000	0	0	0	56439000000	45847000000
sp|Q96P63|SPB12_HUMAN;tr|Q3SYB4|Q3SYB4_HUMAN	sp|Q96P63|SPB12_HUMAN;tr|Q3SYB4|Q3SYB4_HUMAN	3;3	3;3	3;3	;	2	3	3	3	1	1	1	3	2	2	1	1	1	3	2	2	1	1	1	3	2	2	8.4	8.4	8.4	46.276	405	405;425	1	10	0	8.0226	4.2	4.2	4.2	8.4	6.4	6.4	21538000	2302600	1487800	1530500	8374000	4225200
sp|Q96PE2|ARHGH_HUMAN	sp|Q96PE2|ARHGH_HUMAN	7	7	7		1	7	7	7	0	0	1	4	5	3	0	0	1	4	5	3	0	0	1	4	5	3	5.5	5.5	5.5	221.67	2063	2063	1	13	0	30.338	0	0	0.8	3.2	4.2	2.6	1182100000	0	0	1134500000	19522000	18494000
sp|Q96PK6|RBM14_HUMAN;sp|Q96PK6-3|RBM14_HUMAN;sp|Q96PK6-4|RBM14_HUMAN;tr|F8WDX3|F8WDX3_HUMAN;sp|Q96PK6-2|RBM14_HUMAN;tr|B8ZZ74|B8ZZ74_HUMAN;sp|Q96PK6-5|RBM14_HUMAN	sp|Q96PK6|RBM14_HUMAN	17;4;4;4;4;4;4	17;4;4;4;4;4;4	17;4;4;4;4;4;4		7	17	17	17	13	13	14	12	11	10	13	13	14	12	11	10	13	13	14	12	11	10	24.4	24.4	24.4	69.491	669	669;118;119;129;156;159;339	1	74	0	72.515	22.6	21.4	24.4	20	20	18.1	1119400000	189860000	217610000	219770000	208860000	177960000
sp|Q96PV6-2|LENG8_HUMAN;sp|Q96PV6|LENG8_HUMAN;tr|F8W9Q9|F8W9Q9_HUMAN;tr|E7EQP8|E7EQP8_HUMAN;tr|E7EWC7|E7EWC7_HUMAN;tr|C9JMY0|C9JMY0_HUMAN;sp|Q96PV6-3|LENG8_HUMAN;tr|B0VJY8|B0VJY8_HUMAN;tr|C9J1N5|C9J1N5_HUMAN	sp|Q96PV6-2|LENG8_HUMAN;sp|Q96PV6|LENG8_HUMAN;tr|F8W9Q9|F8W9Q9_HUMAN;tr|E7EQP8|E7EQP8_HUMAN	20;19;19;19;5;2;2;2;1	20;19;19;19;5;2;2;2;1	20;19;19;19;5;2;2;2;1	;;;	9	20	20	20	15	17	16	13	13	13	15	17	16	13	13	13	15	17	16	13	13	13	33.2	33.2	33.2	88.156	800	800;779;837;874;300;54;54;91;75	1	109	0	182.68	27.6	29.8	29.9	24.5	23.8	24.5	2549200000	448440000	422530000	383540000	554330000	408210000
sp|Q96PY6-4|NEK1_HUMAN;sp|Q96PY6-2|NEK1_HUMAN;sp|Q96PY6-6|NEK1_HUMAN;sp|Q96PY6|NEK1_HUMAN;sp|Q96PY6-3|NEK1_HUMAN;sp|Q96PY6-5|NEK1_HUMAN;tr|H0Y8M6|H0Y8M6_HUMAN	sp|Q96PY6-4|NEK1_HUMAN;sp|Q96PY6-2|NEK1_HUMAN;sp|Q96PY6-6|NEK1_HUMAN;sp|Q96PY6|NEK1_HUMAN;sp|Q96PY6-3|NEK1_HUMAN;sp|Q96PY6-5|NEK1_HUMAN	9;9;9;9;9;5;1	9;9;9;9;9;5;1	9;9;9;9;9;5;1	;;;;;	7	9	9	9	0	0	0	8	5	4	0	0	0	8	5	4	0	0	0	8	5	4	9	9	9	135.3	1189	1189;1214;1242;1258;1286;527;123	1	17	0	28.465	0	0	0	7.6	4.9	4.9	67715000	0	0	0	30009000	19811000
tr|J3KRG2|J3KRG2_HUMAN;sp|Q96QA5|GSDMA_HUMAN	tr|J3KRG2|J3KRG2_HUMAN;sp|Q96QA5|GSDMA_HUMAN	1;1	1;1	1;1	;	2	1	1	1	1	0	0	0	1	1	1	0	0	0	1	1	1	0	0	0	1	1	8.8	8.8	8.8	17.892	159	159;445	1	3	0.0010707	3.9041	8.8	0	0	0	8.8	8.8	5705800	2442500	0	0	0	1996000
sp|Q96QB1-4|RHG07_HUMAN;sp|Q96QB1-1|RHG07_HUMAN;tr|E9PDZ8|E9PDZ8_HUMAN;sp|Q96QB1|RHG07_HUMAN	sp|Q96QB1-4|RHG07_HUMAN;sp|Q96QB1-1|RHG07_HUMAN;tr|E9PDZ8|E9PDZ8_HUMAN;sp|Q96QB1|RHG07_HUMAN	3;3;3;3	3;3;3;3	3;3;3;3	;;;	4	3	3	3	0	0	0	3	1	2	0	0	0	3	1	2	0	0	0	3	1	2	4.7	4.7	4.7	114.15	1017	1017;1091;1125;1528	1	6	0	6.2959	0	0	0	4.7	1.5	2.8	42450000	0	0	0	30585000	5495600
sp|Q96QC0|PP1RA_HUMAN	sp|Q96QC0|PP1RA_HUMAN	35	35	35		1	35	35	35	28	28	24	23	22	20	28	28	24	23	22	20	28	28	24	23	22	20	39.6	39.6	39.6	99.057	940	940	1	191	0	323.31	33.4	33.5	28.4	28.3	28.2	26.2	7322700000	1494700000	1193500000	956460000	1624600000	1139300000
sp|Q96QV1|HHIP_HUMAN;sp|Q96QV1-2|HHIP_HUMAN	sp|Q96QV1|HHIP_HUMAN	10;4	10;4	10;4		2	10	10	10	1	1	1	8	9	6	1	1	1	8	9	6	1	1	1	8	9	6	19.6	19.6	19.6	78.851	700	700;320	1	26	0	71.736	2.6	2.6	2.6	16.9	15.6	12.1	250930000	6906000	5439800	4980700	123400000	59605000
sp|Q96QZ7-3|MAGI1_HUMAN;sp|Q96QZ7-5|MAGI1_HUMAN;sp|Q96QZ7-6|MAGI1_HUMAN;sp|Q96QZ7-2|MAGI1_HUMAN;sp|Q96QZ7|MAGI1_HUMAN;tr|H7C4U7|H7C4U7_HUMAN;tr|H7C535|H7C535_HUMAN;sp|Q96QZ7-4|MAGI1_HUMAN;sp|Q96QZ7-7|MAGI1_HUMAN;tr|H7C5T8|H7C5T8_HUMAN;tr|H7C4S7|H7C4S7_HUMAN	sp|Q96QZ7-3|MAGI1_HUMAN;sp|Q96QZ7-5|MAGI1_HUMAN;sp|Q96QZ7-6|MAGI1_HUMAN;sp|Q96QZ7-2|MAGI1_HUMAN;sp|Q96QZ7|MAGI1_HUMAN;tr|H7C4U7|H7C4U7_HUMAN;tr|H7C535|H7C535_HUMAN;sp|Q96QZ7-4|MAGI1_HUMAN;sp|Q96QZ7-7|MAGI1_HUMAN;tr|H7C5T8|H7C5T8_HUMAN	11;11;11;11;11;10;10;10;10;9;1	11;11;11;11;11;10;10;10;10;9;1	11;11;11;11;11;10;10;10;10;9;1	;;;;;;;;;	11	11	11	11	1	0	1	6	10	7	1	0	1	6	10	7	1	0	1	6	10	7	13.3	13.3	13.3	136.92	1256	1256;1287;1451;1462;1491;1131;1136;1160;1425;1014;185	1	25	0	43.871	0.8	0	0.8	7.6	11.9	8.5	168650000	1472200	0	1787200	56025000	64040000
tr|C9JJV6|C9JJV6_HUMAN;tr|C9JZL8|C9JZL8_HUMAN;tr|C9J5M0|C9J5M0_HUMAN;tr|C9JC07|C9JC07_HUMAN;sp|Q96S97|MYADM_HUMAN	tr|C9JJV6|C9JJV6_HUMAN;tr|C9JZL8|C9JZL8_HUMAN;tr|C9J5M0|C9J5M0_HUMAN;tr|C9JC07|C9JC07_HUMAN;sp|Q96S97|MYADM_HUMAN	1;1;1;1;1	1;1;1;1;1	1;1;1;1;1	;;;;	5	1	1	1	1	1	1	1	1	1	1	1	1	1	1	1	1	1	1	1	1	1	15.6	15.6	15.6	15.935	147	147;188;242;259;322	1	6	0	8.7261	15.6	15.6	15.6	15.6	15.6	15.6	28627000	5111700	3796600	3591900	6459200	5477400
tr|Q5R363|Q5R363_HUMAN;tr|B4DS61|B4DS61_HUMAN;sp|Q96SB4|SRPK1_HUMAN;tr|H3BLV9|H3BLV9_HUMAN;sp|Q96SB4-3|SRPK1_HUMAN;tr|D6RBF8|D6RBF8_HUMAN	tr|Q5R363|Q5R363_HUMAN;tr|B4DS61|B4DS61_HUMAN;sp|Q96SB4|SRPK1_HUMAN;tr|H3BLV9|H3BLV9_HUMAN;sp|Q96SB4-3|SRPK1_HUMAN	4;4;4;4;4;1	4;4;4;4;4;1	3;3;3;3;3;1	;;;;	6	4	4	3	0	0	0	2	4	2	0	0	0	2	4	2	0	0	0	1	3	2	9.5	9.5	7.9	62.032	547	547;639;655;671;826;146	1	8	0	16.035	0	0	0	4	9.5	4.9	30001000	0	0	0	11068000	12525000
sp|Q96T37-2|RBM15_HUMAN;sp|Q96T37-3|RBM15_HUMAN;sp|Q96T37|RBM15_HUMAN	sp|Q96T37-2|RBM15_HUMAN;sp|Q96T37-3|RBM15_HUMAN;sp|Q96T37|RBM15_HUMAN	6;6;6	6;6;6	6;6;6	;;	3	6	6	6	2	0	1	3	4	5	2	0	1	3	4	5	2	0	1	3	4	5	11.8	11.8	11.8	104.75	957	957;969;977	1	15	0	29.27	4.3	0	1.8	6.3	7.4	10.7	60063000	5625900	0	1584700	18348000	14894000
sp|Q99417|MYCBP_HUMAN	sp|Q99417|MYCBP_HUMAN	9	9	9		1	9	9	9	4	4	4	8	8	5	4	4	4	8	8	5	4	4	4	8	8	5	73.8	73.8	73.8	11.967	103	103	1	39	0	62.098	55.3	55.3	53.4	73.8	73.8	53.4	1591000000	143000000	145080000	117790000	434960000	495890000
sp|Q99496|RING2_HUMAN;tr|B3KRH1|B3KRH1_HUMAN	sp|Q99496|RING2_HUMAN;tr|B3KRH1|B3KRH1_HUMAN	2;1	2;1	1;1	;	2	2	2	1	0	1	0	1	0	0	0	1	0	1	0	0	0	1	0	0	0	0	8	8	3.9	37.655	336	336;264	1	2	0.0010718	3.9089	0	3.9	0	4.2	0	0	18675000	0	3830500	0	14844000	0
sp|Q99549|MPP8_HUMAN;sp|Q99549-2|MPP8_HUMAN	sp|Q99549|MPP8_HUMAN;sp|Q99549-2|MPP8_HUMAN	1;1	1;1	1;1	;	2	1	1	1	0	0	0	1	1	0	0	0	0	1	1	0	0	0	0	1	1	0	2	2	2	97.181	860	860;867	1	2	0.0019841	2.9561	0	0	0	2	2	0	4295100	0	0	0	2581300	1713800
sp|Q99575|POP1_HUMAN;tr|E5RK39|E5RK39_HUMAN	sp|Q99575|POP1_HUMAN	6;2	6;2	6;2		2	6	6	6	2	3	3	4	2	3	2	3	3	4	2	3	2	3	3	4	2	3	7.6	7.6	7.6	114.71	1024	1024;183	1	17	0	17.599	2.7	3.8	3.8	4.9	2.1	3.4	48253000	7579300	7701600	9172200	13834000	4504100
tr|H0YH87|H0YH87_HUMAN;sp|Q99700-2|ATX2_HUMAN;sp|Q99700-4|ATX2_HUMAN;sp|Q99700|ATX2_HUMAN;tr|F8WB06|F8WB06_HUMAN;tr|F8VQP2|F8VQP2_HUMAN;tr|Q24JQ7|Q24JQ7_HUMAN;tr|F8VRK6|F8VRK6_HUMAN;tr|F8W0B5|F8W0B5_HUMAN;tr|F8VVY6|F8VVY6_HUMAN;tr|F8WB05|F8WB05_HUMAN	tr|H0YH87|H0YH87_HUMAN;sp|Q99700-2|ATX2_HUMAN;sp|Q99700-4|ATX2_HUMAN;sp|Q99700|ATX2_HUMAN;tr|F8WB06|F8WB06_HUMAN;tr|F8VQP2|F8VQP2_HUMAN;tr|Q24JQ7|Q24JQ7_HUMAN	25;25;25;25;23;23;21;8;8;7;1	25;25;25;25;23;23;21;8;8;7;1	25;25;25;25;23;23;21;8;8;7;1	;;;;;;	11	25	25	25	7	6	7	16	17	18	7	6	7	16	17	18	7	6	7	16	17	18	45	45	45	98.004	916	916;995;1243;1313;1050;1073;1006;235;285;184;424	1	87	0	160.49	13.1	11.9	12	29.6	31.9	37	1533800000	63010000	53846000	50312000	595750000	432150000
tr|D6R9P3|D6R9P3_HUMAN;tr|D6RD18|D6RD18_HUMAN;sp|Q99729-3|ROAA_HUMAN;tr|D6RBZ0|D6RBZ0_HUMAN;sp|Q99729-2|ROAA_HUMAN;sp|Q99729-4|ROAA_HUMAN;sp|Q99729|ROAA_HUMAN	tr|D6R9P3|D6R9P3_HUMAN;tr|D6RD18|D6RD18_HUMAN;sp|Q99729-3|ROAA_HUMAN;tr|D6RBZ0|D6RBZ0_HUMAN;sp|Q99729-2|ROAA_HUMAN;sp|Q99729-4|ROAA_HUMAN;sp|Q99729|ROAA_HUMAN	6;6;6;6;6;4;4	6;6;6;6;6;4;4	6;6;6;6;6;4;4	;;;;;;	7	6	6	6	6	5	5	4	4	4	6	5	5	4	4	4	6	5	5	4	4	4	21.4	21.4	21.4	30.302	280	280;283;285;327;332;286;332	1	29	0	25.824	21.4	18.6	18.6	17.9	17.9	17.9	251780000	66496000	44283000	37185000	42221000	35517000
tr|E9PKG1|E9PKG1_HUMAN;sp|Q99873-3|ANM1_HUMAN;sp|Q99873-2|ANM1_HUMAN;sp|Q99873-4|ANM1_HUMAN;sp|Q99873|ANM1_HUMAN;tr|H7C2I1|H7C2I1_HUMAN;tr|E9PQ98|E9PQ98_HUMAN;tr|E9PIX6|E9PIX6_HUMAN;tr|E9PNR9|E9PNR9_HUMAN;tr|H0YDE4|H0YDE4_HUMAN;sp|Q9NR22-2|ANM8_HUMAN;sp|Q9NR22|ANM8_HUMAN	tr|E9PKG1|E9PKG1_HUMAN;sp|Q99873-3|ANM1_HUMAN;sp|Q99873-2|ANM1_HUMAN;sp|Q99873-4|ANM1_HUMAN;sp|Q99873|ANM1_HUMAN;tr|H7C2I1|H7C2I1_HUMAN	6;6;6;6;6;6;2;2;1;1;1;1	6;6;6;6;6;6;2;2;1;1;1;1	6;6;6;6;6;6;2;2;1;1;1;1	;;;;;	12	6	6	6	6	6	5	3	3	4	6	6	5	3	3	4	6	6	5	3	3	4	26.5	26.5	26.5	37.709	325	325;343;347;353;361;371;205;209;160;238;385;394	1	31	0	29.477	26.5	26.5	20.9	13.5	13.5	16	320250000	72281000	62967000	47964000	51168000	35342000
sp|Q99959-2|PKP2_HUMAN;sp|Q99959|PKP2_HUMAN	sp|Q99959-2|PKP2_HUMAN;sp|Q99959|PKP2_HUMAN	20;19	20;19	20;19	;	2	20	20	20	12	10	10	14	13	11	12	10	10	14	13	11	12	10	10	14	13	11	37.9	37.9	37.9	92.755	837	837;881	1	71	0	97.066	23.1	16.6	15.9	26.6	27.4	21.4	753970000	83315000	62778000	107510000	219420000	172320000
sp|Q99985|SEM3C_HUMAN;tr|F5H1Z7|F5H1Z7_HUMAN	sp|Q99985|SEM3C_HUMAN;tr|F5H1Z7|F5H1Z7_HUMAN	2;2	2;2	2;2	;	2	2	2	2	0	1	0	1	1	1	0	1	0	1	1	1	0	1	0	1	1	1	2.7	2.7	2.7	85.206	751	751;769	1	4	0.0010834	4.0252	0	1.2	0	1.5	1.5	1.5	13091000	0	2996400	0	4355800	3612200
tr|E9PGB8|E9PGB8_HUMAN;tr|B1AMA5|B1AMA5_HUMAN;sp|Q9BPZ7-4|SIN1_HUMAN;sp|Q9BPZ7-2|SIN1_HUMAN;sp|Q9BPZ7|SIN1_HUMAN;tr|B1AMA6|B1AMA6_HUMAN;sp|Q9BPZ7-5|SIN1_HUMAN;sp|Q9BPZ7-6|SIN1_HUMAN;sp|Q9BPZ7-3|SIN1_HUMAN;tr|B7Z5E5|B7Z5E5_HUMAN	tr|E9PGB8|E9PGB8_HUMAN;tr|B1AMA5|B1AMA5_HUMAN;sp|Q9BPZ7-4|SIN1_HUMAN;sp|Q9BPZ7-2|SIN1_HUMAN;sp|Q9BPZ7|SIN1_HUMAN;tr|B1AMA6|B1AMA6_HUMAN;sp|Q9BPZ7-5|SIN1_HUMAN;sp|Q9BPZ7-6|SIN1_HUMAN;sp|Q9BPZ7-3|SIN1_HUMAN	3;3;3;3;3;2;2;2;2;1	3;3;3;3;3;2;2;2;2;1	3;3;3;3;3;2;2;2;2;1	;;;;;;;;	10	3	3	3	0	0	0	1	2	1	0	0	0	1	2	1	0	0	0	1	2	1	21.6	21.6	21.6	27.149	245	245;253;330;486;522;127;323;372;475;235	1	4	0	12.295	0	0	0	6.5	15.1	10.6	21873000	0	0	0	7399700	9856500
sp|Q9BQ39|DDX50_HUMAN	sp|Q9BQ39|DDX50_HUMAN	5	3	3		1	5	3	3	2	3	2	4	4	3	2	2	1	3	2	2	2	2	1	3	2	2	9.6	6	6	82.564	737	737	1	12	0	13.216	4.5	6.5	5	8	8.1	6.5	85978000	12928000	9892400	6083800	21668000	17791000
sp|Q9BQ70|TCF25_HUMAN;tr|H3BQ53|H3BQ53_HUMAN;tr|H3BSS3|H3BSS3_HUMAN;tr|Q9H384|Q9H384_HUMAN;tr|H3BS87|H3BS87_HUMAN;tr|H3BMJ8|H3BMJ8_HUMAN;tr|H3BSP8|H3BSP8_HUMAN;tr|H3BTU3|H3BTU3_HUMAN	sp|Q9BQ70|TCF25_HUMAN;tr|H3BQ53|H3BQ53_HUMAN	6;4;2;2;1;1;1;1	6;4;2;2;1;1;1;1	6;4;2;2;1;1;1;1	;	8	6	6	6	0	0	0	5	4	5	0	0	0	5	4	5	0	0	0	5	4	5	14.3	14.3	14.3	76.666	676	676;570;286;473;146;210;234;265	1	14	0	23.887	0	0	0	13	10.4	11.7	101000000	0	0	0	54625000	26823000
sp|Q9BQA1|MEP50_HUMAN;tr|B4DP38|B4DP38_HUMAN;tr|H0Y711|H0Y711_HUMAN	sp|Q9BQA1|MEP50_HUMAN;tr|B4DP38|B4DP38_HUMAN;tr|H0Y711|H0Y711_HUMAN	4;3;3	4;3;3	4;3;3	;;	3	4	4	4	0	0	0	1	1	4	0	0	0	1	1	4	0	0	0	1	1	4	22.5	22.5	22.5	36.724	342	342;278;291	1	6	0	13.709	0	0	0	4.4	4.1	22.5	34280000	0	0	0	7541100	2713900
sp|Q9BQC6|RT63_HUMAN	sp|Q9BQC6|RT63_HUMAN	2	2	2		1	2	2	2	1	2	1	0	0	0	1	2	1	0	0	0	1	2	1	0	0	0	19.6	19.6	19.6	12.266	102	102	1	4	0	5.7202	12.7	19.6	12.7	0	0	0	31071000	14136000	9290400	7644500	0	0
sp|Q9BQE3|TBA1C_HUMAN;tr|F5H5D3|F5H5D3_HUMAN	sp|Q9BQE3|TBA1C_HUMAN;tr|F5H5D3|F5H5D3_HUMAN	17;17	1;1	0;0	;	2	17	1	0	14	12	11	14	14	11	1	0	0	0	0	0	0	0	0	0	0	0	46.8	2.9	0	49.895	449	449;519	1	1	0.001994	3.0326	41.4	35	36.7	42.1	38.5	35.2	7065100	7065100	0	0	0	0
sp|Q9BQG0|MBB1A_HUMAN;sp|Q9BQG0-2|MBB1A_HUMAN;tr|I3L1L3|I3L1L3_HUMAN;tr|I3L2H8|I3L2H8_HUMAN	sp|Q9BQG0|MBB1A_HUMAN;sp|Q9BQG0-2|MBB1A_HUMAN;tr|I3L1L3|I3L1L3_HUMAN	13;13;11;1	13;13;11;1	13;13;11;1	;;	4	13	13	13	9	9	3	6	9	6	9	9	3	6	9	6	9	9	3	6	9	6	14.9	14.9	14.9	148.85	1328	1328;1332;1252;204	1	45	0	53.418	10.3	10.7	3.9	7.6	11.1	6.6	183170000	39496000	24704000	11086000	35902000	48138000
sp|Q9BRD0|BUD13_HUMAN;sp|Q9BRD0-2|BUD13_HUMAN;tr|H7C462|H7C462_HUMAN	sp|Q9BRD0|BUD13_HUMAN;sp|Q9BRD0-2|BUD13_HUMAN	3;2;1	3;2;1	3;2;1	;	3	3	3	3	0	0	0	2	2	1	0	0	0	2	2	1	0	0	0	2	2	1	5.2	5.2	5.2	70.52	619	619;485;118	1	5	0.0011655	5.2738	0	0	0	3.4	3.9	1.3	16399000	0	0	0	6157200	8008300
sp|Q9BRR8|GPTC1_HUMAN	sp|Q9BRR8|GPTC1_HUMAN	1	1	1		1	1	1	1	0	0	0	1	1	1	0	0	0	1	1	1	0	0	0	1	1	1	2.6	2.6	2.6	103.34	931	931	1	3	0	6.8386	0	0	0	2.6	2.6	2.6	15122000	0	0	0	4674500	6931500
sp|Q9BRS2|RIOK1_HUMAN	sp|Q9BRS2|RIOK1_HUMAN	10	10	10		1	10	10	10	1	0	1	9	6	6	1	0	1	9	6	6	1	0	1	9	6	6	30.1	30.1	30.1	65.582	568	568	1	23	0	70.269	2.1	0	2.1	23.2	16.5	22	144530000	2401700	0	2802900	59620000	44377000
sp|Q9BRT6|LLPH_HUMAN	sp|Q9BRT6|LLPH_HUMAN	2	2	2		1	2	2	2	1	1	2	1	1	1	1	1	2	1	1	1	1	1	2	1	1	1	29.5	29.5	29.5	15.225	129	129	1	7	0	6.7221	12.4	12.4	29.5	12.4	12.4	12.4	67202000	14453000	9876600	11983000	17138000	7160200
sp|Q9BTC0|DIDO1_HUMAN;sp|Q9BTC0-1|DIDO1_HUMAN;sp|Q9BTC0-2|DIDO1_HUMAN;sp|Q9BTC0-3|DIDO1_HUMAN	sp|Q9BTC0|DIDO1_HUMAN;sp|Q9BTC0-1|DIDO1_HUMAN	14;9;2;2	14;9;2;2	14;9;2;2	;	4	14	14	14	7	9	6	7	3	2	7	9	6	7	3	2	7	9	6	7	3	2	8.2	8.2	8.2	243.87	2240	2240;1189;544;562	1	34	0	29.24	4.1	5.4	3.7	4.2	2.1	1.4	128670000	34965000	29182000	16505000	28187000	10991000
sp|Q9BU76-4|MMTA2_HUMAN;sp|Q9BU76|MMTA2_HUMAN;sp|Q9BU76-3|MMTA2_HUMAN;sp|Q9BU76-2|MMTA2_HUMAN	sp|Q9BU76-4|MMTA2_HUMAN;sp|Q9BU76|MMTA2_HUMAN;sp|Q9BU76-3|MMTA2_HUMAN;sp|Q9BU76-2|MMTA2_HUMAN	9;9;8;7	9;9;8;7	9;9;8;7	;;;	4	9	9	9	5	7	4	7	6	5	5	7	4	7	6	5	5	7	4	7	6	5	51.3	51.3	51.3	20.536	189	189;263;155;141	1	34	0	56.923	33.3	44.4	25.9	47.6	35.4	29.6	1069900000	252900000	246750000	133990000	193730000	157010000
sp|Q9BUF5|TBB6_HUMAN;tr|K7ESM5|K7ESM5_HUMAN;tr|K7ES63|K7ES63_HUMAN;tr|K7EL29|K7EL29_HUMAN;tr|K7EN98|K7EN98_HUMAN;tr|K7ESQ3|K7ESQ3_HUMAN;tr|K7EQT3|K7EQT3_HUMAN;tr|K7EJ64|K7EJ64_HUMAN;tr|K7ERA8|K7ERA8_HUMAN;tr|K7EJZ4|K7EJZ4_HUMAN;tr|K7EPE5|K7EPE5_HUMAN	sp|Q9BUF5|TBB6_HUMAN;tr|K7ESM5|K7ESM5_HUMAN	12;9;3;3;2;1;1;1;1;1;1	10;7;3;3;2;1;1;1;1;1;1	6;3;1;2;2;1;1;1;1;1;1	;	11	12	10	6	4	6	5	10	10	9	3	4	3	8	8	7	0	1	0	4	4	3	42.6	36.3	24.9	49.857	446	446;338;116;130;136;96;104;104;110;115;141	1	33	0	47.841	10.5	17.5	13.7	36.3	36.5	35.2	258140000	21529000	20563000	15538000	84127000	63543000
sp|Q9BUJ2-2|HNRL1_HUMAN;sp|Q9BUJ2|HNRL1_HUMAN;sp|Q9BUJ2-4|HNRL1_HUMAN;tr|B7Z4B8|B7Z4B8_HUMAN;sp|Q9BUJ2-3|HNRL1_HUMAN;tr|M0QYZ0|M0QYZ0_HUMAN;tr|M0R3F1|M0R3F1_HUMAN;tr|M0R0K8|M0R0K8_HUMAN;tr|M0R203|M0R203_HUMAN;tr|M0QZV6|M0QZV6_HUMAN;tr|M0QYI8|M0QYI8_HUMAN;tr|M0QYM5|M0QYM5_HUMAN;tr|M0R247|M0R247_HUMAN	sp|Q9BUJ2-2|HNRL1_HUMAN;sp|Q9BUJ2|HNRL1_HUMAN;sp|Q9BUJ2-4|HNRL1_HUMAN;tr|B7Z4B8|B7Z4B8_HUMAN;sp|Q9BUJ2-3|HNRL1_HUMAN;tr|M0QYZ0|M0QYZ0_HUMAN;tr|M0R3F1|M0R3F1_HUMAN	13;13;12;12;11;9;8;5;4;4;4;3;1	13;13;12;12;11;9;8;5;4;4;4;3;1	13;13;12;12;11;9;8;5;4;4;4;3;1	;;;;;;	13	13	13	13	2	3	3	11	11	7	2	3	3	11	11	7	2	3	3	11	11	7	23.3	23.3	23.3	90.291	804	804;856;756;767;752;371;641;158;81;118;172;90;105	1	38	0	58.413	4.2	8	5.7	19.8	21.3	14.3	283350000	16517000	17244000	15408000	111300000	78926000
sp|Q9BUQ8|DDX23_HUMAN;tr|F8VVA2|F8VVA2_HUMAN	sp|Q9BUQ8|DDX23_HUMAN	4;1	4;1	4;1		2	4	4	4	0	0	0	3	1	3	0	0	0	3	1	3	0	0	0	3	1	3	5	5	5	95.581	820	820;182	1	7	0	10.86	0	0	0	3.5	1.5	4	22768000	0	0	0	4686500	6783400
sp|Q9BUT9|F195A_HUMAN	sp|Q9BUT9|F195A_HUMAN	1	1	1		1	1	1	1	0	0	0	0	1	0	0	0	0	0	1	0	0	0	0	0	1	0	12.5	12.5	12.5	17.828	160	160	1	1	0.0010917	4.0926	0	0	0	0	12.5	0	10595000	0	0	0	0	10595000
sp|Q9BVG8-4|KIFC3_HUMAN;tr|B7Z896|B7Z896_HUMAN;sp|Q9BVG8-5|KIFC3_HUMAN;tr|F5H3M2|F5H3M2_HUMAN;tr|F5H4I9|F5H4I9_HUMAN;sp|Q9BVG8-2|KIFC3_HUMAN;sp|Q9BVG8|KIFC3_HUMAN;tr|B7Z484|B7Z484_HUMAN	sp|Q9BVG8-4|KIFC3_HUMAN;tr|B7Z896|B7Z896_HUMAN;sp|Q9BVG8-5|KIFC3_HUMAN;tr|F5H3M2|F5H3M2_HUMAN;tr|F5H4I9|F5H4I9_HUMAN;sp|Q9BVG8-2|KIFC3_HUMAN;sp|Q9BVG8|KIFC3_HUMAN;tr|B7Z484|B7Z484_HUMAN	1;1;1;1;1;1;1;1	1;1;1;1;1;1;1;1	1;1;1;1;1;1;1;1	;;;;;;;	8	1	1	1	0	0	0	0	1	1	0	0	0	0	1	1	0	0	0	0	1	1	1.7	1.7	1.7	71.606	637	637;684;687;724;768;826;833;848	1	2	0.0039101	2.7437	0	0	0	0	1.7	1.7	1233300	0	0	0	0	0
sp|Q9BVI4|NOC4L_HUMAN;tr|F5H303|F5H303_HUMAN;tr|F5H5K6|F5H5K6_HUMAN	sp|Q9BVI4|NOC4L_HUMAN	13;6;2	13;6;2	13;6;2		3	13	13	13	8	9	6	6	8	5	8	9	6	6	8	5	8	9	6	6	8	5	37.2	37.2	37.2	58.467	516	516;270;131	1	56	0	88.302	21.9	24	17.8	20.3	23.6	15.1	458400000	90573000	71777000	57337000	93296000	89210000
sp|Q9BVJ6|UT14A_HUMAN;sp|Q9BVJ6-3|UT14A_HUMAN;tr|F8WD00|F8WD00_HUMAN;sp|Q9BVJ6-2|UT14A_HUMAN;sp|Q5TAP6|UT14C_HUMAN	sp|Q9BVJ6|UT14A_HUMAN;sp|Q9BVJ6-3|UT14A_HUMAN;tr|F8WD00|F8WD00_HUMAN;sp|Q9BVJ6-2|UT14A_HUMAN	26;25;23;20;7	26;25;23;20;7	26;25;23;20;7	;;;	5	26	26	26	22	23	19	13	12	8	22	23	19	13	12	8	22	23	19	13	12	8	45	45	45	87.977	771	771;719;717;603;766	1	97	0	182.75	38.3	41	36.2	23.6	21.1	14.5	1120500000	350690000	287730000	213230000	126170000	96209000
sp|Q9BVK6|TMED9_HUMAN	sp|Q9BVK6|TMED9_HUMAN	1	1	1		1	1	1	1	0	0	0	1	0	1	0	0	0	1	0	1	0	0	0	1	0	1	4.3	4.3	4.3	27.277	235	235	1	2	0.00199	3.0265	0	0	0	4.3	0	4.3	8954000	0	0	0	4924300	0
sp|Q9BVP2-2|GNL3_HUMAN;sp|Q9BVP2|GNL3_HUMAN	sp|Q9BVP2-2|GNL3_HUMAN;sp|Q9BVP2|GNL3_HUMAN	8;8	8;8	8;8	;	2	8	8	8	8	8	7	4	5	5	8	8	7	4	5	5	8	8	7	4	5	5	20.3	20.3	20.3	60.54	537	537;549	1	43	0	89.135	20.3	20.3	15.8	10.8	11	11	366620000	91124000	77889000	67181000	36487000	58535000
sp|Q9BVS4|RIOK2_HUMAN;sp|Q9BVS4-2|RIOK2_HUMAN;tr|H0Y919|H0Y919_HUMAN;tr|H0Y8R4|H0Y8R4_HUMAN	sp|Q9BVS4|RIOK2_HUMAN;sp|Q9BVS4-2|RIOK2_HUMAN	10;8;4;2	10;8;4;2	10;8;4;2	;	4	10	10	10	0	0	0	7	9	5	0	0	0	7	9	5	0	0	0	7	9	5	29	29	29	63.282	552	552;474;140;159	1	21	0	77.241	0	0	0	21.6	25.7	13.4	270710000	0	0	0	84765000	134550000
tr|G3V2T5|G3V2T5_HUMAN;sp|Q9BVV6-2|TALD3_HUMAN;sp|Q9BVV6-4|TALD3_HUMAN;sp|Q9BVV6|TALD3_HUMAN;sp|Q9BVV6-3|TALD3_HUMAN;tr|G3V4J0|G3V4J0_HUMAN	tr|G3V2T5|G3V2T5_HUMAN;sp|Q9BVV6-2|TALD3_HUMAN;sp|Q9BVV6-4|TALD3_HUMAN;sp|Q9BVV6|TALD3_HUMAN;sp|Q9BVV6-3|TALD3_HUMAN;tr|G3V4J0|G3V4J0_HUMAN	2;2;2;2;2;1	2;2;2;2;2;1	2;2;2;2;2;1	;;;;;	6	2	2	2	0	0	0	2	1	1	0	0	0	2	1	1	0	0	0	2	1	1	16.2	16.2	16.2	26.149	234	234;1472;1504;1533;1644;132	1	4	0.0011261	4.5724	0	0	0	16.2	4.3	12	7336300	0	0	0	4015500	1191500
sp|Q9BWN1|PRR14_HUMAN	sp|Q9BWN1|PRR14_HUMAN	2	2	2		1	2	2	2	1	1	0	1	0	0	1	1	0	1	0	0	1	1	0	1	0	0	3.2	3.2	3.2	64.328	585	585	1	3	0.0010537	3.7408	1.4	1.4	0	1.9	0	0	9175000	3447200	4429100	0	1298800	0
sp|Q9BX10-2|GTPB2_HUMAN;sp|Q9BX10-4|GTPB2_HUMAN;sp|Q9BX10|GTPB2_HUMAN;tr|H0Y7A5|H0Y7A5_HUMAN;tr|H0Y4M5|H0Y4M5_HUMAN;tr|H0Y5J1|H0Y5J1_HUMAN;sp|Q9BX10-3|GTPB2_HUMAN	sp|Q9BX10-2|GTPB2_HUMAN;sp|Q9BX10-4|GTPB2_HUMAN;sp|Q9BX10|GTPB2_HUMAN;tr|H0Y7A5|H0Y7A5_HUMAN	3;3;3;2;1;1;1	3;3;3;2;1;1;1	3;3;3;2;1;1;1	;;;	7	3	3	3	0	0	0	3	2	1	0	0	0	3	2	1	0	0	0	3	2	1	7.6	7.6	7.6	56.612	514	514;594;602;316;153;154;244	1	6	0	9.1811	0	0	0	7.6	4.9	2.7	22956000	0	0	0	6453800	10800000
sp|Q9BX40|LS14B_HUMAN;tr|Q5TBQ0|Q5TBQ0_HUMAN;tr|Q5TBQ1|Q5TBQ1_HUMAN	sp|Q9BX40|LS14B_HUMAN;tr|Q5TBQ0|Q5TBQ0_HUMAN	9;5;4	9;5;4	1;1;1	;	3	9	9	1	6	5	7	7	8	6	6	5	7	7	8	6	0	0	1	0	1	1	44.9	44.9	9.1	42.07	385	385;296;223	1	46	0	104.09	29.6	29.6	41.8	32.7	44.9	35.1	871930000	122130000	111020000	96116000	175020000	230490000
sp|Q9BX40-2|LS14B_HUMAN	sp|Q9BX40-2|LS14B_HUMAN	6	1	1		1	6	1	1	4	4	5	5	6	4	1	1	1	1	1	0	1	1	1	1	1	0	30.9	6.8	6.8	42.02	385	385	1	5	0	10.846	24.7	24.7	27.8	27.8	30.9	21	56719000	8933200	7543900	8974200	15667000	15602000
sp|Q9BX69|CARD6_HUMAN	sp|Q9BX69|CARD6_HUMAN	10	10	10		1	10	10	10	0	0	0	6	8	7	0	0	0	6	8	7	0	0	0	6	8	7	13.2	13.2	13.2	116.47	1037	1037	1	21	0	78.757	0	0	0	7.1	10.1	9.8	137910000	0	0	0	43670000	57274000
sp|Q9BXS6-3|NUSAP_HUMAN;sp|Q9BXS6-5|NUSAP_HUMAN;sp|Q9BXS6-2|NUSAP_HUMAN;sp|Q9BXS6|NUSAP_HUMAN;sp|Q9BXS6-4|NUSAP_HUMAN;sp|Q9BXS6-6|NUSAP_HUMAN;sp|Q9BXS6-7|NUSAP_HUMAN;tr|E9PB35|E9PB35_HUMAN;tr|H0YMD2|H0YMD2_HUMAN;tr|H0YKA7|H0YKA7_HUMAN	sp|Q9BXS6-3|NUSAP_HUMAN;sp|Q9BXS6-5|NUSAP_HUMAN;sp|Q9BXS6-2|NUSAP_HUMAN;sp|Q9BXS6|NUSAP_HUMAN;sp|Q9BXS6-4|NUSAP_HUMAN;sp|Q9BXS6-6|NUSAP_HUMAN;sp|Q9BXS6-7|NUSAP_HUMAN;tr|E9PB35|E9PB35_HUMAN	11;11;11;11;10;10;9;9;4;3	11;11;11;11;10;10;9;9;4;3	11;11;11;11;10;10;9;9;4;3	;;;;;;;	10	11	11	11	7	5	7	5	5	6	7	5	7	5	5	6	7	5	7	5	5	6	29.8	29.8	29.8	49.195	439	439;440;440;441;425;426;378;402;144;76	1	35	0	43.119	19.8	14.8	23	13.7	15.3	16.4	252000000	68146000	39042000	44400000	41524000	31332000
sp|Q9BY77|PDIP3_HUMAN;sp|Q9BY77-2|PDIP3_HUMAN;tr|F8WCX5|F8WCX5_HUMAN;tr|B4DMM2|B4DMM2_HUMAN;tr|Q6R954|Q6R954_HUMAN;tr|F8WEE2|F8WEE2_HUMAN	sp|Q9BY77|PDIP3_HUMAN;sp|Q9BY77-2|PDIP3_HUMAN;tr|F8WCX5|F8WCX5_HUMAN	12;10;8;5;4;4	12;10;8;5;4;4	12;10;8;5;4;4	;;	6	12	12	12	7	7	6	6	11	8	7	7	6	6	11	8	7	7	6	6	11	8	46.1	46.1	46.1	46.089	421	421;392;281;186;185;189	1	53	0	98.054	25.9	29.7	23.5	23.5	43.5	31.6	823470000	121060000	114510000	101450000	156180000	214970000
tr|K7EKI4|K7EKI4_HUMAN;tr|K7ELF1|K7ELF1_HUMAN;tr|K7ELQ0|K7ELQ0_HUMAN;sp|Q9BYD3-2|RM04_HUMAN;tr|K7ES61|K7ES61_HUMAN;sp|Q9BYD3|RM04_HUMAN	tr|K7EKI4|K7EKI4_HUMAN;tr|K7ELF1|K7ELF1_HUMAN;tr|K7ELQ0|K7ELQ0_HUMAN;sp|Q9BYD3-2|RM04_HUMAN;tr|K7ES61|K7ES61_HUMAN;sp|Q9BYD3|RM04_HUMAN	1;1;1;1;1;1	1;1;1;1;1;1	1;1;1;1;1;1	;;;;;	6	1	1	1	1	1	1	0	0	0	1	1	1	0	0	0	1	1	1	0	0	0	12.6	12.6	12.6	14.056	127	127;163;220;263;300;311	1	3	0.001073	3.913	12.6	12.6	12.6	0	0	0	11956000	5280200	3870200	2805900	0	0
sp|Q9BYG3|MK67I_HUMAN;tr|C9J6C5|C9J6C5_HUMAN;tr|C9J808|C9J808_HUMAN	sp|Q9BYG3|MK67I_HUMAN;tr|C9J6C5|C9J6C5_HUMAN	3;2;1	3;2;1	3;2;1	;	3	3	3	3	3	3	2	2	3	1	3	3	2	2	3	1	3	3	2	2	3	1	17.1	17.1	17.1	34.222	293	293;166;165	1	14	0	14.281	17.1	17.1	9.2	12.6	17.1	4.8	76281000	20586000	17263000	9066400	11358000	13248000
sp|Q9BZE4|NOG1_HUMAN;tr|B7Z7A3|B7Z7A3_HUMAN;tr|B4DY13|B4DY13_HUMAN;tr|Q5T3R7|Q5T3R7_HUMAN	sp|Q9BZE4|NOG1_HUMAN;tr|B7Z7A3|B7Z7A3_HUMAN;tr|B4DY13|B4DY13_HUMAN	33;30;24;11	33;30;24;11	33;30;24;11	;;	4	33	33	33	27	25	26	23	24	15	27	25	26	23	24	15	27	25	26	23	24	15	50.8	50.8	50.8	73.964	634	634;587;518;140	1	163	0	195.29	44.5	40.5	47.3	40.9	38.2	30.4	2817300000	523310000	436560000	356270000	678460000	555380000
tr|F5H2B9|F5H2B9_HUMAN;tr|H0YNH8|H0YNH8_HUMAN;sp|Q9BZF9-2|UACA_HUMAN;sp|Q9BZF9|UACA_HUMAN	tr|F5H2B9|F5H2B9_HUMAN;tr|H0YNH8|H0YNH8_HUMAN;sp|Q9BZF9-2|UACA_HUMAN;sp|Q9BZF9|UACA_HUMAN	2;2;2;2	2;2;2;2	2;2;2;2	;;;	4	2	2	2	0	0	0	2	1	0	0	0	0	2	1	0	0	0	0	2	1	0	3	3	3	150.53	1307	1307;1401;1403;1416	1	3	0	16.036	0	0	0	3	2	0	36840000	0	0	0	22722000	14118000
sp|Q9BZI7-2|REN3B_HUMAN;sp|Q9BZI7|REN3B_HUMAN	sp|Q9BZI7-2|REN3B_HUMAN;sp|Q9BZI7|REN3B_HUMAN	8;8	8;8	8;8	;	2	8	8	8	0	0	0	6	8	6	0	0	0	6	8	6	0	0	0	6	8	6	24.7	24.7	24.7	56.213	470	470;483	1	20	0	99.826	0	0	0	21.9	24.7	21.9	377440000	0	0	0	148880000	124610000
sp|Q9BZZ5-2|API5_HUMAN;tr|G3V1C3|G3V1C3_HUMAN;sp|Q9BZZ5|API5_HUMAN;sp|Q9BZZ5-3|API5_HUMAN;tr|B4E283|B4E283_HUMAN;sp|Q9BZZ5-5|API5_HUMAN;tr|E9PQK6|E9PQK6_HUMAN;sp|Q9BZZ5-1|API5_HUMAN;tr|H0YER7|H0YER7_HUMAN	sp|Q9BZZ5-2|API5_HUMAN;tr|G3V1C3|G3V1C3_HUMAN;sp|Q9BZZ5|API5_HUMAN;sp|Q9BZZ5-3|API5_HUMAN;tr|B4E283|B4E283_HUMAN;sp|Q9BZZ5-5|API5_HUMAN;tr|E9PQK6|E9PQK6_HUMAN;sp|Q9BZZ5-1|API5_HUMAN	10;10;10;9;7;6;5;5;3	10;10;10;9;7;6;5;5;3	10;10;10;9;7;6;5;5;3	;;;;;;;	9	10	10	10	0	0	0	8	8	8	0	0	0	8	8	8	0	0	0	8	8	8	23	23	23	56.769	504	504;510;524;445;513;450;123;438;294	1	28	0	96.286	0	0	0	19	19	21	278090000	0	0	0	114380000	96347000
sp|Q9C0J8|WDR33_HUMAN;sp|Q9C0J8-3|WDR33_HUMAN;sp|Q9C0J8-2|WDR33_HUMAN;tr|C9J8B4|C9J8B4_HUMAN;tr|B9A053|B9A053_HUMAN	sp|Q9C0J8|WDR33_HUMAN	44;9;7;6;5	44;9;7;6;5	44;9;7;6;5		5	44	44	44	37	40	35	33	32	27	37	40	35	33	32	27	37	40	35	33	32	27	48	48	48	145.89	1336	1336;257;326;205;118	1	267	0	323.31	41.3	45.7	41.7	39.7	40.5	37.3	7662600000	1662700000	1448900000	1224100000	1382600000	1192000000
tr|I3L2R3|I3L2R3_HUMAN;tr|I3L2T8|I3L2T8_HUMAN;tr|I3L533|I3L533_HUMAN;tr|I3L2R9|I3L2R9_HUMAN;tr|I3L522|I3L522_HUMAN;tr|J3QSD2|J3QSD2_HUMAN;tr|J3QRZ1|J3QRZ1_HUMAN;tr|A6NIZ0|A6NIZ0_HUMAN;sp|Q9GZM8-3|NDEL1_HUMAN;sp|Q9NXR1-2|NDE1_HUMAN;sp|Q9GZM8|NDEL1_HUMAN;sp|Q9NXR1|NDE1_HUMAN;sp|Q9GZM8-2|NDEL1_HUMAN	tr|I3L2R3|I3L2R3_HUMAN;tr|I3L2T8|I3L2T8_HUMAN;tr|I3L533|I3L533_HUMAN;tr|I3L2R9|I3L2R9_HUMAN;tr|I3L522|I3L522_HUMAN;tr|J3QSD2|J3QSD2_HUMAN;tr|J3QRZ1|J3QRZ1_HUMAN;tr|A6NIZ0|A6NIZ0_HUMAN;sp|Q9GZM8-3|NDEL1_HUMAN;sp|Q9NXR1-2|NDE1_HUMAN;sp|Q9GZM8|NDEL1_HUMAN;sp|Q9NXR1|NDE1_HUMAN;sp|Q9GZM8-2|NDEL1_HUMAN	1;1;1;1;1;1;1;1;1;1;1;1;1	1;1;1;1;1;1;1;1;1;1;1;1;1	1;1;1;1;1;1;1;1;1;1;1;1;1	;;;;;;;;;;;;	13	1	1	1	1	0	1	1	1	1	1	0	1	1	1	1	1	0	1	1	1	1	8.8	8.8	8.8	14.077	137	137;139;153;173;192;195;196;269;328;335;345;346;367	1	5	0	6.6166	8.8	0	8.8	8.8	8.8	8.8	88151000	1749100	0	0	46388000	33705000
tr|H0YC66|H0YC66_HUMAN;sp|Q9H013-2|ADA19_HUMAN;tr|E7ENW4|E7ENW4_HUMAN;sp|Q9H013|ADA19_HUMAN;tr|E9PD32|E9PD32_HUMAN	tr|H0YC66|H0YC66_HUMAN;sp|Q9H013-2|ADA19_HUMAN;tr|E7ENW4|E7ENW4_HUMAN;sp|Q9H013|ADA19_HUMAN;tr|E9PD32|E9PD32_HUMAN	2;2;2;2;1	2;2;2;2;1	2;2;2;2;1	;;;;	5	2	2	2	0	0	0	1	1	1	0	0	0	1	1	1	0	0	0	1	1	1	4.3	4.3	4.3	52.722	489	489;918;920;955;638	1	3	0.0020747	3.4924	0	0	0	2	2	2.2	11143000	0	0	0	4179800	4812000
sp|Q9H089|LSG1_HUMAN;tr|H7C2X7|H7C2X7_HUMAN;tr|F8WFC6|F8WFC6_HUMAN	sp|Q9H089|LSG1_HUMAN	16;7;4	16;7;4	16;7;4		3	16	16	16	11	10	10	14	10	9	11	10	10	14	10	9	11	10	10	14	10	9	30.7	30.7	30.7	75.225	658	658;285;178	1	66	0	73.053	23.4	21.1	23.4	28	22.3	20.1	556490000	96319000	80780000	66825000	139390000	103230000
sp|Q9H0A0|NAT10_HUMAN;tr|E7ESU4|E7ESU4_HUMAN;tr|E9PJN6|E9PJN6_HUMAN;tr|E9PMU0|E9PMU0_HUMAN	sp|Q9H0A0|NAT10_HUMAN;tr|E7ESU4|E7ESU4_HUMAN	18;16;3;3	18;16;3;3	18;16;3;3	;	4	18	18	18	12	10	10	10	8	8	12	10	10	10	8	8	12	10	10	10	8	8	25.1	25.1	25.1	115.73	1025	1025;953;146;288	1	63	0	70.998	17.7	14.8	14.2	16.3	12.1	12.7	397720000	82816000	67295000	48556000	67567000	73913000
sp|Q9H0D6-2|XRN2_HUMAN;tr|B4DZC3|B4DZC3_HUMAN;sp|Q9H0D6|XRN2_HUMAN	sp|Q9H0D6-2|XRN2_HUMAN;tr|B4DZC3|B4DZC3_HUMAN;sp|Q9H0D6|XRN2_HUMAN	9;9;9	9;9;9	9;9;9	;;	3	9	9	9	1	1	2	7	7	5	1	1	2	7	7	5	1	1	2	7	7	5	14.8	14.8	14.8	99.96	874	874;896;950	1	23	0	34.873	1.4	1.4	3.1	11.8	12.2	9.3	205340000	16050000	13477000	13437000	75534000	53666000
sp|Q9H0G5|NSRP1_HUMAN;tr|K7ERM9|K7ERM9_HUMAN;tr|J3KT62|J3KT62_HUMAN;tr|K7EK40|K7EK40_HUMAN;tr|J3QLV5|J3QLV5_HUMAN;tr|J3QRI6|J3QRI6_HUMAN;tr|K7EMD8|K7EMD8_HUMAN	sp|Q9H0G5|NSRP1_HUMAN;tr|K7ERM9|K7ERM9_HUMAN	6;3;1;1;1;1;1	6;3;1;1;1;1;1	6;3;1;1;1;1;1	;	7	6	6	6	0	0	0	5	3	3	0	0	0	5	3	3	0	0	0	5	3	3	10.4	10.4	10.4	66.389	558	558;157;42;64;74;92;104	1	11	0	14.872	0	0	0	8.2	4.5	6.5	43231000	0	0	0	22116000	15841000
tr|F8VZ41|F8VZ41_HUMAN;tr|H0YIK5|H0YIK5_HUMAN;sp|Q9H0H5|RGAP1_HUMAN	tr|F8VZ41|F8VZ41_HUMAN;tr|H0YIK5|H0YIK5_HUMAN;sp|Q9H0H5|RGAP1_HUMAN	1;1;1	1;1;1	1;1;1	;;	3	1	1	1	0	0	0	1	1	1	0	0	0	1	1	1	0	0	0	1	1	1	20.5	20.5	20.5	12.744	117	117;280;632	1	3	0.0011481	4.9615	0	0	0	20.5	20.5	20.5	17836000	0	0	0	6583400	6728700
tr|R4GN60|R4GN60_HUMAN;sp|Q9H0I2|ENKD1_HUMAN	tr|R4GN60|R4GN60_HUMAN;sp|Q9H0I2|ENKD1_HUMAN	1;1	1;1	1;1	;	2	1	1	1	1	1	1	1	1	1	1	1	1	1	1	1	1	1	1	1	1	1	9.3	9.3	9.3	24.104	225	225;346	1	9	0	8.3255	9.3	9.3	9.3	9.3	9.3	9.3	24641000	2092700	2284600	1602400	7308500	7014800
sp|Q9H0S4-2|DDX47_HUMAN;sp|Q9H0S4|DDX47_HUMAN;tr|F5H1N9|F5H1N9_HUMAN	sp|Q9H0S4-2|DDX47_HUMAN;sp|Q9H0S4|DDX47_HUMAN	7;7;1	7;7;1	7;7;1	;	3	7	7	7	4	4	4	6	6	3	4	4	4	6	6	3	4	4	4	6	6	3	23.9	23.9	23.9	45.169	406	406;455;196	1	30	0	20.999	14.3	14.3	13.3	21.4	20.2	10.6	215690000	26569000	22661000	19925000	58321000	54777000
sp|Q9H1I8|ASCC2_HUMAN;tr|B1AH59|B1AH59_HUMAN;tr|B1AH60|B1AH60_HUMAN;sp|Q9H1I8-3|ASCC2_HUMAN;tr|F2Z2W4|F2Z2W4_HUMAN;tr|F8WAQ6|F8WAQ6_HUMAN;tr|H7C3Y4|H7C3Y4_HUMAN;sp|Q9H1I8-2|ASCC2_HUMAN	sp|Q9H1I8|ASCC2_HUMAN;tr|B1AH59|B1AH59_HUMAN;tr|B1AH60|B1AH60_HUMAN;sp|Q9H1I8-3|ASCC2_HUMAN	4;3;3;2;1;1;1;1	4;3;3;2;1;1;1;1	4;3;3;2;1;1;1;1	;;;	8	4	4	4	0	0	0	3	1	0	0	0	0	3	1	0	0	0	0	3	1	0	9.4	9.4	9.4	86.359	757	757;240;242;681;37;78;87;370	1	4	0	8.3874	0	0	0	7	2.4	0	12983000	0	0	0	10335000	2647300
sp|Q9H2U1|DHX36_HUMAN;tr|F5GZS0|F5GZS0_HUMAN;sp|Q9H2U1-2|DHX36_HUMAN;tr|E7EWK3|E7EWK3_HUMAN;sp|Q9H2U1-3|DHX36_HUMAN;tr|H7C514|H7C514_HUMAN;tr|H7C5F5|H7C5F5_HUMAN	sp|Q9H2U1|DHX36_HUMAN;tr|F5GZS0|F5GZS0_HUMAN;sp|Q9H2U1-2|DHX36_HUMAN;tr|E7EWK3|E7EWK3_HUMAN;sp|Q9H2U1-3|DHX36_HUMAN	15;14;14;13;13;2;1	15;14;14;13;13;2;1	14;13;13;12;12;2;1	;;;;	7	15	15	14	2	3	1	12	11	11	2	3	1	12	11	11	2	3	1	11	11	11	21.8	21.8	20.9	114.76	1008	1008;994;994;797;979;119;188	1	40	0	75.85	2.5	4.1	1.7	15.5	16	18.6	386690000	5891500	12827000	2725400	191090000	89762000
sp|Q9H2W6|RM46_HUMAN	sp|Q9H2W6|RM46_HUMAN	3	3	3		1	3	3	3	0	1	0	1	3	2	0	1	0	1	3	2	0	1	0	1	3	2	20.4	20.4	20.4	31.705	279	279	1	7	0	13.701	0	8.2	0	8.2	20.4	13.3	48552000	0	5475200	0	7834000	20291000
sp|Q9H4H8-2|FA83D_HUMAN;sp|Q9H4H8|FA83D_HUMAN	sp|Q9H4H8-2|FA83D_HUMAN;sp|Q9H4H8|FA83D_HUMAN	2;2	2;2	2;2	;	2	2	2	2	0	0	0	0	1	2	0	0	0	0	1	2	0	0	0	0	1	2	3.7	3.7	3.7	62.596	569	569;585	1	3	0.0010799	4	0	0	0	0	1.6	3.7	5318900	0	0	0	0	1768500
sp|Q9H4L5-3|OSBL3_HUMAN;sp|Q9H4L5|OSBL3_HUMAN;sp|Q9H4L5-4|OSBL3_HUMAN;sp|Q9H4L5-2|OSBL3_HUMAN;sp|Q9H4L5-7|OSBL3_HUMAN;sp|Q9H4L5-5|OSBL3_HUMAN;sp|Q9H4L5-8|OSBL3_HUMAN;sp|Q9H4L5-6|OSBL3_HUMAN;tr|C9J8P4|C9J8P4_HUMAN;tr|C9JEF2|C9JEF2_HUMAN;tr|C9JZ19|C9JZ19_HUMAN	sp|Q9H4L5-3|OSBL3_HUMAN;sp|Q9H4L5|OSBL3_HUMAN;sp|Q9H4L5-4|OSBL3_HUMAN;sp|Q9H4L5-2|OSBL3_HUMAN;sp|Q9H4L5-7|OSBL3_HUMAN;sp|Q9H4L5-5|OSBL3_HUMAN;sp|Q9H4L5-8|OSBL3_HUMAN;sp|Q9H4L5-6|OSBL3_HUMAN	10;10;9;9;6;6;5;5;1;1;1	10;10;9;9;6;6;5;5;1;1;1	10;10;9;9;6;6;5;5;1;1;1	;;;;;;;	11	10	10	10	0	0	0	10	8	6	0	0	0	10	8	6	0	0	0	10	8	6	15.3	15.3	15.3	97.324	851	851;887;820;856;606;642;575;611;61;89;112	1	24	0	36.223	0	0	0	15.3	11	8.2	177750000	0	0	0	90089000	52463000
sp|Q9H582|ZN644_HUMAN;sp|Q9H582-3|ZN644_HUMAN;sp|Q9H582-2|ZN644_HUMAN	sp|Q9H582|ZN644_HUMAN;sp|Q9H582-3|ZN644_HUMAN;sp|Q9H582-2|ZN644_HUMAN	2;1;1	2;1;1	2;1;1	;;	3	2	2	2	1	1	1	1	1	1	1	1	1	1	1	1	1	1	1	1	1	1	1.9	1.9	1.9	149.56	1327	1327;105;1232	1	6	0	5.4521	0.9	1	1	1	1	1	15865000	1575700	3852700	2871900	4241600	1951700
sp|Q9H5Z1-2|DHX35_HUMAN;tr|Q5THR1|Q5THR1_HUMAN;sp|Q9H5Z1|DHX35_HUMAN;tr|Q5THQ9|Q5THQ9_HUMAN	sp|Q9H5Z1-2|DHX35_HUMAN;tr|Q5THR1|Q5THR1_HUMAN;sp|Q9H5Z1|DHX35_HUMAN;tr|Q5THQ9|Q5THQ9_HUMAN	2;2;2;1	2;2;2;1	2;2;2;1	;;;	4	2	2	2	0	0	0	1	1	0	0	0	0	1	1	0	0	0	0	1	1	0	4.3	4.3	4.3	75.439	672	672;679;703;302	1	2	0.0020683	3.429	0	0	0	3	1.3	0	8157700	0	0	0	5016300	3141300
sp|Q9H6F5|CCD86_HUMAN	sp|Q9H6F5|CCD86_HUMAN	1	1	1		1	1	1	1	1	1	1	0	1	0	1	1	1	0	1	0	1	1	1	0	1	0	3.1	3.1	3.1	40.235	360	360	1	4	0.0010905	4.086	3.1	3.1	3.1	0	3.1	0	10185000	3977600	2574400	2032900	0	1599900
tr|E5RJV5|E5RJV5_HUMAN;tr|E5RGS2|E5RGS2_HUMAN;sp|Q9H6H4|REEP4_HUMAN;sp|Q9H6H4-2|REEP4_HUMAN	tr|E5RJV5|E5RJV5_HUMAN;tr|E5RGS2|E5RGS2_HUMAN;sp|Q9H6H4|REEP4_HUMAN;sp|Q9H6H4-2|REEP4_HUMAN	2;2;2;1	2;2;2;1	2;2;2;1	;;;	4	2	2	2	0	0	0	1	2	2	0	0	0	1	2	2	0	0	0	1	2	2	17.2	17.2	17.2	22.062	192	192;251;257;173	1	5	0	5.625	0	0	0	12	17.2	17.2	40482000	0	0	0	18104000	13687000
sp|Q9H6R4-4|NOL6_HUMAN;sp|Q9H6R4|NOL6_HUMAN;tr|G8JLK7|G8JLK7_HUMAN;sp|Q9H6R4-2|NOL6_HUMAN;sp|Q9H6R4-3|NOL6_HUMAN	sp|Q9H6R4-4|NOL6_HUMAN;sp|Q9H6R4|NOL6_HUMAN;tr|G8JLK7|G8JLK7_HUMAN;sp|Q9H6R4-2|NOL6_HUMAN;sp|Q9H6R4-3|NOL6_HUMAN	10;10;9;8;6	10;10;9;8;6	10;10;9;8;6	;;;;	5	10	10	10	5	6	4	6	5	2	5	6	4	6	5	2	5	6	4	6	5	2	15	15	15	127.32	1143	1143;1146;1094;1007;699	1	29	0	32.206	7.3	9.3	5.1	9.6	9	3.8	155920000	22427000	22190000	12133000	49788000	36583000
sp|Q9H7E2-3|TDRD3_HUMAN;sp|Q9H7E2|TDRD3_HUMAN;sp|Q9H7E2-2|TDRD3_HUMAN;tr|B1AMN9|B1AMN9_HUMAN;tr|F2Z2Y2|F2Z2Y2_HUMAN	sp|Q9H7E2-3|TDRD3_HUMAN;sp|Q9H7E2|TDRD3_HUMAN;sp|Q9H7E2-2|TDRD3_HUMAN	17;15;14;2;1	17;15;14;2;1	17;15;14;2;1	;;	5	17	17	17	8	6	5	10	11	10	8	6	5	10	11	10	8	6	5	10	11	10	31.7	31.7	31.7	83.102	744	744;651;650;129;116	1	53	0	63.95	13.7	10.3	9.1	19.5	20.4	20.4	503270000	63027000	42788000	34711000	130980000	133880000
sp|Q9H7U1-3|CCSE2_HUMAN;tr|B4DFY4|B4DFY4_HUMAN;sp|Q9H7U1|CCSE2_HUMAN	sp|Q9H7U1-3|CCSE2_HUMAN;tr|B4DFY4|B4DFY4_HUMAN;sp|Q9H7U1|CCSE2_HUMAN	2;1;1	2;1;1	2;1;1	;;	3	2	2	2	0	0	0	2	0	1	0	0	0	2	0	1	0	0	0	2	0	1	3.3	3.3	3.3	116.91	1047	1047;261;834	1	3	0.0011173	4.5081	0	0	0	3.3	0	1.9	15806000	0	0	0	12036000	0
sp|Q9H8M2|BRD9_HUMAN;sp|Q9H8M2-3|BRD9_HUMAN;sp|Q9H8M2-1|BRD9_HUMAN;sp|Q9H8M2-6|BRD9_HUMAN	sp|Q9H8M2|BRD9_HUMAN;sp|Q9H8M2-3|BRD9_HUMAN;sp|Q9H8M2-1|BRD9_HUMAN;sp|Q9H8M2-6|BRD9_HUMAN	2;1;1;1	2;1;1;1	2;1;1;1	;;;	4	2	2	2	2	1	2	1	1	1	2	1	2	1	1	1	2	1	2	1	1	1	5	5	5	66.999	597	597;481;501;544	1	8	0	9.3967	5	2.3	5	2.3	2.3	2.3	34146000	10724000	3422200	6773600	4712500	4288100
sp|Q9H9B1|EHMT1_HUMAN;sp|Q9H9B1-4|EHMT1_HUMAN;sp|Q9H9B1-2|EHMT1_HUMAN;sp|Q9H9B1-3|EHMT1_HUMAN	sp|Q9H9B1|EHMT1_HUMAN;sp|Q9H9B1-4|EHMT1_HUMAN;sp|Q9H9B1-2|EHMT1_HUMAN;sp|Q9H9B1-3|EHMT1_HUMAN	2;1;1;1	2;1;1;1	2;1;1;1	;;;	4	2	2	2	0	0	1	0	1	0	0	0	1	0	1	0	0	0	1	0	1	0	1.6	1.6	1.6	141.46	1298	1298;808;825;1184	1	2	0.0020325	3.2012	0	0	0.5	0	1.1	0	5931800	0	0	2371000	0	3560800
sp|Q9H9G7-2|AGO3_HUMAN;sp|Q9UKV8-2|AGO2_HUMAN;sp|Q9UKV8|AGO2_HUMAN;sp|Q9H9G7|AGO3_HUMAN;tr|Q5TA58|Q5TA58_HUMAN;sp|Q9UL18|AGO1_HUMAN;sp|Q9HCK5|AGO4_HUMAN	sp|Q9H9G7-2|AGO3_HUMAN;sp|Q9UKV8-2|AGO2_HUMAN;sp|Q9UKV8|AGO2_HUMAN;sp|Q9H9G7|AGO3_HUMAN;tr|Q5TA58|Q5TA58_HUMAN;sp|Q9UL18|AGO1_HUMAN;sp|Q9HCK5|AGO4_HUMAN	2;2;2;2;1;1;1	2;2;2;2;1;1;1	2;2;2;2;1;1;1	;;;;;;	7	2	2	2	0	1	1	1	1	0	0	1	1	1	1	0	0	1	1	1	1	0	4	4	4	71.21	626	626;825;859;860;782;857;861	1	4	0.0010941	4.1278	0	1.3	1.3	2.7	2.7	0	7443900	0	1694900	0	2989800	2759100
sp|Q9HAU0-5|PKHA5_HUMAN;sp|Q9HAU0|PKHA5_HUMAN;sp|Q9HAU0-2|PKHA5_HUMAN;sp|Q9HAU0-4|PKHA5_HUMAN;sp|Q9HAU0-6|PKHA5_HUMAN;tr|B4DJX4|B4DJX4_HUMAN;sp|Q9HAU0-8|PKHA5_HUMAN;tr|E7EME8|E7EME8_HUMAN;sp|Q9HAU0-3|PKHA5_HUMAN;tr|A0JP02|A0JP02_HUMAN;tr|H0YGJ6|H0YGJ6_HUMAN;sp|Q9HAU0-7|PKHA5_HUMAN;tr|H0YG48|H0YG48_HUMAN;tr|F5H1X3|F5H1X3_HUMAN	sp|Q9HAU0-5|PKHA5_HUMAN;sp|Q9HAU0|PKHA5_HUMAN;sp|Q9HAU0-2|PKHA5_HUMAN;sp|Q9HAU0-4|PKHA5_HUMAN;sp|Q9HAU0-6|PKHA5_HUMAN;tr|B4DJX4|B4DJX4_HUMAN;sp|Q9HAU0-8|PKHA5_HUMAN;tr|E7EME8|E7EME8_HUMAN;sp|Q9HAU0-3|PKHA5_HUMAN;tr|A0JP02|A0JP02_HUMAN	26;26;26;26;26;20;20;20;19;19;6;5;2;1	26;26;26;26;26;20;20;20;19;19;6;5;2;1	26;26;26;26;26;20;20;20;19;19;6;5;2;1	;;;;;;;;;	14	26	26	26	0	0	0	23	22	20	0	0	0	23	22	20	0	0	0	23	22	20	35.8	35.8	35.8	121.27	1060	1060;1116;1174;1179;1282;977;1098;1105;650;874;397;76;135;118	1	71	0	233.19	0	0	0	31.7	31.4	29.2	1404400000	0	0	0	618920000	497830000
sp|Q9HAU5|RENT2_HUMAN;sp|Q9HAU5-2|RENT2_HUMAN	sp|Q9HAU5|RENT2_HUMAN	23;8	23;8	23;8		2	23	23	23	0	0	0	21	18	16	0	0	0	21	18	16	0	0	0	21	18	16	22	22	22	147.81	1272	1272;579	1	58	0	93.386	0	0	0	20.8	18.6	16.7	672140000	0	0	0	300640000	220580000
sp|Q9HAZ1|CLK4_HUMAN	sp|Q9HAZ1|CLK4_HUMAN	5	4	4		1	5	4	4	4	3	3	5	3	2	3	2	2	4	2	1	3	2	2	4	2	1	15.2	12.3	12.3	57.491	481	481	1	14	0	15.544	11.2	8.1	8.1	15.2	8.1	6.2	123600000	26613000	9602900	10333000	52485000	15847000
sp|Q9HBE1-4|PATZ1_HUMAN;sp|Q9HBE1-2|PATZ1_HUMAN;sp|Q9HBE1-3|PATZ1_HUMAN;sp|Q9HBE1|PATZ1_HUMAN	sp|Q9HBE1-4|PATZ1_HUMAN;sp|Q9HBE1-2|PATZ1_HUMAN;sp|Q9HBE1-3|PATZ1_HUMAN;sp|Q9HBE1|PATZ1_HUMAN	2;1;1;1	2;1;1;1	2;1;1;1	;;;	4	2	2	2	1	1	0	0	0	0	1	1	0	0	0	0	1	1	0	0	0	0	4.5	4.5	4.5	57.601	537	537;537;641;687	1	2	0.0011198	4.5353	1.5	3	0	0	0	0	6667800	1014700	5653100	0	0	0
sp|Q9HC52|CBX8_HUMAN;tr|C9JM54|C9JM54_HUMAN;tr|C9J6K3|C9J6K3_HUMAN	sp|Q9HC52|CBX8_HUMAN	8;2;2	7;2;2	7;2;2		3	8	7	7	3	5	4	3	6	3	3	5	4	2	5	3	3	5	4	2	5	3	23.7	21.3	21.3	43.395	389	389;175;242	1	22	0	15.413	10.5	15.4	10.3	8.2	16.5	8	147440000	36326000	43442000	24456000	18418000	13503000
sp|Q9HCD5|NCOA5_HUMAN;tr|Q5JY17|Q5JY17_HUMAN	sp|Q9HCD5|NCOA5_HUMAN	12;1	12;1	12;1		2	12	12	12	1	1	1	11	9	4	1	1	1	11	9	4	1	1	1	11	9	4	31.4	31.4	31.4	65.536	579	579;104	1	28	0	58.238	2.6	2.6	2.6	28.8	22.3	9.3	405680000	7650000	8752600	4938000	166060000	147010000
tr|Q5JR04|Q5JR04_HUMAN;sp|Q9HCE1|MOV10_HUMAN;sp|Q9HCE1-2|MOV10_HUMAN	tr|Q5JR04|Q5JR04_HUMAN;sp|Q9HCE1|MOV10_HUMAN;sp|Q9HCE1-2|MOV10_HUMAN	20;20;17	20;20;17	20;20;17	;;	3	20	20	20	13	14	10	17	14	13	13	14	10	17	14	13	13	14	10	17	14	13	29.3	29.3	29.3	107.21	947	947;1003;900	1	82	0	95.115	18.9	20.8	13.6	24.8	23.1	20	711160000	93339000	103290000	64008000	202800000	145330000
sp|Q9HCE5|MET14_HUMAN;tr|D6RBL4|D6RBL4_HUMAN	sp|Q9HCE5|MET14_HUMAN;tr|D6RBL4|D6RBL4_HUMAN	2;1	2;1	2;1	;	2	2	2	2	0	0	0	2	0	1	0	0	0	2	0	1	0	0	0	2	0	1	8.6	8.6	8.6	52.15	456	456;418	1	3	0	8.618	0	0	0	8.6	0	5.7	17101000	0	0	0	10668000	0
tr|H7C1V4|H7C1V4_HUMAN;sp|Q9HCH0-2|NCK5L_HUMAN;sp|Q9HCH0-3|NCK5L_HUMAN;sp|Q9HCH0|NCK5L_HUMAN	tr|H7C1V4|H7C1V4_HUMAN;sp|Q9HCH0-2|NCK5L_HUMAN;sp|Q9HCH0-3|NCK5L_HUMAN;sp|Q9HCH0|NCK5L_HUMAN	1;1;1;1	1;1;1;1	1;1;1;1	;;;	4	1	1	1	0	0	0	0	1	1	0	0	0	0	1	1	0	0	0	0	1	1	1.5	1.5	1.5	104.78	1004	1004;1285;1308;1330	1	2	0.0010989	4.2075	0	0	0	0	1.5	1.5	3245500	0	0	0	0	1529900
sp|Q9HD33-3|RM47_HUMAN;sp|Q9HD33-2|RM47_HUMAN;sp|Q9HD33|RM47_HUMAN	sp|Q9HD33-3|RM47_HUMAN;sp|Q9HD33-2|RM47_HUMAN;sp|Q9HD33|RM47_HUMAN	1;1;1	1;1;1	1;1;1	;;	3	1	1	1	1	1	1	1	0	1	1	1	1	1	0	1	1	1	1	1	0	1	8.6	8.6	8.6	16.991	140	140;230;250	1	5	0.0067372	2.6149	8.6	8.6	8.6	8.6	0	8.6	14683000	3355100	3091200	2152800	3712400	0
tr|E9PDU5|E9PDU5_HUMAN;sp|Q9NNW5|WDR6_HUMAN;tr|E9PBK6|E9PBK6_HUMAN	tr|E9PDU5|E9PDU5_HUMAN;sp|Q9NNW5|WDR6_HUMAN	3;3;1	3;3;1	3;3;1	;	3	3	3	3	0	0	0	2	2	1	0	0	0	2	2	1	0	0	0	2	2	1	5.3	5.3	5.3	116.17	1070	1070;1121;569	1	5	0.0011364	4.6931	0	0	0	2.1	4	0.8	13518000	0	0	0	7097200	5889100
sp|Q9NP64-2|NO40_HUMAN;tr|B4DY38|B4DY38_HUMAN;sp|Q9NP64|NO40_HUMAN;tr|E7EPF0|E7EPF0_HUMAN	sp|Q9NP64-2|NO40_HUMAN;tr|B4DY38|B4DY38_HUMAN;sp|Q9NP64|NO40_HUMAN;tr|E7EPF0|E7EPF0_HUMAN	6;6;6;6	6;6;6;6	6;6;6;6	;;;	4	6	6	6	5	6	5	3	2	2	5	6	5	3	2	2	5	6	5	3	2	2	35.9	35.9	35.9	24.918	217	217;233;241;243	1	23	0	29.668	35.9	35.9	29	18.4	10.6	10.6	236040000	42009000	50693000	49956000	54560000	27711000
sp|Q9NP97|DLRB1_HUMAN;tr|B4DFR2|B4DFR2_HUMAN;tr|B1AKR6|B1AKR6_HUMAN;sp|Q8TF09|DLRB2_HUMAN;tr|H3BNG9|H3BNG9_HUMAN;tr|H3BPA0|H3BPA0_HUMAN;sp|Q9NP97-2|DLRB1_HUMAN;tr|Q7Z4M1|Q7Z4M1_HUMAN;tr|H3BQI1|H3BQI1_HUMAN	sp|Q9NP97|DLRB1_HUMAN;tr|B4DFR2|B4DFR2_HUMAN;tr|B1AKR6|B1AKR6_HUMAN	5;4;4;2;1;1;1;1;1	5;4;4;2;1;1;1;1;1	5;4;4;2;1;1;1;1;1	;;	9	5	5	5	3	3	3	5	4	5	3	3	3	5	4	5	3	3	3	5	4	5	83.3	83.3	83.3	10.921	96	96;121;148;96;40;44;47;54;125	1	23	0	18.116	38.5	43.8	43.8	83.3	60.4	83.3	300860000	25247000	28739000	25927000	87471000	65131000
sp|Q9NPA8-2|ENY2_HUMAN;sp|Q9NPA8|ENY2_HUMAN;tr|E5RHX8|E5RHX8_HUMAN	sp|Q9NPA8-2|ENY2_HUMAN;sp|Q9NPA8|ENY2_HUMAN;tr|E5RHX8|E5RHX8_HUMAN	2;2;1	2;2;1	2;2;1	;;	3	2	2	2	0	0	0	1	2	1	0	0	0	1	2	1	0	0	0	1	2	1	27.1	27.1	27.1	10.984	96	96;101;100	1	4	0	6.9617	0	0	0	17.7	27.1	17.7	1637400	0	0	0	0	1637400
sp|Q9NPE3|NOP10_HUMAN;tr|H0YM60|H0YM60_HUMAN	sp|Q9NPE3|NOP10_HUMAN;tr|H0YM60|H0YM60_HUMAN	4;2	4;2	4;2	;	2	4	4	4	2	2	1	3	3	3	2	2	1	3	3	3	2	2	1	3	3	3	54.7	54.7	54.7	7.7059	64	64;36	1	19	0	35.671	28.1	34.4	20.3	40.6	40.6	42.2	290850000	52678000	18902000	13645000	70931000	77013000
tr|H0Y953|H0Y953_HUMAN;sp|Q9NQ11-2|AT132_HUMAN	tr|H0Y953|H0Y953_HUMAN;sp|Q9NQ11-2|AT132_HUMAN	1;1	1;1	1;1	;	2	1	1	1	1	1	1	0	0	0	1	1	1	0	0	0	1	1	1	0	0	0	2.5	2.5	2.5	42.649	398	398;1158	1	3	0.0076555	2.5739	2.5	2.5	2.5	0	0	0	14181000	5269300	4668900	4243000	0	0
sp|Q9NQ29-2|LUC7L_HUMAN;sp|Q9NQ29|LUC7L_HUMAN;tr|A8MYV2|A8MYV2_HUMAN;sp|Q9NQ29-3|LUC7L_HUMAN;tr|B8ZZ10|B8ZZ10_HUMAN;tr|F8WBC1|F8WBC1_HUMAN;tr|F2Z322|F2Z322_HUMAN;tr|B8ZZ09|B8ZZ09_HUMAN;tr|B8ZZ12|B8ZZ12_HUMAN;tr|B8ZZ08|B8ZZ08_HUMAN	sp|Q9NQ29-2|LUC7L_HUMAN;sp|Q9NQ29|LUC7L_HUMAN;tr|A8MYV2|A8MYV2_HUMAN;sp|Q9NQ29-3|LUC7L_HUMAN;tr|B8ZZ10|B8ZZ10_HUMAN	7;7;5;5;4;2;2;2;1;1	3;3;2;2;2;1;1;1;0;1	3;3;2;2;2;1;1;1;0;1	;;;;	10	7	3	3	1	1	0	6	6	2	1	0	0	3	3	2	1	0	0	3	3	2	19.7	8.3	8.3	38.405	325	325;371;272;354;182;42;55;84;32;170	1	12	0	13.003	2.8	3.1	0	16.6	17.5	6.2	239120000	4394400	0	0	146380000	51521000
tr|F8WBK5|F8WBK5_HUMAN;sp|Q9NQ50|RM40_HUMAN	tr|F8WBK5|F8WBK5_HUMAN;sp|Q9NQ50|RM40_HUMAN	1;1	1;1	1;1	;	2	1	1	1	0	0	0	1	1	0	0	0	0	1	1	0	0	0	0	1	1	0	9.9	9.9	9.9	19.541	162	162;206	1	2	0	7.5831	0	0	0	9.9	9.9	0	34984000	0	0	0	21557000	13428000
sp|Q9NQS1|AVEN_HUMAN;tr|H0YKR0|H0YKR0_HUMAN	sp|Q9NQS1|AVEN_HUMAN	19;3	19;3	19;3		2	19	19	19	15	17	15	16	18	15	15	17	15	16	18	15	15	17	15	16	18	15	71	71	71	38.506	362	362;59	1	120	0	217.92	50.3	70.7	54.7	58.6	71	62.2	5587600000	819650000	827360000	702900000	1262500000	1310400000
sp|Q9NQZ2|SAS10_HUMAN	sp|Q9NQZ2|SAS10_HUMAN	2	2	2		1	2	2	2	1	0	1	1	1	0	1	0	1	1	1	0	1	0	1	1	1	0	5	5	5	54.557	479	479	1	4	0.0020768	3.5151	1.9	0	1.9	3.1	3.1	0	5824900	1519200	0	970580	1391900	1943200
sp|Q9NR30-2|DDX21_HUMAN;sp|Q9NR30|DDX21_HUMAN	sp|Q9NR30-2|DDX21_HUMAN;sp|Q9NR30|DDX21_HUMAN	13;13	13;13	11;11	;	2	13	13	11	1	4	4	9	8	7	1	4	4	9	8	7	1	3	3	8	6	6	28.4	28.4	24.6	79.656	715	715;783	1	36	0	63.983	3.1	8.3	8.3	20.8	17.9	15.2	383080000	7445600	31662000	25573000	108970000	125680000
sp|Q9NRA8-2|4ET_HUMAN;sp|Q9NRA8|4ET_HUMAN;sp|Q9NRA8-3|4ET_HUMAN;tr|B1AKL4|B1AKL4_HUMAN;tr|B4DR76|B4DR76_HUMAN;tr|B0QYZ7|B0QYZ7_HUMAN;tr|B1AKL5|B1AKL5_HUMAN	sp|Q9NRA8-2|4ET_HUMAN;sp|Q9NRA8|4ET_HUMAN;sp|Q9NRA8-3|4ET_HUMAN;tr|B1AKL4|B1AKL4_HUMAN;tr|B4DR76|B4DR76_HUMAN;tr|B0QYZ7|B0QYZ7_HUMAN	6;6;6;5;4;3;1	6;6;6;5;4;3;1	6;6;6;5;4;3;1	;;;;;	7	6	6	6	0	0	0	5	5	4	0	0	0	5	5	4	0	0	0	5	5	4	12.7	12.7	12.7	88.225	811	811;985;986;961;640;239;188	1	14	0	18.339	0	0	0	11.3	9.4	9.6	93962000	0	0	0	55222000	19190000
sp|Q9NRC8|SIR7_HUMAN	sp|Q9NRC8|SIR7_HUMAN	2	2	2		1	2	2	2	0	2	1	0	0	0	0	2	1	0	0	0	0	2	1	0	0	0	7.2	7.2	7.2	44.898	400	400	1	3	0.0011325	4.6449	0	7.2	3.2	0	0	0	10358000	0	8559800	1798500	0	0
sp|Q9NRM2|ZN277_HUMAN;tr|H7C460|H7C460_HUMAN;tr|C9JH62|C9JH62_HUMAN;tr|C9J3B6|C9J3B6_HUMAN;tr|F8WBE4|F8WBE4_HUMAN;tr|G5E9M4|G5E9M4_HUMAN	sp|Q9NRM2|ZN277_HUMAN;tr|H7C460|H7C460_HUMAN	5;3;2;1;1;1	5;3;2;1;1;1	5;3;2;1;1;1	;	6	5	5	5	1	1	2	4	5	4	1	1	2	4	5	4	1	1	2	4	5	4	12.2	12.2	12.2	52.787	450	450;118;199;98;107;290	1	18	0	28.77	3.3	3.3	5.6	10.7	12.2	10.7	96444000	3551400	4057000	2494100	37291000	24947000
sp|Q9NRR4-2|RNC_HUMAN;sp|Q9NRR4-4|RNC_HUMAN;sp|Q9NRR4|RNC_HUMAN;sp|Q9NRR4-3|RNC_HUMAN;tr|H7C5U6|H7C5U6_HUMAN	sp|Q9NRR4-2|RNC_HUMAN;sp|Q9NRR4-4|RNC_HUMAN;sp|Q9NRR4|RNC_HUMAN;sp|Q9NRR4-3|RNC_HUMAN	16;16;16;11;1	16;16;16;11;1	16;16;16;11;1	;;;	5	16	16	16	10	9	8	6	4	3	10	9	8	6	4	3	10	9	8	6	4	3	16.4	16.4	16.4	151.29	1306	1306;1337;1374;1192;375	1	40	0	86.108	11.8	10.1	9.3	5.9	4	3.1	210310000	60587000	54692000	36082000	23111000	25949000
sp|Q9NRX1|PNO1_HUMAN;tr|F8WBJ6|F8WBJ6_HUMAN	sp|Q9NRX1|PNO1_HUMAN;tr|F8WBJ6|F8WBJ6_HUMAN	6;3	6;3	6;3	;	2	6	6	6	0	0	0	5	4	6	0	0	0	5	4	6	0	0	0	5	4	6	28.6	28.6	28.6	27.924	252	252;136	1	15	0	29.514	0	0	0	22.2	18.3	28.6	227920000	0	0	0	83408000	74389000
sp|Q9NSI2-2|F207A_HUMAN;sp|Q9NSI2|F207A_HUMAN;tr|C9JJU7|C9JJU7_HUMAN	sp|Q9NSI2-2|F207A_HUMAN;sp|Q9NSI2|F207A_HUMAN;tr|C9JJU7|C9JJU7_HUMAN	3;3;2	3;3;2	3;3;2	;;	3	3	3	3	2	2	3	1	0	0	2	2	3	1	0	0	2	2	3	1	0	0	18.6	18.6	18.6	23.944	215	215;230;203	1	8	0	7.4378	11.6	11.6	18.6	6	0	0	32193000	8596700	9967600	10962000	2667400	0
sp|Q9NSV4-6|DIAP3_HUMAN;sp|Q9NSV4-5|DIAP3_HUMAN;sp|Q9NSV4-4|DIAP3_HUMAN;tr|C9JDG0|C9JDG0_HUMAN;sp|Q9NSV4|DIAP3_HUMAN;sp|Q9NSV4-7|DIAP3_HUMAN;sp|Q9NSV4-1|DIAP3_HUMAN;sp|Q9NSV4-2|DIAP3_HUMAN	sp|Q9NSV4-6|DIAP3_HUMAN;sp|Q9NSV4-5|DIAP3_HUMAN;sp|Q9NSV4-4|DIAP3_HUMAN;tr|C9JDG0|C9JDG0_HUMAN;sp|Q9NSV4|DIAP3_HUMAN;sp|Q9NSV4-7|DIAP3_HUMAN;sp|Q9NSV4-1|DIAP3_HUMAN;sp|Q9NSV4-2|DIAP3_HUMAN	11;11;11;11;11;10;9;7	11;11;11;11;11;10;9;7	11;11;11;11;11;10;9;7	;;;;;;;	8	11	11	11	0	0	0	10	7	6	0	0	0	10	7	6	0	0	0	10	7	6	13	13	13	128.99	1123	1123;1147;1182;1193;1193;1112;849;691	1	23	0	36.994	0	0	0	12.6	8.4	8.2	123290000	0	0	0	56556000	36757000
sp|Q9NUD5|ZCHC3_HUMAN	sp|Q9NUD5|ZCHC3_HUMAN	3	3	3		1	3	3	3	0	0	0	2	1	0	0	0	0	2	1	0	0	0	0	2	1	0	8.4	8.4	8.4	43.618	404	404	1	3	0	6.5312	0	0	0	6.7	1.7	0	8512400	0	0	0	6241600	2270800
tr|E5RJN7|E5RJN7_HUMAN;sp|Q9NUL3-6|STAU2_HUMAN;sp|Q9NUL3-8|STAU2_HUMAN;tr|F8VPI7|F8VPI7_HUMAN;sp|Q9NUL3-3|STAU2_HUMAN;tr|E7EPX0|E7EPX0_HUMAN;sp|Q9NUL3-7|STAU2_HUMAN;tr|E7EVJ4|E7EVJ4_HUMAN;tr|E9PH62|E9PH62_HUMAN;sp|Q9NUL3-2|STAU2_HUMAN;sp|Q9NUL3|STAU2_HUMAN;tr|G5EA18|G5EA18_HUMAN;sp|Q9NUL3-4|STAU2_HUMAN;tr|E5RJ67|E5RJ67_HUMAN;tr|E7EVI1|E7EVI1_HUMAN;tr|H0YBY0|H0YBY0_HUMAN;tr|E5RFK1|E5RFK1_HUMAN	tr|E5RJN7|E5RJN7_HUMAN;sp|Q9NUL3-6|STAU2_HUMAN;sp|Q9NUL3-8|STAU2_HUMAN;tr|F8VPI7|F8VPI7_HUMAN;sp|Q9NUL3-3|STAU2_HUMAN;tr|E7EPX0|E7EPX0_HUMAN;sp|Q9NUL3-7|STAU2_HUMAN;tr|E7EVJ4|E7EVJ4_HUMAN;tr|E9PH62|E9PH62_HUMAN;sp|Q9NUL3-2|STAU2_HUMAN;sp|Q9NUL3|STAU2_HUMAN;tr|G5EA18|G5EA18_HUMAN;sp|Q9NUL3-4|STAU2_HUMAN;tr|E5RJ67|E5RJ67_HUMAN;tr|E7EVI1|E7EVI1_HUMAN	7;7;7;7;7;7;7;7;7;7;7;6;6;5;5;2;1	7;7;7;7;7;7;7;7;7;7;7;6;6;5;5;2;1	7;7;7;7;7;7;7;7;7;7;7;6;6;5;5;2;1	;;;;;;;;;;;;;;	17	7	7	7	3	6	3	5	5	4	3	6	3	5	5	4	3	6	3	5	5	4	24.4	24.4	24.4	34.861	320	320;398;473;479;479;491;504;511;538;538;570;291;314;135;390;162;204	1	26	0	36.03	9.7	21.2	12.8	17.2	20.9	16.6	148190000	21457000	25999000	10521000	35336000	36771000
tr|K7EML3|K7EML3_HUMAN;sp|Q9NUL5-3|CS066_HUMAN;sp|Q9NUL5-2|CS066_HUMAN;sp|Q9NUL5-4|CS066_HUMAN;sp|Q9NUL5|CS066_HUMAN	tr|K7EML3|K7EML3_HUMAN;sp|Q9NUL5-3|CS066_HUMAN;sp|Q9NUL5-2|CS066_HUMAN;sp|Q9NUL5-4|CS066_HUMAN;sp|Q9NUL5|CS066_HUMAN	1;1;1;1;1	1;1;1;1;1	1;1;1;1;1	;;;;	5	1	1	1	0	0	0	1	1	1	0	0	0	1	1	1	0	0	0	1	1	1	25.4	25.4	25.4	8.1251	71	71;163;240;255;291	1	4	0.0010471	3.6639	0	0	0	25.4	25.4	25.4	9984200	0	0	0	2538300	4558700
sp|Q9NUL7|DDX28_HUMAN	sp|Q9NUL7|DDX28_HUMAN	7	7	7		1	7	7	7	5	7	3	4	3	3	5	7	3	4	3	3	5	7	3	4	3	3	18	18	18	59.58	540	540	1	27	0	26.692	14.6	18	10.2	13.3	10.2	10.2	146030000	30721000	29395000	12393000	27136000	26909000
sp|Q9NUQ6|SPS2L_HUMAN;tr|B4DRE6|B4DRE6_HUMAN;tr|B4DT67|B4DT67_HUMAN;tr|B8ZZZ7|B8ZZZ7_HUMAN;tr|F8VT91|F8VT91_HUMAN	sp|Q9NUQ6|SPS2L_HUMAN;tr|B4DRE6|B4DRE6_HUMAN;tr|B4DT67|B4DT67_HUMAN;tr|B8ZZZ7|B8ZZZ7_HUMAN;tr|F8VT91|F8VT91_HUMAN	14;13;13;11;7	14;13;13;11;7	2;2;2;2;1	;;;;	5	14	14	2	11	10	9	10	9	8	11	10	9	10	9	8	2	1	2	1	1	0	32.6	32.6	5.9	61.728	558	558;566;588;498;188	1	68	0	79.032	29	24.6	22.6	22.8	19.2	18.3	875740000	174040000	139010000	92152000	206050000	151070000
sp|Q9NV06|DCA13_HUMAN;tr|E5RHM4|E5RHM4_HUMAN;tr|E7EVM5|E7EVM5_HUMAN;tr|E5RJ28|E5RJ28_HUMAN;sp|Q9NV06-2|DCA13_HUMAN	sp|Q9NV06|DCA13_HUMAN;tr|E5RHM4|E5RHM4_HUMAN;tr|E7EVM5|E7EVM5_HUMAN	4;2;2;1;1	4;2;2;1;1	4;2;2;1;1	;;	5	4	4	4	1	3	2	4	2	2	1	3	2	4	2	2	1	3	2	4	2	2	11	11	11	51.402	445	445;181;217;96;96	1	14	0	10.737	1.8	9	4.7	11	4.7	6.1	82821000	6487900	20123000	8593100	28685000	7936400
sp|Q9NV31|IMP3_HUMAN	sp|Q9NV31|IMP3_HUMAN	1	1	1		1	1	1	1	1	1	0	0	0	0	1	1	0	0	0	0	1	1	0	0	0	0	8.2	8.2	8.2	21.85	184	184	1	2	0.007619	2.5328	8.2	8.2	0	0	0	0	6007600	3584200	2423400	0	0	0
tr|D6RGI3|D6RGI3_HUMAN;sp|Q9NVA2|SEP11_HUMAN;tr|D6RER5|D6RER5_HUMAN;sp|Q9NVA2-2|SEP11_HUMAN;tr|D6RDP1|D6RDP1_HUMAN;tr|D6R9Y6|D6R9Y6_HUMAN;tr|D6RDU5|D6RDU5_HUMAN;tr|H0Y9G8|H0Y9G8_HUMAN;tr|H0Y961|H0Y961_HUMAN;sp|Q14141-3|SEPT6_HUMAN;sp|Q14141-2|SEPT6_HUMAN;sp|Q14141-4|SEPT6_HUMAN;tr|B1AMS2|B1AMS2_HUMAN;sp|Q14141|SEPT6_HUMAN;tr|F5H1J5|F5H1J5_HUMAN	tr|D6RGI3|D6RGI3_HUMAN;sp|Q9NVA2|SEP11_HUMAN;tr|D6RER5|D6RER5_HUMAN;sp|Q9NVA2-2|SEP11_HUMAN;tr|D6RDP1|D6RDP1_HUMAN;tr|D6R9Y6|D6R9Y6_HUMAN;tr|D6RDU5|D6RDU5_HUMAN	3;3;3;3;2;2;2;1;1;1;1;1;1;1;1	3;3;3;3;2;2;2;1;1;1;1;1;1;1;1	3;3;3;3;2;2;2;1;1;1;1;1;1;1;1	;;;;;;	15	3	3	3	0	0	0	2	2	2	0	0	0	2	2	2	0	0	0	2	2	2	9.4	9.4	9.4	49.005	425	425;429;432;439;126;136;372;82;160;267;427;429;431;434;457	1	6	0	11.877	0	0	0	6.8	6.8	4.9	28559000	0	0	0	13752000	14111000
sp|Q9NVN8|GNL3L_HUMAN	sp|Q9NVN8|GNL3L_HUMAN	18	18	18		1	18	18	18	11	15	12	16	14	12	11	15	12	16	14	12	11	15	12	16	14	12	33.3	33.3	33.3	65.572	582	582	1	98	0	107.45	23.4	29.4	25.9	32.3	28.9	25.8	1798000000	238810000	283600000	281430000	452670000	321290000
sp|Q9NVP1|DDX18_HUMAN;tr|H7C452|H7C452_HUMAN	sp|Q9NVP1|DDX18_HUMAN;tr|H7C452|H7C452_HUMAN	9;5	9;5	9;5	;	2	9	9	9	6	7	5	6	6	3	6	7	5	6	6	3	6	7	5	6	6	3	19.9	19.9	19.9	75.406	670	670;214	1	35	0	36.85	14.3	15.5	11.9	13.1	14.2	6.9	171720000	39789000	44220000	19685000	34924000	18392000
tr|K7ELW9|K7ELW9_HUMAN;sp|Q9NVP2|ASF1B_HUMAN	tr|K7ELW9|K7ELW9_HUMAN;sp|Q9NVP2|ASF1B_HUMAN	1;1	1;1	1;1	;	2	1	1	1	0	0	1	1	0	1	0	0	1	1	0	1	0	0	1	1	0	1	9.1	9.1	9.1	18.285	165	165;202	1	3	0.0020833	3.546	0	0	9.1	9.1	0	9.1	14565000	0	0	4046000	7368800	0
sp|Q9NVU7-2|SDA1_HUMAN;sp|Q9NVU7|SDA1_HUMAN;tr|E7EW05|E7EW05_HUMAN	sp|Q9NVU7-2|SDA1_HUMAN;sp|Q9NVU7|SDA1_HUMAN;tr|E7EW05|E7EW05_HUMAN	5;5;4	5;5;4	5;5;4	;;	3	5	5	5	3	3	2	4	1	2	3	3	2	4	1	2	3	3	2	4	1	2	9	9	9	68.455	590	590;687;650	1	15	0	13.317	5.8	5.8	3.9	7.1	2.4	4.1	54947000	8625900	9773300	4748400	22171000	3997800
sp|Q9NW75|GPTC2_HUMAN	sp|Q9NW75|GPTC2_HUMAN	2	2	2		1	2	2	2	1	1	0	1	1	2	1	1	0	1	1	2	1	1	0	1	1	2	4.7	4.7	4.7	58.943	528	528	1	6	0.0011723	5.4252	1.9	1.9	0	1.9	1.9	4.7	15206000	3195100	1827400	0	3925200	2115100
sp|Q9NWB6|ARGL1_HUMAN;sp|Q9NWB6-2|ARGL1_HUMAN	sp|Q9NWB6|ARGL1_HUMAN;sp|Q9NWB6-2|ARGL1_HUMAN	4;3	4;3	4;3	;	2	4	4	4	4	3	3	2	3	1	4	3	3	2	3	1	4	3	3	2	3	1	11.4	11.4	11.4	33.216	273	273;273	1	16	0	8.851	11.4	8.4	8.4	5.5	8.4	2.6	133780000	41211000	43816000	6204200	15386000	23532000
sp|Q9NWH9|SLTM_HUMAN;tr|H7BXE3|H7BXE3_HUMAN;tr|H7C3F4|H7C3F4_HUMAN;tr|A8K5V8|A8K5V8_HUMAN;tr|H0YLW7|H0YLW7_HUMAN;tr|H0YMW8|H0YMW8_HUMAN;tr|H0YKH2|H0YKH2_HUMAN;tr|H0YNF3|H0YNF3_HUMAN;tr|H0YMR6|H0YMR6_HUMAN;tr|H0YLE6|H0YLE6_HUMAN;tr|H0YL55|H0YL55_HUMAN;tr|H0YMM0|H0YMM0_HUMAN	sp|Q9NWH9|SLTM_HUMAN;tr|H7BXE3|H7BXE3_HUMAN;tr|H7C3F4|H7C3F4_HUMAN;tr|A8K5V8|A8K5V8_HUMAN	6;3;3;3;2;2;2;2;2;2;2;1	6;3;3;3;2;2;2;2;2;2;2;1	6;3;3;3;2;2;2;2;2;2;2;1	;;;	12	6	6	6	3	4	4	3	4	3	3	4	4	3	4	3	3	4	4	3	4	3	7.3	7.3	7.3	117.15	1034	1034;453;600;603;62;89;100;161;177;192;229;112	1	22	0	44.326	3.1	4.4	4.4	4.7	5.5	3.6	149220000	31046000	22793000	20639000	28166000	36987000
tr|G3V553|G3V553_HUMAN;sp|Q9NWQ4-4|GPT2L_HUMAN;sp|Q9NWQ4|GPT2L_HUMAN;sp|Q9NWQ4-1|GPT2L_HUMAN;tr|G3V5D0|G3V5D0_HUMAN	tr|G3V553|G3V553_HUMAN;sp|Q9NWQ4-4|GPT2L_HUMAN;sp|Q9NWQ4|GPT2L_HUMAN;sp|Q9NWQ4-1|GPT2L_HUMAN	3;3;3;2;1	3;3;3;2;1	3;3;3;2;1	;;;	5	3	3	3	0	0	1	2	2	0	0	0	1	2	2	0	0	0	1	2	2	0	10.7	10.7	10.7	41.896	365	365;477;482;351;106	1	5	0	8.7038	0	0	3	8.5	5.2	0	16315000	0	0	1057200	7442800	7814600
sp|Q9NX05|F120C_HUMAN;tr|F8W881|F8W881_HUMAN;sp|Q9NX05-2|F120C_HUMAN	sp|Q9NX05|F120C_HUMAN;tr|F8W881|F8W881_HUMAN	23;22;4	22;21;4	22;21;4	;	3	23	22	22	19	18	17	21	20	16	18	17	16	20	19	15	18	17	16	20	19	15	30.2	28.9	28.9	120.59	1096	1096;895;238	1	114	0	118.62	24	22.4	22.5	28.5	28.4	23.7	1930100000	342450000	293190000	288080000	460450000	322920000
sp|Q9NX20|RM16_HUMAN;tr|E9PI14|E9PI14_HUMAN	sp|Q9NX20|RM16_HUMAN;tr|E9PI14|E9PI14_HUMAN	6;3	6;3	6;3	;	2	6	6	6	6	5	3	3	2	2	6	5	3	3	2	2	6	5	3	3	2	2	26.3	26.3	26.3	28.449	251	251;86	1	22	0	18.305	26.3	22.3	15.1	11.2	8.4	6.8	124870000	40631000	33184000	23812000	14439000	9648300
sp|Q9NX24|NHP2_HUMAN;tr|D6RC52|D6RC52_HUMAN;tr|D6RCB9|D6RCB9_HUMAN;tr|H0YC83|H0YC83_HUMAN;tr|J3QSY4|J3QSY4_HUMAN	sp|Q9NX24|NHP2_HUMAN;tr|D6RC52|D6RC52_HUMAN;tr|D6RCB9|D6RCB9_HUMAN	4;2;2;1;1	4;2;2;1;1	4;2;2;1;1	;;	5	4	4	4	1	2	3	3	4	3	1	2	3	3	4	3	1	2	3	3	4	3	25.5	25.5	25.5	17.201	153	153;132;135;85;90	1	22	0	18.727	12.4	19	25.5	25.5	25.5	25.5	544390000	44255000	56807000	67544000	157570000	116350000
sp|Q9NX58|LYAR_HUMAN	sp|Q9NX58|LYAR_HUMAN	1	1	1		1	1	1	1	1	1	1	0	0	0	1	1	1	0	0	0	1	1	1	0	0	0	3.2	3.2	3.2	43.614	379	379	1	3	0.0020471	3.2795	3.2	3.2	3.2	0	0	0	6029500	2964000	2026100	1039300	0	0
sp|Q9NXE8|CWC25_HUMAN;tr|B4DJK2|B4DJK2_HUMAN;tr|B4DZL1|B4DZL1_HUMAN;sp|Q9NXE8-2|CWC25_HUMAN;tr|J3QLP6|J3QLP6_HUMAN	sp|Q9NXE8|CWC25_HUMAN;tr|B4DJK2|B4DJK2_HUMAN	15;13;7;3;2	15;13;7;3;2	15;13;7;3;2	;	5	15	15	15	13	13	11	9	8	5	13	13	11	9	8	5	13	13	11	9	8	5	30.1	30.1	30.1	49.647	425	425;362;157;78;68	1	63	0	58.525	26.8	29.2	25.4	17.4	21.9	10.8	489650000	112100000	104060000	79684000	95809000	86439000
sp|Q9NXH8|TOR4A_HUMAN	sp|Q9NXH8|TOR4A_HUMAN	6	6	6		1	6	6	6	4	6	5	2	3	3	4	6	5	2	3	3	4	6	5	2	3	3	16.8	16.8	16.8	46.914	423	423	1	23	0	17.64	11.3	16.8	13.5	5.7	9	7.8	150140000	36804000	32920000	29688000	22961000	14498000
sp|Q9NY12-2|GAR1_HUMAN;sp|Q9NY12|GAR1_HUMAN	sp|Q9NY12-2|GAR1_HUMAN;sp|Q9NY12|GAR1_HUMAN	5;5	5;5	5;5	;	2	5	5	5	4	3	4	3	4	4	4	3	4	3	4	4	4	3	4	3	4	4	24.1	24.1	24.1	20.834	199	199;217	1	29	0	24.117	20.6	20.6	24.1	11.6	15.1	15.1	616020000	125150000	80542000	60788000	169950000	110530000
sp|Q9NY61|AATF_HUMAN	sp|Q9NY61|AATF_HUMAN	1	1	1		1	1	1	1	0	0	0	0	0	1	0	0	0	0	0	1	0	0	0	0	0	1	2.3	2.3	2.3	63.132	560	560	1	1	0.001105	4.348	0	0	0	0	0	2.3	1966100	0	0	0	0	0
sp|Q9NY93-2|DDX56_HUMAN;sp|Q9NY93|DDX56_HUMAN;tr|G3V0G3|G3V0G3_HUMAN;tr|H7C3E9|H7C3E9_HUMAN;tr|F8WDT8|F8WDT8_HUMAN;tr|F8WEI3|F8WEI3_HUMAN;tr|H7BZN7|H7BZN7_HUMAN	sp|Q9NY93-2|DDX56_HUMAN;sp|Q9NY93|DDX56_HUMAN;tr|G3V0G3|G3V0G3_HUMAN;tr|H7C3E9|H7C3E9_HUMAN;tr|F8WDT8|F8WDT8_HUMAN	13;13;10;10;8;4;2	13;13;10;10;8;4;2	13;13;10;10;8;4;2	;;;;	7	13	13	13	10	12	10	5	6	6	10	12	10	5	6	6	10	12	10	5	6	6	36.3	36.3	36.3	57.274	507	507;547;375;396;185;103;182	1	49	0	68.804	27	34.3	30.6	15.4	20.1	20.3	431090000	90888000	105470000	85407000	46942000	48321000
sp|Q9NYF8-2|BCLF1_HUMAN;sp|Q9NYF8|BCLF1_HUMAN;sp|Q9NYF8-4|BCLF1_HUMAN;tr|E9PQN2|E9PQN2_HUMAN;tr|E9PKI6|E9PKI6_HUMAN;tr|E9PK09|E9PK09_HUMAN;tr|E9PJA7|E9PJA7_HUMAN;tr|B0AZU3|B0AZU3_HUMAN;tr|H0YF14|H0YF14_HUMAN;tr|H0YF00|H0YF00_HUMAN	sp|Q9NYF8-2|BCLF1_HUMAN;sp|Q9NYF8|BCLF1_HUMAN;sp|Q9NYF8-4|BCLF1_HUMAN;tr|E9PQN2|E9PQN2_HUMAN;tr|E9PKI6|E9PKI6_HUMAN;tr|E9PK09|E9PK09_HUMAN	38;38;30;29;29;28;17;9;9;6	37;37;29;29;29;28;17;8;8;6	4;4;4;0;0;0;0;4;4;0	;;;;;	10	38	37	4	32	36	34	31	25	24	31	35	33	30	24	23	4	4	3	4	3	4	39.4	39.4	5.4	105.95	918	918;920;747;750;752;726;467;138;187;118	1	249	0	271.59	35.3	37.8	34.2	37	29	30.7	26950000000	3351700000	3796500000	3070200000	12543000000	2399900000
sp|Q9NYF8-3|BCLF1_HUMAN;tr|E9PK91|E9PK91_HUMAN;tr|H0YF63|H0YF63_HUMAN	sp|Q9NYF8-3|BCLF1_HUMAN;tr|E9PK91|E9PK91_HUMAN	34;34;5	1;1;1	1;1;1	;	3	34	1	1	28	32	31	27	22	20	1	1	1	1	1	1	1	1	1	1	1	1	37.7	1.8	1.8	100.23	869	869;871;126	1	6	0.0010549	3.7615	33.4	36	34.4	35.2	28.9	28.5	143390000	46968000	29133000	24068000	9351300	6071300
sp|Q9NYL2|MLTK_HUMAN;sp|Q9NYL2-3|MLTK_HUMAN;sp|Q9NYL2-2|MLTK_HUMAN;tr|B4DQ47|B4DQ47_HUMAN;tr|C9J3F7|C9J3F7_HUMAN	sp|Q9NYL2|MLTK_HUMAN	19;6;6;4;3	19;6;6;4;3	19;6;6;4;3		5	19	19	19	8	8	7	16	14	11	8	8	7	16	14	11	8	8	7	16	14	11	30.5	30.5	30.5	91.154	800	800;312;455;354;138	1	64	0	64.233	12.9	13.5	12.2	26.2	24.1	18.5	602060000	62891000	58075000	43881000	185260000	163990000
sp|Q9NYL4-2|FKB11_HUMAN;tr|F8VU90|F8VU90_HUMAN;sp|Q9NYL4|FKB11_HUMAN	sp|Q9NYL4-2|FKB11_HUMAN;tr|F8VU90|F8VU90_HUMAN;sp|Q9NYL4|FKB11_HUMAN	1;1;1	1;1;1	1;1;1	;;	3	1	1	1	1	1	1	0	0	1	1	1	1	0	0	1	1	1	1	0	0	1	12.3	12.3	12.3	15.769	146	146;182;201	1	4	0.0011534	5.0634	12.3	12.3	12.3	0	0	12.3	21139000	7794500	6610000	5196600	0	0
sp|Q9NYV4-2|CDK12_HUMAN;sp|Q9NYV4|CDK12_HUMAN;tr|J3QSD7|J3QSD7_HUMAN;sp|Q9NYV4-3|CDK12_HUMAN	sp|Q9NYV4-2|CDK12_HUMAN;sp|Q9NYV4|CDK12_HUMAN;tr|J3QSD7|J3QSD7_HUMAN;sp|Q9NYV4-3|CDK12_HUMAN	4;4;3;3	3;3;2;2	3;3;2;2	;;;	4	4	3	3	0	0	0	3	4	3	0	0	0	2	3	2	0	0	0	2	3	2	5.9	5.3	5.3	163.23	1481	1481;1490;1201;1273	1	7	0	11.886	0	0	0	3.6	5.9	3.6	44894000	0	0	0	16510000	16797000
sp|Q9NYZ3|GTSE1_HUMAN	sp|Q9NYZ3|GTSE1_HUMAN	3	3	3		1	3	3	3	0	0	0	3	3	3	0	0	0	3	3	3	0	0	0	3	3	3	7.9	7.9	7.9	76.644	720	720	1	9	0	12.248	0	0	0	7.9	7.9	7.9	61615000	0	0	0	26375000	17562000
sp|Q9NZB2|F120A_HUMAN;sp|Q9NZB2-6|F120A_HUMAN;sp|Q9NZB2-4|F120A_HUMAN;sp|Q9NZB2-5|F120A_HUMAN;sp|Q9NZB2-2|F120A_HUMAN;sp|Q5T035|CI129_HUMAN	sp|Q9NZB2|F120A_HUMAN;sp|Q9NZB2-6|F120A_HUMAN;sp|Q9NZB2-4|F120A_HUMAN;sp|Q9NZB2-5|F120A_HUMAN	48;47;46;26;23;3	48;47;46;26;23;3	47;46;45;25;22;3	;;;	6	48	48	47	41	43	39	36	36	34	41	43	39	36	36	34	40	42	38	35	35	33	54.3	54.3	53	121.89	1118	1118;1146;1072;651;628;196	1	299	0	323.31	47	48.2	45.3	42.8	42.3	45.3	10082000000	1707300000	1658700000	1385000000	2246800000	1807800000
sp|Q9NZI8|IF2B1_HUMAN;sp|Q9NZI8-2|IF2B1_HUMAN	sp|Q9NZI8|IF2B1_HUMAN;sp|Q9NZI8-2|IF2B1_HUMAN	6;5	4;3	4;3	;	2	6	4	4	4	5	4	6	6	5	2	3	3	4	4	4	2	3	3	4	4	4	15.1	11.1	11.1	63.48	577	577;438	1	20	0	28.08	9.4	12.3	10.4	15.1	15.1	13.3	135600000	15027000	18961000	17647000	27892000	31061000
sp|Q9NZM5|GSCR2_HUMAN;tr|M0QZ34|M0QZ34_HUMAN;tr|M0QX73|M0QX73_HUMAN;tr|M0QZU5|M0QZU5_HUMAN;tr|M0QYZ9|M0QYZ9_HUMAN	sp|Q9NZM5|GSCR2_HUMAN	6;2;2;1;1	6;2;2;1;1	6;2;2;1;1		5	6	6	6	3	5	2	1	1	1	3	5	2	1	1	1	3	5	2	1	1	1	21.5	21.5	21.5	54.389	478	478;200;265;99;149	1	14	0	17.118	14.2	17.4	7.9	3.8	3.8	3.8	91496000	31692000	30428000	5043700	13648000	6742200
sp|Q9NZT1|CALL5_HUMAN	sp|Q9NZT1|CALL5_HUMAN	3	3	3		1	3	3	3	1	1	1	3	3	2	1	1	1	3	3	2	1	1	1	3	3	2	30.8	30.8	30.8	15.892	146	146	1	11	0	17.922	9.6	9.6	9.6	30.8	30.8	25.3	104670000	11344000	11852000	9152100	24719000	25101000
sp|Q9P015|RM15_HUMAN;tr|E5RIZ4|E5RIZ4_HUMAN;tr|E5RHF4|E5RHF4_HUMAN	sp|Q9P015|RM15_HUMAN;tr|E5RIZ4|E5RIZ4_HUMAN	9;5;4	9;5;4	9;5;4	;	3	9	9	9	8	7	6	3	3	1	8	7	6	3	3	1	8	7	6	3	3	1	38.5	38.5	38.5	33.419	296	296;93;198	1	29	0	31.206	35.5	30.4	26	13.5	13.5	3	240800000	75791000	73509000	46906000	22914000	18565000
sp|Q9P031|TAP26_HUMAN;tr|F8VNY5|F8VNY5_HUMAN	sp|Q9P031|TAP26_HUMAN;tr|F8VNY5|F8VNY5_HUMAN	6;4	6;4	6;4	;	2	6	6	6	4	4	2	2	1	1	4	4	2	2	1	1	4	4	2	2	1	1	24.5	24.5	24.5	28.669	241	241;181	1	14	0	16.575	20.7	16.6	10.4	10.4	3.7	6.6	41222000	11695000	11519000	3802900	9726500	1359900
sp|Q9P0L0|VAPA_HUMAN;sp|Q9P0L0-2|VAPA_HUMAN;tr|E5RK64|E5RK64_HUMAN;sp|O95292-2|VAPB_HUMAN;sp|O95292|VAPB_HUMAN	sp|Q9P0L0|VAPA_HUMAN;sp|Q9P0L0-2|VAPA_HUMAN;tr|E5RK64|E5RK64_HUMAN;sp|O95292-2|VAPB_HUMAN;sp|O95292|VAPB_HUMAN	2;2;1;1;1	2;2;1;1;1	2;2;1;1;1	;;;;	5	2	2	2	0	0	0	2	1	0	0	0	0	2	1	0	0	0	0	2	1	0	5.6	5.6	5.6	27.893	249	249;294;71;99;243	1	3	0.0010684	3.8971	0	0	0	5.6	4.8	0	9440800	0	0	0	7738600	1702200
sp|Q9P206-2|K1522_HUMAN;sp|Q9P206|K1522_HUMAN;sp|Q9P206-3|K1522_HUMAN	sp|Q9P206-2|K1522_HUMAN;sp|Q9P206|K1522_HUMAN;sp|Q9P206-3|K1522_HUMAN	6;3;3	6;3;3	6;3;3	;;	3	6	6	6	0	0	0	4	3	2	0	0	0	4	3	2	0	0	0	4	3	2	7.6	7.6	7.6	113.06	1094	1094;1035;1046	1	9	0	15.479	0	0	0	5.4	3.9	3.3	28689000	0	0	0	10218000	11864000
sp|Q9P227|RHG23_HUMAN;tr|C9JVU9|C9JVU9_HUMAN;sp|Q9P227-2|RHG23_HUMAN;tr|K7ES65|K7ES65_HUMAN;tr|H0YHQ9|H0YHQ9_HUMAN;tr|J3QLL1|J3QLL1_HUMAN	sp|Q9P227|RHG23_HUMAN;tr|C9JVU9|C9JVU9_HUMAN;sp|Q9P227-2|RHG23_HUMAN	9;8;7;2;1;1	9;8;7;2;1;1	9;8;7;2;1;1	;;	6	9	9	9	0	1	1	8	5	5	0	1	1	8	5	5	0	1	1	8	5	5	9.2	9.2	9.2	162.19	1491	1491;1397;1144;83;137;163	1	21	0	26.331	0	1.4	1.4	8	5.5	5.3	195740000	0	11796000	10624000	72810000	47451000
sp|Q9P258|RCC2_HUMAN	sp|Q9P258|RCC2_HUMAN	2	2	2		1	2	2	2	0	0	0	1	1	1	0	0	0	1	1	1	0	0	0	1	1	1	4.6	4.6	4.6	56.084	522	522	1	3	0.0011086	4.3745	0	0	0	2.1	2.1	2.5	7729200	0	0	0	3262900	3434500
sp|Q9P270|SLAI2_HUMAN;tr|D6RIF6|D6RIF6_HUMAN	sp|Q9P270|SLAI2_HUMAN;tr|D6RIF6|D6RIF6_HUMAN	8;4	8;4	8;4	;	2	8	8	8	0	0	0	7	6	4	0	0	0	7	6	4	0	0	0	7	6	4	19.1	19.1	19.1	62.543	581	581;414	1	17	0	33.41	0	0	0	16.7	14.6	10.3	142910000	0	0	0	64956000	52272000
sp|Q9P2B7|K1430_HUMAN;sp|Q9P2B7-2|K1430_HUMAN;tr|D6RDU8|D6RDU8_HUMAN	sp|Q9P2B7|K1430_HUMAN;sp|Q9P2B7-2|K1430_HUMAN	9;7;2	9;7;2	9;7;2	;	3	9	9	9	6	4	1	6	4	3	6	4	1	6	4	3	6	4	1	6	4	3	22.2	22.2	22.2	59.474	532	532;453;143	1	24	0	30.831	15.2	8.1	3.4	16.5	9.4	10.5	130550000	25369000	14955000	2773900	50831000	23540000
tr|Q5JXR7|Q5JXR7_HUMAN;sp|Q9P2E3-2|ZNFX1_HUMAN;tr|Q5JXR5|Q5JXR5_HUMAN;tr|Q5JXR6|Q5JXR6_HUMAN;sp|Q9P2E3|ZNFX1_HUMAN	tr|Q5JXR7|Q5JXR7_HUMAN;sp|Q9P2E3-2|ZNFX1_HUMAN;tr|Q5JXR5|Q5JXR5_HUMAN;tr|Q5JXR6|Q5JXR6_HUMAN;sp|Q9P2E3|ZNFX1_HUMAN	1;1;1;1;1	1;1;1;1;1	1;1;1;1;1	;;;;	5	1	1	1	0	0	0	1	0	0	0	0	0	1	0	0	0	0	0	1	0	0	2.3	2.3	2.3	81.151	707	707;903;934;1270;1918	1	1	0.0039254	2.7812	0	0	0	2.3	0	0	1385600	0	0	0	1385600	0
sp|Q9P2E9-2|RRBP1_HUMAN;sp|Q9P2E9|RRBP1_HUMAN;sp|Q9P2E9-3|RRBP1_HUMAN;tr|F8W7S5|F8W7S5_HUMAN;tr|A2A2S5|A2A2S5_HUMAN;sp|Q8N4C6-6|NIN_HUMAN;tr|F8W6D3|F8W6D3_HUMAN;sp|Q8N4C6-11|NIN_HUMAN;tr|H0YDJ4|H0YDJ4_HUMAN;tr|H9KV85|H9KV85_HUMAN;tr|E9PN67|E9PN67_HUMAN;sp|Q8N4C6-4|NIN_HUMAN;tr|C9J066|C9J066_HUMAN;sp|Q8N4C6-9|NIN_HUMAN;sp|Q8N4C6-2|NIN_HUMAN;sp|Q8N4C6|NIN_HUMAN;sp|Q8N4C6-5|NIN_HUMAN;sp|Q8N4C6-10|NI…	sp|Q9P2E9-2|RRBP1_HUMAN;sp|Q9P2E9|RRBP1_HUMAN;sp|Q9P2E9-3|RRBP1_HUMAN;tr|F8W7S5|F8W7S5_HUMAN	30;30;29;25;3;1;1;1;1;1;1;1;1;1;1;1;1;1;1	30;30;29;25;3;1;1;1;1;1;1;1;1;1;1;1;1;1;1	30;30;29;25;3;1;1;1;1;1;1;1;1;1;1;1;1;1;1	;;;	19	30	30	30	20	25	21	25	20	18	20	25	21	25	20	18	20	25	21	25	20	18	27.7	27.7	27.7	152.19	1407	1407;1410;977;751;300;1275;1276;1377;1537;1581;1989;2029;2046;2052;2073;2090;2096;2116;2133	1	145	0	181.05	19.9	23.7	20.7	24.1	19.3	17.2	1505200000	275210000	274930000	254060000	308240000	258960000
sp|Q9P2I0|CPSF2_HUMAN;tr|H0YJF4|H0YJF4_HUMAN;tr|G3V3T7|G3V3T7_HUMAN	sp|Q9P2I0|CPSF2_HUMAN	35;9;1	35;9;1	35;9;1		3	35	35	35	31	29	29	26	24	22	31	29	29	26	24	22	31	29	29	26	24	22	56.9	56.9	56.9	88.486	782	782;269;80	1	186	0	261.88	51.9	43.1	48.8	44	43.2	40.5	3617400000	805200000	706640000	575830000	676820000	492020000
[truncated: 104 more rows]
[truncated: 33 more columns]
