# Supplementary material for: WDFY2 restrains matrix metalloproteinase secretion and cell invasion by controlling VAMP3-dependent recycling
Source: Nat Commun. 2019 Jun 28;10:2850. doi: 10.1038/s41467-019-10794-w (PMC6599030; doi:10.1038/s41467-019-10794-w)
Supplement: Supplementary file 18 — Source Data [file 41467_2019_10794_MOESM18_ESM.xlsx]

## Sheet: Figure 1c
Experiment	Marker	Colocalization efficient
1	Rab5	0.288967
2	Rab5	0.41935
3	Rab5	0.2293
1	Rab4	0.207367
2	Rab4	0.2366
3	Rab4	0.23595
1	Rab7	0.203967
2	Rab7	0.0434
3	Rab7	0.08995
1	Rab11	0.0308667
2	Rab11	0.01935
3	Rab11	0.07765
4	Rab7	0.0867333

## Sheet: Figure 2e
um	Coronin	WDFY2
0	37.4012	6.44274
0.08	32.9992	14.5324
0.16	26.9605	25.7508
0.24	20.9933	35.3402
0.32	16.6749	38.0606
0.4	14.5388	32.9945
0.48	14.413	27.8559
0.56	15.8937	24.4781
0.64	20.1125	28.1219
0.72	27.7894	35.3068
0.8	41.7771	45.1336
0.88	61.5572	52.1073
0.96	85.7579	55.4208
1.04	100	64.5166
1.12	97.5982	85.5404
1.2	78.8095	100
1.28	58.2572	89.8565
1.36	42.7187	51.5046
1.44	35.6341	19.1591
1.52	33.4964	4.64361

## Sheet: Figure 2f
µm	WDFY2	WASH
0	5.86502	36.6273
0.08	5.56904	36.6001
0.16	7.34772	36.6685
0.24	14.6789	37.298
0.32	30.0867	38.0355
0.4	53.0795	36.2638
0.48	64.5015	30.1197
0.56	57.8105	24.1321
0.64	42.3438	18.1864
0.72	27.2141	12.0505
0.8	20.1026	10.2453
0.88	19.2858	14.879
0.96	26.2583	31.6173
1.04	39.1244	60.3617
1.12	53.3097	90.4079
1.2	64.4637	100
1.28	71.0412	83.3919
1.36	78.1115	61.613
1.44	90.497	49.1254
1.52	100	47.8546
1.6	94.209	50.8492
1.68	69.2921	50.3641
1.76	38.1322	44.2305
1.84	19.6151	39.4387
1.92	10.6516	36.9867

## Sheet: Figure 2g
µm	WDFY2	FAM21
0	4.63835	13.6843
0.08	6.04359	13.9068
0.16	11.4863	15.4687
0.24	23.7004	16.4169
0.32	43.1399	20.7815
0.4	61.0182	20.0939
0.48	60.5564	19.8436
0.56	48.8309	13.5597
0.64	38.4286	10.8777
0.72	36.3956	16.1487
0.8	42.2726	35.0139
0.88	51.321	69.6282
0.96	64.4004	95.6842
1.04	77.9327	100
1.12	91.3077	83.8179
1.2	100	60.667
1.28	91.3033	43.1557
1.36	66.1771	30.5871
1.44	38.2613	21.2634
1.52	17.2682	14.5562
1.6	5.73309	10.7015
1.68	1.42608	10.5052
1.76	0.829438	11.0251

## Sheet: Figure 3c
	time	Count	Total Area	Average Size	%Area	Mean	Median	Treatment	Image	% of WDFY2 spots	minutes
0	0	90	34.394	0.382	0.513	255	255	SAR405	0	85.7143	0
1	1	105	42.643	0.406	0.635	255	255	SAR405	0	100	0.0833333
2	2	102	43.136	0.423	0.643	255	255	SAR405	0	97.1429	0.166667
3	3	99	42.899	0.433	0.639	255	255	SAR405	0	94.2857	0.25
4	4	94	38.234	0.407	0.57	255	255	SAR405	0	89.5238	0.333333
5	5	90	37.491	0.417	0.559	255	255	SAR405	0	85.7143	0.416667
6	6	81	32.352	0.399	0.482	255	255	SAR405	0	77.1429	0.5
7	7	76	30.95	0.407	0.461	255	255	SAR405	0	72.381	0.583333
8	8	63	24.512	0.389	0.365	255	255	SAR405	0	60	0.666667
9	9	64	24.218	0.378	0.361	255	255	SAR405	0	60.9524	0.75
10	10	60	22.547	0.376	0.336	255	255	SAR405	0	57.1429	0.833333
11	11	59	23.322	0.395	0.348	255	255	SAR405	0	56.1905	0.916667
12	12	63	24.013	0.381	0.358	255	255	SAR405	0	60	1
13	13	59	21.197	0.359	0.316	255	255	SAR405	0	56.1905	1.08333
14	14	54	19.539	0.362	0.291	255	255	SAR405	0	51.4286	1.16667
15	15	49	19.392	0.396	0.289	255	255	SAR405	0	46.6667	1.25
16	16	35	11.11	0.317	0.166	255	255	SAR405	0	33.3333	1.33333
17	17	29	11.514	0.397	0.172	255	255	SAR405	0	27.619	1.41667
18	18	49	16.224	0.331	0.242	255	255	SAR405	0	46.6667	1.5
19	19	43	15.347	0.357	0.229	255	255	SAR405	0	40.9524	1.58333
20	20	45	14.931	0.332	0.222	255	255	SAR405	0	42.8571	1.66667
21	21	43	12.147	0.282	0.181	255	255	SAR405	0	40.9524	1.75
22	22	36	10.81	0.3	0.161	255	255	SAR405	0	34.2857	1.83333
23	23	24	7.04	0.293	0.105	255	255	SAR405	0	22.8571	1.91667
24	24	26	7.955	0.306	0.119	255	255	SAR405	0	24.7619	2
25	25	23	6.995	0.304	0.104	255	255	SAR405	0	21.9048	2.08333
26	26	20	5.773	0.289	0.086	255	255	SAR405	0	19.0476	2.16667
27	27	13	4.518	0.348	0.067	255	255	SAR405	0	12.381	2.25
28	28	20	6.445	0.322	0.096	255	255	SAR405	0	19.0476	2.33333
29	29	18	5.824	0.324	0.087	255	255	SAR405	0	17.1429	2.41667
30	30	24	7.283	0.303	0.109	255	255	SAR405	0	22.8571	2.5
31	31	19	6.714	0.353	0.1	255	255	SAR405	0	18.0952	2.58333
32	32	16	4.691	0.293	0.07	255	255	SAR405	0	15.2381	2.66667
33	33	11	3.334	0.303	0.05	255	255	SAR405	0	10.4762	2.75
34	34	12	3.686	0.307	0.055	255	255	SAR405	0	11.4286	2.83333
35	35	26	6.579	0.253	0.098	255	255	SAR405	0	24.7619	2.91667
36	36	17	4.506	0.265	0.067	255	255	SAR405	0	16.1905	3
37	37	17	4.243	0.25	0.063	255	255	SAR405	0	16.1905	3.08333
38	38	15	3.859	0.257	0.058	255	255	SAR405	0	14.2857	3.16667
39	39	9	2.515	0.279	0.037	255	255	SAR405	0	8.57143	3.25
40	40	11	3.136	0.285	0.047	255	255	SAR405	0	10.4762	3.33333
41	41	13	3.917	0.301	0.058	255	255	SAR405	0	12.381	3.41667
42	42	15	3.686	0.246	0.055	255	255	SAR405	0	14.2857	3.5
43	43	9	2.886	0.321	0.043	255	255	SAR405	0	8.57143	3.58333
44	44	14	3.635	0.26	0.054	255	255	SAR405	0	13.3333	3.66667
45	45	14	3.642	0.26	0.054	255	255	SAR405	0	13.3333	3.75
46	46	12	3.334	0.278	0.05	255	255	SAR405	0	11.4286	3.83333
47	47	9	3.104	0.345	0.046	255	255	SAR405	0	8.57143	3.91667
48	48	7	2.688	0.384	0.04	255	255	SAR405	0	6.66667	4
49	49	7	2.189	0.313	0.033	255	255	SAR405	0	6.66667	4.08333
50	50	6	1.741	0.29	0.026	255	255	SAR405	0	5.71429	4.16667
51	51	4	1.37	0.342	0.02	255	255	SAR405	0	3.80952	4.25
52	52	7	2.278	0.325	0.034	255	255	SAR405	0	6.66667	4.33333
53	53	5	1.51	0.302	0.023	255	255	SAR405	0	4.7619	4.41667
54	54	6	2.061	0.343	0.031	255	255	SAR405	0	5.71429	4.5
55	55	5	1.587	0.317	0.024	255	255	SAR405	0	4.7619	4.58333
56	56	4	1.19	0.298	0.018	255	255	SAR405	0	3.80952	4.66667
57	57	4	0.992	0.248	0.015	255	255	SAR405	0	3.80952	4.75
58	58	2	0.781	0.39	0.012	255	255	SAR405	0	1.90476	4.83333
59	59	5	1.446	0.289	0.022	255	255	SAR405	0	4.7619	4.91667
60	60	4	1.267	0.317	0.019	255	255	SAR405	0	3.80952	5
61	61	7	1.542	0.22	0.023	255	255	SAR405	0	6.66667	5.08333
62	62	7	1.51	0.216	0.023	255	255	SAR405	0	6.66667	5.16667
63	63	5	1.286	0.257	0.019	255	255	SAR405	0	4.7619	5.25
64	64	4	1.274	0.318	0.019	255	255	SAR405	0	3.80952	5.33333
65	65	6	1.408	0.235	0.021	255	255	SAR405	0	5.71429	5.41667
66	66	4	1.03	0.258	0.015	255	255	SAR405	0	3.80952	5.5
67	67	4	1.286	0.322	0.019	255	255	SAR405	0	3.80952	5.58333
68	68	4	1.03	0.258	0.015	255	255	SAR405	0	3.80952	5.66667
69	69	3	0.979	0.326	0.015	255	255	SAR405	0	2.85714	5.75
70	70	2	0.71	0.355	0.011	255	255	SAR405	0	1.90476	5.83333
71	71	4	1.331	0.333	0.02	255	255	SAR405	0	3.80952	5.91667
72	72	5	1.434	0.287	0.021	255	255	SAR405	0	4.7619	6
73	73	4	0.845	0.211	0.013	255	255	SAR405	0	3.80952	6.08333
74	74	4	1.094	0.274	0.016	255	255	SAR405	0	3.80952	6.16667
75	75	4	1.12	0.28	0.017	255	255	SAR405	0	3.80952	6.25
76	76	2	0.678	0.339	0.01	255	255	SAR405	0	1.90476	6.33333
77	77	2	0.621	0.31	0.009	255	255	SAR405	0	1.90476	6.41667
78	78	4	0.947	0.237	0.014	255	255	SAR405	0	3.80952	6.5
79	79	2	0.397	0.198	0.006	255	255	SAR405	0	1.90476	6.58333
80	80	2	0.301	0.15	0.004	255	255	SAR405	0	1.90476	6.66667
81	81	2	0.512	0.256	0.008	255	255	SAR405	0	1.90476	6.75
82	82	4	0.864	0.216	0.013	255	255	SAR405	0	3.80952	6.83333
83	83	2	0.512	0.256	0.008	255	255	SAR405	0	1.90476	6.91667
84	84	4	0.614	0.154	0.009	255	255	SAR405	0	3.80952	7
85	85	3	0.544	0.181	0.008	255	255	SAR405	0	2.85714	7.08333
86	86	1	0.224	0.224	0.003	255	255	SAR405	0	0.952381	7.16667
87	87	1	0.288	0.288	0.004	255	255	SAR405	0	0.952381	7.25
88	88	4	0.781	0.195	0.012	255	255	SAR405	0	3.80952	7.33333
89	89	3	0.838	0.279	0.012	255	255	SAR405	0	2.85714	7.41667
90	90	5	1.171	0.234	0.017	255	255	SAR405	0	4.7619	7.5
91	91	4	0.768	0.192	0.011	255	255	SAR405	0	3.80952	7.58333
92	92	4	0.826	0.206	0.012	255	255	SAR405	0	3.80952	7.66667
93	93	2	0.557	0.278	0.008	255	255	SAR405	0	1.90476	7.75
94	94	2	0.557	0.278	0.008	255	255	SAR405	0	1.90476	7.83333
95	95	2	0.506	0.253	0.008	255	255	SAR405	0	1.90476	7.91667
96	96	1	0.243	0.243	0.004	255	255	SAR405	0	0.952381	8
97	97	1	0.333	0.333	0.005	255	255	SAR405	0	0.952381	8.08333
98	98	1	0.288	0.288	0.004	255	255	SAR405	0	0.952381	8.16667
99	99	2	0.294	0.147	0.004	255	255	SAR405	0	1.90476	8.25
100	100	3	0.442	0.147	0.007	255	255	SAR405	0	2.85714	8.33333
101	101	5	0.723	0.145	0.011	255	255	SAR405	0	4.7619	8.41667
102	102	5	0.749	0.15	0.011	255	255	SAR405	0	4.7619	8.5
103	103	2	0.237	0.118	0.004	255	255	SAR405	0	1.90476	8.58333
104	104	2	0.301	0.15	0.004	255	255	SAR405	0	1.90476	8.66667
105	105	2	0.224	0.112	0.003	255	255	SAR405	0	1.90476	8.75
106	106	2	0.307	0.154	0.005	255	255	SAR405	0	1.90476	8.83333
107	107	3	0.435	0.145	0.006	255	255	SAR405	0	2.85714	8.91667
108	108	1	0.237	0.237	0.004	255	255	SAR405	0	0.952381	9
109	109	1	0.179	0.179	0.003	255	255	SAR405	0	0.952381	9.08333
110	110	1	0.288	0.288	0.004	255	255	SAR405	0	0.952381	9.16667
111	111	2	0.346	0.173	0.005	255	255	SAR405	0	1.90476	9.25
112	112	1	0.275	0.275	0.004	255	255	SAR405	0	0.952381	9.33333
113	113	2	0.237	0.118	0.004	255	255	SAR405	0	1.90476	9.41667
114	114	1	0.109	0.109	0.002	255	255	SAR405	0	0.952381	9.5
115	115	0	0		0			SAR405	0	0	9.58333
116	116	0	0		0			SAR405	0	0	9.66667
117	117	0	0		0			SAR405	0	0	9.75
118	118	0	0		0			SAR405	0	0	9.83333
119	119	0	0		0			SAR405	0	0	9.91667
120	120	1	0.102	0.102	0.002	255	255	SAR405	0	0.952381	10
121	121	0	0		0			SAR405	0	0	10.0833
122	122	0	0		0			SAR405	0	0	10.1667
123	123	0	0		0			SAR405	0	0	10.25
124	124	0	0		0			SAR405	0	0	10.3333
125	125	1	0.096	0.096	0.001	255	255	SAR405	0	0.952381	10.4167
126	126	1	0.115	0.115	0.002	255	255	SAR405	0	0.952381	10.5
127	127	1	0.102	0.102	0.002	255	255	SAR405	0	0.952381	10.5833
128	128	1	0.102	0.102	0.002	255	255	SAR405	0	0.952381	10.6667
129	129	0	0		0			SAR405	0	0	10.75
130	130	1	0.134	0.134	0.002	255	255	SAR405	0	0.952381	10.8333
131	131	0	0		0			SAR405	0	0	10.9167
132	132	0	0		0			SAR405	0	0	11
133	133	1	0.141	0.141	0.002	255	255	SAR405	0	0.952381	11.0833
134	134	0	0		0			SAR405	0	0	11.1667
135	135	0	0		0			SAR405	0	0	11.25
136	136	0	0		0			SAR405	0	0	11.3333
137	137	0	0		0			SAR405	0	0	11.4167
138	138	0	0		0			SAR405	0	0	11.5
139	139	0	0		0			SAR405	0	0	11.5833
140	140	0	0		0			SAR405	0	0	11.6667
141	141	0	0		0			SAR405	0	0	11.75
142	142	0	0		0			SAR405	0	0	11.8333
143	143	0	0		0			SAR405	0	0	11.9167
144	144	0	0		0			SAR405	0	0	12
145	145	0	0		0			SAR405	0	0	12.0833
146	146	0	0		0			SAR405	0	0	12.1667
147	147	0	0		0			SAR405	0	0	12.25
148	148	0	0		0			SAR405	0	0	12.3333
149	149	0	0		0			SAR405	0	0	12.4167
150	150	0	0		0			SAR405	0	0	12.5
151	151	0	0		0			SAR405	0	0	12.5833
152	152	0	0		0			SAR405	0	0	12.6667
153	153	0	0		0			SAR405	0	0	12.75
154	154	2	0.198	0.099	0.003	255	255	SAR405	0	1.90476	12.8333
155	155	0	0		0			SAR405	0	0	12.9167
156	156	0	0		0			SAR405	0	0	13
157	157	1	0.115	0.115	0.002	255	255	SAR405	0	0.952381	13.0833
158	158	0	0		0			SAR405	0	0	13.1667
159	159	0	0		0			SAR405	0	0	13.25
160	160	0	0		0			SAR405	0	0	13.3333
161	161	2	0.237	0.118	0.004	255	255	SAR405	0	1.90476	13.4167
162	162	1	0.186	0.186	0.003	255	255	SAR405	0	0.952381	13.5
163	163	2	0.294	0.147	0.004	255	255	SAR405	0	1.90476	13.5833
164	164	2	0.237	0.118	0.004	255	255	SAR405	0	1.90476	13.6667
165	165	2	0.205	0.102	0.003	255	255	SAR405	0	1.90476	13.75
166	166	0	0		0			SAR405	0	0	13.8333
167	167	1	0.134	0.134	0.002	255	255	SAR405	0	0.952381	13.9167
168	168	0	0		0			SAR405	0	0	14
169	169	0	0		0			SAR405	0	0	14.0833
170	170	0	0		0			SAR405	0	0	14.1667
171	171	0	0		0			SAR405	0	0	14.25
172	172	0	0		0			SAR405	0	0	14.3333
173	173	0	0		0			SAR405	0	0	14.4167
174	174	0	0		0			SAR405	0	0	14.5
175	175	0	0		0			SAR405	0	0	14.5833
176	176	0	0		0			SAR405	0	0	14.6667
177	177	0	0		0			SAR405	0	0	14.75
178	178	0	0		0			SAR405	0	0	14.8333
179	179	0	0		0			SAR405	0	0	14.9167
180	180	0	0		0			SAR405	0	0	15
0	0	63	45.766	0.726	0.682	255	255	SAR405	1	100	0
1	1	58	45.062	0.777	0.671	255	255	SAR405	1	92.0635	0.0833333
2	2	55	44.192	0.803	0.659	255	255	SAR405	1	87.3016	0.166667
3	3	54	44.57	0.825	0.664	255	255	SAR405	1	85.7143	0.25
4	4	52	40.646	0.782	0.606	255	255	SAR405	1	82.5397	0.333333
5	5	48	40.198	0.837	0.599	255	255	SAR405	1	76.1905	0.416667
6	6	50	40.275	0.806	0.6	255	255	SAR405	1	79.3651	0.5
7	7	52	38.688	0.744	0.576	255	255	SAR405	1	82.5397	0.583333
8	8	47	39.43	0.839	0.588	255	255	SAR405	1	74.6032	0.666667
9	9	48	38.355	0.799	0.572	255	255	SAR405	1	76.1905	0.75
10	10	45	38.554	0.857	0.574	255	255	SAR405	1	71.4286	0.833333
11	11	45	39.456	0.877	0.588	255	255	SAR405	1	71.4286	0.916667
12	12	40	37.997	0.95	0.566	255	255	SAR405	1	63.4921	1
13	13	43	37.485	0.872	0.559	255	255	SAR405	1	68.254	1.08333
14	14	43	36.762	0.855	0.548	255	255	SAR405	1	68.254	1.16667
15	15	42	35.168	0.837	0.524	255	255	SAR405	1	66.6667	1.25
16	16	43	32.192	0.749	0.48	255	255	SAR405	1	68.254	1.33333
17	17	39	30.784	0.789	0.459	255	255	SAR405	1	61.9048	1.41667
18	18	41	32.173	0.785	0.479	255	255	SAR405	1	65.0794	1.5
19	19	43	32.058	0.746	0.478	255	255	SAR405	1	68.254	1.58333
20	20	40	30.598	0.765	0.456	255	255	SAR405	1	63.4921	1.66667
21	21	37	29.542	0.798	0.44	255	255	SAR405	1	58.7302	1.75
22	22	33	29.754	0.902	0.443	255	255	SAR405	1	52.381	1.83333
23	23	36	27.174	0.755	0.405	255	255	SAR405	1	57.1429	1.91667
24	24	31	25.869	0.834	0.385	255	255	SAR405	1	49.2063	2
25	25	32	25.843	0.808	0.385	255	255	SAR405	1	50.7937	2.08333
26	26	29	24.883	0.858	0.371	255	255	SAR405	1	46.0317	2.16667
27	27	31	25.28	0.815	0.377	255	255	SAR405	1	49.2063	2.25
28	28	34	25.786	0.758	0.384	255	255	SAR405	1	53.9683	2.33333
29	29	33	25.542	0.774	0.381	255	255	SAR405	1	52.381	2.41667
30	30	30	25.331	0.844	0.377	255	255	SAR405	1	47.619	2.5
31	31	29	25.472	0.878	0.38	255	255	SAR405	1	46.0317	2.58333
32	32	29	24.506	0.845	0.365	255	255	SAR405	1	46.0317	2.66667
33	33	29	23.789	0.82	0.354	255	255	SAR405	1	46.0317	2.75
34	34	26	23.13	0.89	0.345	255	255	SAR405	1	41.2698	2.83333
35	35	24	22.355	0.931	0.333	255	255	SAR405	1	38.0952	2.91667
36	36	25	20.512	0.82	0.306	255	255	SAR405	1	39.6825	3
37	37	28	19.565	0.699	0.292	255	255	SAR405	1	44.4444	3.08333
38	38	27	19.52	0.723	0.291	255	255	SAR405	1	42.8571	3.16667
39	39	26	17.67	0.68	0.263	255	255	SAR405	1	41.2698	3.25
40	40	27	17.619	0.653	0.263	255	255	SAR405	1	42.8571	3.33333
41	41	35	19.462	0.556	0.29	255	255	SAR405	1	55.5556	3.41667
42	42	35	18.227	0.521	0.272	255	255	SAR405	1	55.5556	3.5
43	43	28	16.314	0.583	0.243	255	255	SAR405	1	44.4444	3.58333
44	44	30	16.07	0.536	0.239	255	255	SAR405	1	47.619	3.66667
45	45	32	16.602	0.519	0.247	255	255	SAR405	1	50.7937	3.75
46	46	32	15.475	0.484	0.231	255	255	SAR405	1	50.7937	3.83333
47	47	38	15.238	0.401	0.227	255	255	SAR405	1	60.3175	3.91667
48	48	36	13.856	0.385	0.206	255	255	SAR405	1	57.1429	4
49	49	29	11.987	0.413	0.179	255	255	SAR405	1	46.0317	4.08333
50	50	26	10.886	0.419	0.162	255	255	SAR405	1	41.2698	4.16667
51	51	32	13.504	0.422	0.201	255	255	SAR405	1	50.7937	4.25
52	52	27	12.288	0.455	0.183	255	255	SAR405	1	42.8571	4.33333
53	53	27	12.186	0.451	0.182	255	255	SAR405	1	42.8571	4.41667
54	54	25	11.936	0.477	0.178	255	255	SAR405	1	39.6825	4.5
55	55	25	11.245	0.45	0.168	255	255	SAR405	1	39.6825	4.58333
56	56	21	11.014	0.524	0.164	255	255	SAR405	1	33.3333	4.66667
57	57	19	9.44	0.497	0.141	255	255	SAR405	1	30.1587	4.75
58	58	23	9.702	0.422	0.145	255	255	SAR405	1	36.5079	4.83333
59	59	24	10.771	0.449	0.161	255	255	SAR405	1	38.0952	4.91667
60	60	22	9.606	0.437	0.143	255	255	SAR405	1	34.9206	5
61	61	23	8.864	0.385	0.132	255	255	SAR405	1	36.5079	5.08333
62	62	23	9.126	0.397	0.136	255	255	SAR405	1	36.5079	5.16667
63	63	23	8.96	0.39	0.134	255	255	SAR405	1	36.5079	5.25
64	64	24	9.107	0.379	0.136	255	255	SAR405	1	38.0952	5.33333
65	65	19	8.896	0.468	0.133	255	255	SAR405	1	30.1587	5.41667
66	66	19	8.723	0.459	0.13	255	255	SAR405	1	30.1587	5.5
67	67	20	8.966	0.448	0.134	255	255	SAR405	1	31.746	5.58333
68	68	18	7.878	0.438	0.117	255	255	SAR405	1	28.5714	5.66667
69	69	19	8.998	0.474	0.134	255	255	SAR405	1	30.1587	5.75
70	70	18	7.52	0.418	0.112	255	255	SAR405	1	28.5714	5.83333
71	71	21	7.706	0.367	0.115	255	255	SAR405	1	33.3333	5.91667
72	72	23	8.646	0.376	0.129	255	255	SAR405	1	36.5079	6
73	73	15	6.97	0.465	0.104	255	255	SAR405	1	23.8095	6.08333
74	74	22	7.878	0.358	0.117	255	255	SAR405	1	34.9206	6.16667
75	75	18	7.341	0.408	0.109	255	255	SAR405	1	28.5714	6.25
76	76	18	6.957	0.386	0.104	255	255	SAR405	1	28.5714	6.33333
77	77	19	7.379	0.388	0.11	255	255	SAR405	1	30.1587	6.41667
78	78	16	6.086	0.38	0.091	255	255	SAR405	1	25.3968	6.5
79	79	14	5.222	0.373	0.078	255	255	SAR405	1	22.2222	6.58333
80	80	17	6.118	0.36	0.091	255	255	SAR405	1	26.9841	6.66667
81	81	16	5.683	0.355	0.085	255	255	SAR405	1	25.3968	6.75
82	82	14	5.293	0.378	0.079	255	255	SAR405	1	22.2222	6.83333
83	83	15	5.44	0.363	0.081	255	255	SAR405	1	23.8095	6.91667
84	84	16	6.259	0.391	0.093	255	255	SAR405	1	25.3968	7
85	85	13	4.992	0.384	0.074	255	255	SAR405	1	20.6349	7.08333
86	86	12	5.126	0.427	0.076	255	255	SAR405	1	19.0476	7.16667
87	87	12	4.698	0.391	0.07	255	255	SAR405	1	19.0476	7.25
88	88	17	5.805	0.341	0.086	255	255	SAR405	1	26.9841	7.33333
89	89	20	6.144	0.307	0.092	255	255	SAR405	1	31.746	7.41667
90	90	17	5.869	0.345	0.087	255	255	SAR405	1	26.9841	7.5
91	91	16	5.299	0.331	0.079	255	255	SAR405	1	25.3968	7.58333
92	92	13	5.427	0.417	0.081	255	255	SAR405	1	20.6349	7.66667
93	93	16	5.939	0.371	0.089	255	255	SAR405	1	25.3968	7.75
94	94	12	5.581	0.465	0.083	255	255	SAR405	1	19.0476	7.83333
95	95	14	5.184	0.37	0.077	255	255	SAR405	1	22.2222	7.91667
96	96	14	5.517	0.394	0.082	255	255	SAR405	1	22.2222	8
97	97	14	4.762	0.34	0.071	255	255	SAR405	1	22.2222	8.08333
98	98	14	5.357	0.383	0.08	255	255	SAR405	1	22.2222	8.16667
99	99	14	5.67	0.405	0.084	255	255	SAR405	1	22.2222	8.25
100	100	11	5.837	0.531	0.087	255	255	SAR405	1	17.4603	8.33333
101	101	13	5.536	0.426	0.082	255	255	SAR405	1	20.6349	8.41667
102	102	10	4.838	0.484	0.072	255	255	SAR405	1	15.873	8.5
103	103	10	4.55	0.455	0.068	255	255	SAR405	1	15.873	8.58333
104	104	11	5.171	0.47	0.077	255	255	SAR405	1	17.4603	8.66667
105	105	10	4.717	0.472	0.07	255	255	SAR405	1	15.873	8.75
106	106	12	5.018	0.418	0.075	255	255	SAR405	1	19.0476	8.83333
107	107	9	4.653	0.517	0.069	255	255	SAR405	1	14.2857	8.91667
108	108	12	4.986	0.415	0.074	255	255	SAR405	1	19.0476	9
109	109	9	4.179	0.464	0.062	255	255	SAR405	1	14.2857	9.08333
110	110	11	4.96	0.451	0.074	255	255	SAR405	1	17.4603	9.16667
111	111	12	4.973	0.414	0.074	255	255	SAR405	1	19.0476	9.25
112	112	13	4.96	0.382	0.074	255	255	SAR405	1	20.6349	9.33333
113	113	14	4.896	0.35	0.073	255	255	SAR405	1	22.2222	9.41667
114	114	14	4.595	0.328	0.068	255	255	SAR405	1	22.2222	9.5
115	115	14	4.41	0.315	0.066	255	255	SAR405	1	22.2222	9.58333
116	116	10	4.09	0.409	0.061	255	255	SAR405	1	15.873	9.66667
117	117	10	3.987	0.399	0.059	255	255	SAR405	1	15.873	9.75
118	118	12	3.706	0.309	0.055	255	255	SAR405	1	19.0476	9.83333
119	119	9	3.302	0.367	0.049	255	255	SAR405	1	14.2857	9.91667
120	120	9	4.333	0.481	0.065	255	255	SAR405	1	14.2857	10
121	121	11	4.384	0.399	0.065	255	255	SAR405	1	17.4603	10.0833
122	122	10	4.275	0.428	0.064	255	255	SAR405	1	15.873	10.1667
123	123	9	4.23	0.47	0.063	255	255	SAR405	1	14.2857	10.25
124	124	11	3.987	0.362	0.059	255	255	SAR405	1	17.4603	10.3333
125	125	8	3.686	0.461	0.055	255	255	SAR405	1	12.6984	10.4167
126	126	13	3.904	0.3	0.058	255	255	SAR405	1	20.6349	10.5
127	127	13	3.859	0.297	0.058	255	255	SAR405	1	20.6349	10.5833
128	128	10	3.418	0.342	0.051	255	255	SAR405	1	15.873	10.6667
129	129	10	3.373	0.337	0.05	255	255	SAR405	1	15.873	10.75
130	130	9	3.283	0.365	0.049	255	255	SAR405	1	14.2857	10.8333
131	131	12	3.443	0.287	0.051	255	255	SAR405	1	19.0476	10.9167
132	132	9	3.002	0.334	0.045	255	255	SAR405	1	14.2857	11
133	133	11	2.886	0.262	0.043	255	255	SAR405	1	17.4603	11.0833
134	134	10	2.509	0.251	0.037	255	255	SAR405	1	15.873	11.1667
135	135	9	2.893	0.321	0.043	255	255	SAR405	1	14.2857	11.25
136	136	11	3.219	0.293	0.048	255	255	SAR405	1	17.4603	11.3333
137	137	11	3.712	0.337	0.055	255	255	SAR405	1	17.4603	11.4167
138	138	8	3.181	0.398	0.047	255	255	SAR405	1	12.6984	11.5
139	139	10	3.13	0.313	0.047	255	255	SAR405	1	15.873	11.5833
140	140	11	2.989	0.272	0.045	255	255	SAR405	1	17.4603	11.6667
141	141	11	4.186	0.381	0.062	255	255	SAR405	1	17.4603	11.75
142	142	14	4.429	0.316	0.066	255	255	SAR405	1	22.2222	11.8333
143	143	11	4.122	0.375	0.061	255	255	SAR405	1	17.4603	11.9167
144	144	13	4.224	0.325	0.063	255	255	SAR405	1	20.6349	12
145	145	12	4.48	0.373	0.067	255	255	SAR405	1	19.0476	12.0833
146	146	6	2.982	0.497	0.044	255	255	SAR405	1	9.52381	12.1667
147	147	10	3.84	0.384	0.057	255	255	SAR405	1	15.873	12.25
148	148	10	3.392	0.339	0.051	255	255	SAR405	1	15.873	12.3333
149	149	14	3.84	0.274	0.057	255	255	SAR405	1	22.2222	12.4167
150	150	10	3.373	0.337	0.05	255	255	SAR405	1	15.873	12.5
151	151	12	3.571	0.298	0.053	255	255	SAR405	1	19.0476	12.5833
152	152	10	3.13	0.313	0.047	255	255	SAR405	1	15.873	12.6667
153	153	12	3.629	0.302	0.054	255	255	SAR405	1	19.0476	12.75
154	154	13	3.802	0.292	0.057	255	255	SAR405	1	20.6349	12.8333
155	155	10	3.59	0.359	0.054	255	255	SAR405	1	15.873	12.9167
156	156	12	3.898	0.325	0.058	255	255	SAR405	1	19.0476	13
157	157	10	3.885	0.388	0.058	255	255	SAR405	1	15.873	13.0833
158	158	11	2.694	0.245	0.04	255	255	SAR405	1	17.4603	13.1667
159	159	11	3.238	0.294	0.048	255	255	SAR405	1	17.4603	13.25
160	160	14	3.968	0.283	0.059	255	255	SAR405	1	22.2222	13.3333
161	161	12	3.494	0.291	0.052	255	255	SAR405	1	19.0476	13.4167
162	162	10	2.72	0.272	0.041	255	255	SAR405	1	15.873	13.5
163	163	12	3.142	0.262	0.047	255	255	SAR405	1	19.0476	13.5833
164	164	12	3.456	0.288	0.051	255	255	SAR405	1	19.0476	13.6667
165	165	8	2.259	0.282	0.034	255	255	SAR405	1	12.6984	13.75
166	166	8	2.528	0.316	0.038	255	255	SAR405	1	12.6984	13.8333
167	167	9	2.656	0.295	0.04	255	255	SAR405	1	14.2857	13.9167
168	168	9	2.592	0.288	0.039	255	255	SAR405	1	14.2857	14
169	169	9	2.502	0.278	0.037	255	255	SAR405	1	14.2857	14.0833
170	170	10	2.598	0.26	0.039	255	255	SAR405	1	15.873	14.1667
171	171	11	2.893	0.263	0.043	255	255	SAR405	1	17.4603	14.25
172	172	11	2.976	0.271	0.044	255	255	SAR405	1	17.4603	14.3333
173	173	9	2.669	0.297	0.04	255	255	SAR405	1	14.2857	14.4167
174	174	15	3.014	0.201	0.045	255	255	SAR405	1	23.8095	14.5
175	175	9	2.509	0.279	0.037	255	255	SAR405	1	14.2857	14.5833
176	176	10	3.021	0.302	0.045	255	255	SAR405	1	15.873	14.6667
177	177	15	3.085	0.206	0.046	255	255	SAR405	1	23.8095	14.75
178	178	13	3.194	0.246	0.048	255	255	SAR405	1	20.6349	14.8333
179	179	7	2.522	0.36	0.038	255	255	SAR405	1	11.1111	14.9167
180	180	10	3.136	0.314	0.047	255	255	SAR405	1	15.873	15
0	0	260	91.002	0.35	1.356	255	255	SAR405	2	100	0
1	1	247	87.469	0.354	1.303	255	255	SAR405	2	95	0.0833333
2	2	260	91.174	0.351	1.359	255	255	SAR405	2	100	0.166667
3	3	255	88.384	0.347	1.317	255	255	SAR405	2	98.0769	0.25
4	4	248	86.266	0.348	1.285	255	255	SAR405	2	95.3846	0.333333
5	5	249	89.12	0.358	1.328	255	255	SAR405	2	95.7692	0.416667
6	6	237	83.334	0.352	1.242	255	255	SAR405	2	91.1538	0.5
7	7	239	83.296	0.349	1.241	255	255	SAR405	2	91.9231	0.583333
8	8	228	80.826	0.354	1.204	255	255	SAR405	2	87.6923	0.666667
9	9	219	72.422	0.331	1.079	255	255	SAR405	2	84.2308	0.75
10	10	217	76.019	0.35	1.133	255	255	SAR405	2	83.4615	0.833333
11	11	218	76.845	0.352	1.145	255	255	SAR405	2	83.8462	0.916667
12	12	194	65.35	0.337	0.974	255	255	SAR405	2	74.6154	1
13	13	199	67.552	0.339	1.007	255	255	SAR405	2	76.5385	1.08333
14	14	201	65.267	0.325	0.973	255	255	SAR405	2	77.3077	1.16667
15	15	185	59.744	0.323	0.89	255	255	SAR405	2	71.1538	1.25
16	16	190	59.814	0.315	0.891	255	255	SAR405	2	73.0769	1.33333
17	17	178	55.507	0.312	0.827	255	255	SAR405	2	68.4615	1.41667
18	18	180	53.83	0.299	0.802	255	255	SAR405	2	69.2308	1.5
19	19	180	54.419	0.302	0.811	255	255	SAR405	2	69.2308	1.58333
20	20	171	50.918	0.298	0.759	255	255	SAR405	2	65.7692	1.66667
21	21	161	45.632	0.283	0.68	255	255	SAR405	2	61.9231	1.75
22	22	150	41.421	0.276	0.617	255	255	SAR405	2	57.6923	1.83333
23	23	151	41.875	0.277	0.624	255	255	SAR405	2	58.0769	1.91667
24	24	138	38.061	0.276	0.567	255	255	SAR405	2	53.0769	2
25	25	149	41.888	0.281	0.624	255	255	SAR405	2	57.3077	2.08333
26	26	141	39.014	0.277	0.581	255	255	SAR405	2	54.2308	2.16667
27	27	134	35.514	0.265	0.529	255	255	SAR405	2	51.5385	2.25
28	28	140	39.347	0.281	0.586	255	255	SAR405	2	53.8462	2.33333
29	29	141	40.128	0.285	0.598	255	255	SAR405	2	54.2308	2.41667
30	30	122	33.344	0.273	0.497	255	255	SAR405	2	46.9231	2.5
31	31	130	35.488	0.273	0.529	255	255	SAR405	2	50	2.58333
32	32	124	34.406	0.277	0.513	255	255	SAR405	2	47.6923	2.66667
33	33	115	32.179	0.28	0.48	255	255	SAR405	2	44.2308	2.75
34	34	110	30.157	0.274	0.449	255	255	SAR405	2	42.3077	2.83333
35	35	105	27.392	0.261	0.408	255	255	SAR405	2	40.3846	2.91667
36	36	98	25.606	0.261	0.382	255	255	SAR405	2	37.6923	3
37	37	82	21.587	0.263	0.322	255	255	SAR405	2	31.5385	3.08333
38	38	88	22.995	0.261	0.343	255	255	SAR405	2	33.8462	3.16667
39	39	82	21.677	0.264	0.323	255	255	SAR405	2	31.5385	3.25
40	40	89	22.963	0.258	0.342	255	255	SAR405	2	34.2308	3.33333
41	41	89	22.797	0.256	0.34	255	255	SAR405	2	34.2308	3.41667
42	42	85	21.53	0.253	0.321	255	255	SAR405	2	32.6923	3.5
43	43	81	20.058	0.248	0.299	255	255	SAR405	2	31.1538	3.58333
44	44	79	19.424	0.246	0.289	255	255	SAR405	2	30.3846	3.66667
45	45	85	20.211	0.238	0.301	255	255	SAR405	2	32.6923	3.75
46	46	85	19.603	0.231	0.292	255	255	SAR405	2	32.6923	3.83333
47	47	79	17.427	0.221	0.26	255	255	SAR405	2	30.3846	3.91667
48	48	78	17.075	0.219	0.254	255	255	SAR405	2	30	4
49	49	66	15.098	0.229	0.225	255	255	SAR405	2	25.3846	4.08333
50	50	48	11.2	0.233	0.167	255	255	SAR405	2	18.4615	4.16667
51	51	51	10.995	0.216	0.164	255	255	SAR405	2	19.6154	4.25
52	52	45	10.24	0.228	0.153	255	255	SAR405	2	17.3077	4.33333
53	53	42	9.434	0.225	0.141	255	255	SAR405	2	16.1538	4.41667
54	54	53	11.43	0.216	0.17	255	255	SAR405	2	20.3846	4.5
55	55	53	10.835	0.204	0.161	255	255	SAR405	2	20.3846	4.58333
56	56	32	6.931	0.217	0.103	255	255	SAR405	2	12.3077	4.66667
57	57	40	8.755	0.219	0.13	255	255	SAR405	2	15.3846	4.75
58	58	46	9.293	0.202	0.138	255	255	SAR405	2	17.6923	4.83333
59	59	37	7.872	0.213	0.117	255	255	SAR405	2	14.2308	4.91667
60	60	39	7.853	0.201	0.117	255	255	SAR405	2	15	5
61	61	40	7.942	0.199	0.118	255	255	SAR405	2	15.3846	5.08333
62	62	34	6.893	0.203	0.103	255	255	SAR405	2	13.0769	5.16667
63	63	37	7.322	0.198	0.109	255	255	SAR405	2	14.2308	5.25
64	64	40	7.597	0.19	0.113	255	255	SAR405	2	15.3846	5.33333
65	65	31	5.85	0.189	0.087	255	255	SAR405	2	11.9231	5.41667
66	66	26	5.139	0.198	0.077	255	255	SAR405	2	10	5.5
67	67	30	5.126	0.171	0.076	255	255	SAR405	2	11.5385	5.58333
68	68	37	6.944	0.188	0.103	255	255	SAR405	2	14.2308	5.66667
69	69	27	5.082	0.188	0.076	255	255	SAR405	2	10.3846	5.75
70	70	28	5.248	0.187	0.078	255	255	SAR405	2	10.7692	5.83333
71	71	26	4.621	0.178	0.069	255	255	SAR405	2	10	5.91667
72	72	21	3.456	0.165	0.051	255	255	SAR405	2	8.07692	6
73	73	20	3.93	0.196	0.059	255	255	SAR405	2	7.69231	6.08333
74	74	18	3.302	0.183	0.049	255	255	SAR405	2	6.92308	6.16667
75	75	27	4.749	0.176	0.071	255	255	SAR405	2	10.3846	6.25
76	76	24	4.486	0.187	0.067	255	255	SAR405	2	9.23077	6.33333
77	77	23	4.55	0.198	0.068	255	255	SAR405	2	8.84615	6.41667
78	78	27	5.088	0.188	0.076	255	255	SAR405	2	10.3846	6.5
79	79	14	3.027	0.216	0.045	255	255	SAR405	2	5.38462	6.58333
80	80	15	3.77	0.251	0.056	255	255	SAR405	2	5.76923	6.66667
81	81	17	3.93	0.231	0.059	255	255	SAR405	2	6.53846	6.75
82	82	15	3.232	0.215	0.048	255	255	SAR405	2	5.76923	6.83333
83	83	7	1.581	0.226	0.024	255	255	SAR405	2	2.69231	6.91667
84	84	17	3.494	0.206	0.052	255	255	SAR405	2	6.53846	7
85	85	18	3.45	0.192	0.051	255	255	SAR405	2	6.92308	7.08333
86	86	8	1.683	0.21	0.025	255	255	SAR405	2	3.07692	7.16667
87	87	11	2.253	0.205	0.034	255	255	SAR405	2	4.23077	7.25
88	88	12	2.63	0.219	0.039	255	255	SAR405	2	4.61538	7.33333
89	89	14	2.47	0.176	0.037	255	255	SAR405	2	5.38462	7.41667
90	90	10	2.016	0.202	0.03	255	255	SAR405	2	3.84615	7.5
91	91	4	0.922	0.23	0.014	255	255	SAR405	2	1.53846	7.58333
92	92	10	1.869	0.187	0.028	255	255	SAR405	2	3.84615	7.66667
93	93	9	1.523	0.169	0.023	255	255	SAR405	2	3.46154	7.75
94	94	9	1.6	0.178	0.024	255	255	SAR405	2	3.46154	7.83333
95	95	11	2.304	0.209	0.034	255	255	SAR405	2	4.23077	7.91667
96	96	9	1.549	0.172	0.023	255	255	SAR405	2	3.46154	8
97	97	3	0.749	0.25	0.011	255	255	SAR405	2	1.15385	8.08333
98	98	8	1.6	0.2	0.024	255	255	SAR405	2	3.07692	8.16667
99	99	7	1.504	0.215	0.022	255	255	SAR405	2	2.69231	8.25
100	100	4	0.992	0.248	0.015	255	255	SAR405	2	1.53846	8.33333
101	101	11	2.182	0.198	0.033	255	255	SAR405	2	4.23077	8.41667
102	102	15	2.534	0.169	0.038	255	255	SAR405	2	5.76923	8.5
103	103	4	0.902	0.226	0.013	255	255	SAR405	2	1.53846	8.58333
104	104	9	1.613	0.179	0.024	255	255	SAR405	2	3.46154	8.66667
105	105	3	0.755	0.252	0.011	255	255	SAR405	2	1.15385	8.75
106	106	13	2.317	0.178	0.035	255	255	SAR405	2	5	8.83333
107	107	10	2.067	0.207	0.031	255	255	SAR405	2	3.84615	8.91667
108	108	6	1.171	0.195	0.017	255	255	SAR405	2	2.30769	9
109	109	9	1.658	0.184	0.025	255	255	SAR405	2	3.46154	9.08333
110	110	4	0.781	0.195	0.012	255	255	SAR405	2	1.53846	9.16667
111	111	11	1.76	0.16	0.026	255	255	SAR405	2	4.23077	9.25
112	112	9	1.638	0.182	0.024	255	255	SAR405	2	3.46154	9.33333
113	113	5	0.755	0.151	0.011	255	255	SAR405	2	1.92308	9.41667
114	114	4	0.755	0.189	0.011	255	255	SAR405	2	1.53846	9.5
115	115	9	1.69	0.188	0.025	255	255	SAR405	2	3.46154	9.58333
116	116	7	1.67	0.239	0.025	255	255	SAR405	2	2.69231	9.66667
117	117	3	0.538	0.179	0.008	255	255	SAR405	2	1.15385	9.75
118	118	5	0.973	0.195	0.014	255	255	SAR405	2	1.92308	9.83333
119	119	2	0.41	0.205	0.006	255	255	SAR405	2	0.769231	9.91667
120	120	3	0.813	0.271	0.012	255	255	SAR405	2	1.15385	10
121	121	2	0.531	0.266	0.008	255	255	SAR405	2	0.769231	10.0833
122	122	3	0.48	0.16	0.007	255	255	SAR405	2	1.15385	10.1667
123	123	3	0.55	0.183	0.008	255	255	SAR405	2	1.15385	10.25
124	124	7	1.12	0.16	0.017	255	255	SAR405	2	2.69231	10.3333
125	125	4	0.557	0.139	0.008	255	255	SAR405	2	1.53846	10.4167
126	126	4	0.864	0.216	0.013	255	255	SAR405	2	1.53846	10.5
127	127	6	1.402	0.234	0.021	255	255	SAR405	2	2.30769	10.5833
128	128	4	1.28	0.32	0.019	255	255	SAR405	2	1.53846	10.6667
129	129	5	1.037	0.207	0.015	255	255	SAR405	2	1.92308	10.75
130	130	5	1.126	0.225	0.017	255	255	SAR405	2	1.92308	10.8333
131	131	3	0.435	0.145	0.006	255	255	SAR405	2	1.15385	10.9167
132	132	4	0.774	0.194	0.012	255	255	SAR405	2	1.53846	11
133	133	4	0.781	0.195	0.012	255	255	SAR405	2	1.53846	11.0833
134	134	5	1.018	0.204	0.015	255	255	SAR405	2	1.92308	11.1667
135	135	2	0.358	0.179	0.005	255	255	SAR405	2	0.769231	11.25
136	136	3	0.576	0.192	0.009	255	255	SAR405	2	1.15385	11.3333
137	137	7	1.216	0.174	0.018	255	255	SAR405	2	2.69231	11.4167
138	138	9	1.446	0.161	0.022	255	255	SAR405	2	3.46154	11.5
139	139	4	0.723	0.181	0.011	255	255	SAR405	2	1.53846	11.5833
140	140	4	1.12	0.28	0.017	255	255	SAR405	2	1.53846	11.6667
141	141	3	0.582	0.194	0.009	255	255	SAR405	2	1.15385	11.75
142	142	1	0.134	0.134	0.002	255	255	SAR405	2	0.384615	11.8333
143	143	0	0		0			SAR405	2	0	11.9167
144	144	4	0.576	0.144	0.009	255	255	SAR405	2	1.53846	12
145	145	1	0.096	0.096	0.001	255	255	SAR405	2	0.384615	12.0833
146	146	2	0.243	0.122	0.004	255	255	SAR405	2	0.769231	12.1667
147	147	2	0.403	0.202	0.006	255	255	SAR405	2	0.769231	12.25
148	148	2	0.314	0.157	0.005	255	255	SAR405	2	0.769231	12.3333
149	149	5	0.877	0.175	0.013	255	255	SAR405	2	1.92308	12.4167
150	150	4	0.742	0.186	0.011	255	255	SAR405	2	1.53846	12.5
151	151	2	0.365	0.182	0.005	255	255	SAR405	2	0.769231	12.5833
152	152	2	0.41	0.205	0.006	255	255	SAR405	2	0.769231	12.6667
153	153	1	0.339	0.339	0.005	255	255	SAR405	2	0.384615	12.75
154	154	1	0.365	0.365	0.005	255	255	SAR405	2	0.384615	12.8333
155	155	1	0.358	0.358	0.005	255	255	SAR405	2	0.384615	12.9167
156	156	3	0.557	0.186	0.008	255	255	SAR405	2	1.15385	13
157	157	2	0.717	0.358	0.011	255	255	SAR405	2	0.769231	13.0833
158	158	1	0.288	0.288	0.004	255	255	SAR405	2	0.384615	13.1667
159	159	1	0.237	0.237	0.004	255	255	SAR405	2	0.384615	13.25
160	160	1	0.25	0.25	0.004	255	255	SAR405	2	0.384615	13.3333
161	161	3	0.57	0.19	0.008	255	255	SAR405	2	1.15385	13.4167
162	162	4	0.762	0.19	0.011	255	255	SAR405	2	1.53846	13.5
163	163	4	0.685	0.171	0.01	255	255	SAR405	2	1.53846	13.5833
164	164	3	0.64	0.213	0.01	255	255	SAR405	2	1.15385	13.6667
165	165	2	0.608	0.304	0.009	255	255	SAR405	2	0.769231	13.75
166	166	1	0.454	0.454	0.007	255	255	SAR405	2	0.384615	13.8333
167	167	2	0.627	0.314	0.009	255	255	SAR405	2	0.769231	13.9167
168	168	1	0.41	0.41	0.006	255	255	SAR405	2	0.384615	14
169	169	4	0.614	0.154	0.009	255	255	SAR405	2	1.53846	14.0833
170	170	2	0.512	0.256	0.008	255	255	SAR405	2	0.769231	14.1667
171	171	3	0.614	0.205	0.009	255	255	SAR405	2	1.15385	14.25
172	172	4	0.877	0.219	0.013	255	255	SAR405	2	1.53846	14.3333
173	173	2	0.371	0.186	0.006	255	255	SAR405	2	0.769231	14.4167
174	174	3	0.493	0.164	0.007	255	255	SAR405	2	1.15385	14.5
175	175	2	0.282	0.141	0.004	255	255	SAR405	2	0.769231	14.5833
176	176	1	0.128	0.128	0.002	255	255	SAR405	2	0.384615	14.6667
177	177	2	0.32	0.16	0.005	255	255	SAR405	2	0.769231	14.75
178	178	0	0		0			SAR405	2	0	14.8333
179	179	0	0		0			SAR405	2	0	14.9167
180	180	2	0.294	0.147	0.004	255	255	SAR405	2	0.769231	15
0	0	58	42.086	0.726	0.627	255	255	SAR405	3	98.3051	0
1	1	59	40.954	0.694	0.61	255	255	SAR405	3	100	0.0833333
2	2	54	39.795	0.737	0.593	255	255	SAR405	3	91.5254	0.166667
3	3	55	38.586	0.702	0.575	255	255	SAR405	3	93.2203	0.25
4	4	51	37.741	0.74	0.562	255	255	SAR405	3	86.4407	0.333333
5	5	47	36.922	0.786	0.55	255	255	SAR405	3	79.661	0.416667
6	6	46	35.75	0.777	0.533	255	255	SAR405	3	77.9661	0.5
7	7	49	34.957	0.713	0.521	255	255	SAR405	3	83.0508	0.583333
8	8	44	33.011	0.75	0.492	255	255	SAR405	3	74.5763	0.666667
9	9	43	32.269	0.75	0.481	255	255	SAR405	3	72.8814	0.75
10	10	36	31.334	0.87	0.467	255	255	SAR405	3	61.0169	0.833333
11	11	35	30.464	0.87	0.454	255	255	SAR405	3	59.322	0.916667
12	12	34	29.395	0.865	0.438	255	255	SAR405	3	57.6271	1
13	13	29	28.902	0.997	0.431	255	255	SAR405	3	49.1525	1.08333
14	14	29	28.576	0.985	0.426	255	255	SAR405	3	49.1525	1.16667
15	15	30	28.16	0.939	0.42	255	255	SAR405	3	50.8475	1.25
16	16	31	28.006	0.903	0.417	255	255	SAR405	3	52.5424	1.33333
17	17	28	26.925	0.962	0.401	255	255	SAR405	3	47.4576	1.41667
18	18	26	25.805	0.992	0.385	255	255	SAR405	3	44.0678	1.5
19	19	25	25.85	1.034	0.385	255	255	SAR405	3	42.3729	1.58333
20	20	22	24.653	1.121	0.367	255	255	SAR405	3	37.2881	1.66667
21	21	21	23.77	1.132	0.354	255	255	SAR405	3	35.5932	1.75
22	22	21	22.496	1.071	0.335	255	255	SAR405	3	35.5932	1.83333
23	23	21	23.251	1.107	0.346	255	255	SAR405	3	35.5932	1.91667
24	24	19	21.862	1.151	0.326	255	255	SAR405	3	32.2034	2
25	25	25	21.408	0.856	0.319	255	255	SAR405	3	42.3729	2.08333
26	26	24	21.21	0.884	0.316	255	255	SAR405	3	40.678	2.16667
27	27	22	19.936	0.906	0.297	255	255	SAR405	3	37.2881	2.25
28	28	24	20.32	0.847	0.303	255	255	SAR405	3	40.678	2.33333
29	29	19	19.392	1.021	0.289	255	255	SAR405	3	32.2034	2.41667
30	30	19	18.227	0.959	0.272	255	255	SAR405	3	32.2034	2.5
31	31	21	18.861	0.898	0.281	255	255	SAR405	3	35.5932	2.58333
32	32	19	18.304	0.963	0.273	255	255	SAR405	3	32.2034	2.66667
33	33	21	18.195	0.866	0.271	255	255	SAR405	3	35.5932	2.75
34	34	21	17.914	0.853	0.267	255	255	SAR405	3	35.5932	2.83333
35	35	18	17.574	0.976	0.262	255	255	SAR405	3	30.5085	2.91667
36	36	21	16.973	0.808	0.253	255	255	SAR405	3	35.5932	3
37	37	19	16.518	0.869	0.246	255	255	SAR405	3	32.2034	3.08333
38	38	21	16.141	0.769	0.241	255	255	SAR405	3	35.5932	3.16667
39	39	18	15.776	0.876	0.235	255	255	SAR405	3	30.5085	3.25
40	40	23	16	0.696	0.238	255	255	SAR405	3	38.9831	3.33333
41	41	24	15.917	0.663	0.237	255	255	SAR405	3	40.678	3.41667
42	42	20	14.509	0.725	0.216	255	255	SAR405	3	33.8983	3.5
43	43	20	14.163	0.708	0.211	255	255	SAR405	3	33.8983	3.58333
44	44	18	13.779	0.766	0.205	255	255	SAR405	3	30.5085	3.66667
45	45	18	13.267	0.737	0.198	255	255	SAR405	3	30.5085	3.75
46	46	19	13.542	0.713	0.202	255	255	SAR405	3	32.2034	3.83333
47	47	17	12.608	0.742	0.188	255	255	SAR405	3	28.8136	3.91667
48	48	14	11.968	0.855	0.178	255	255	SAR405	3	23.7288	4
49	49	15	11.642	0.776	0.173	255	255	SAR405	3	25.4237	4.08333
50	50	13	11.635	0.895	0.173	255	255	SAR405	3	22.0339	4.16667
51	51	14	11.77	0.841	0.175	255	255	SAR405	3	23.7288	4.25
52	52	16	11.834	0.74	0.176	255	255	SAR405	3	27.1186	4.33333
53	53	13	11.693	0.899	0.174	255	255	SAR405	3	22.0339	4.41667
54	54	14	11.354	0.811	0.169	255	255	SAR405	3	23.7288	4.5
55	55	14	11.258	0.804	0.168	255	255	SAR405	3	23.7288	4.58333
56	56	16	11.219	0.701	0.167	255	255	SAR405	3	27.1186	4.66667
57	57	13	10.182	0.783	0.152	255	255	SAR405	3	22.0339	4.75
58	58	14	10.848	0.775	0.162	255	255	SAR405	3	23.7288	4.83333
59	59	15	10.867	0.724	0.162	255	255	SAR405	3	25.4237	4.91667
60	60	14	10.829	0.773	0.161	255	255	SAR405	3	23.7288	5
61	61	13	10.726	0.825	0.16	255	255	SAR405	3	22.0339	5.08333
62	62	16	10.131	0.633	0.151	255	255	SAR405	3	27.1186	5.16667
63	63	13	10.176	0.783	0.152	255	255	SAR405	3	22.0339	5.25
64	64	10	8.954	0.895	0.133	255	255	SAR405	3	16.9492	5.33333
65	65	12	9.299	0.775	0.139	255	255	SAR405	3	20.339	5.41667
66	66	12	9.338	0.778	0.139	255	255	SAR405	3	20.339	5.5
67	67	11	8.128	0.739	0.121	255	255	SAR405	3	18.6441	5.58333
68	68	17	9.914	0.583	0.148	255	255	SAR405	3	28.8136	5.66667
69	69	12	8.55	0.713	0.127	255	255	SAR405	3	20.339	5.75
70	70	12	8.256	0.688	0.123	255	255	SAR405	3	20.339	5.83333
71	71	11	7.834	0.712	0.117	255	255	SAR405	3	18.6441	5.91667
72	72	10	6.97	0.697	0.104	255	255	SAR405	3	16.9492	6
73	73	8	7.258	0.907	0.108	255	255	SAR405	3	13.5593	6.08333
74	74	8	7.418	0.927	0.111	255	255	SAR405	3	13.5593	6.16667
75	75	9	7.226	0.803	0.108	255	255	SAR405	3	15.2542	6.25
76	76	9	7.098	0.789	0.106	255	255	SAR405	3	15.2542	6.33333
77	77	7	6.464	0.923	0.096	255	255	SAR405	3	11.8644	6.41667
78	78	7	6.259	0.894	0.093	255	255	SAR405	3	11.8644	6.5
79	79	6	5.51	0.918	0.082	255	255	SAR405	3	10.1695	6.58333
80	80	6	5.267	0.878	0.078	255	255	SAR405	3	10.1695	6.66667
81	81	7	5.242	0.749	0.078	255	255	SAR405	3	11.8644	6.75
82	82	7	5.286	0.755	0.079	255	255	SAR405	3	11.8644	6.83333
83	83	7	4.858	0.694	0.072	255	255	SAR405	3	11.8644	6.91667
84	84	7	5.267	0.752	0.078	255	255	SAR405	3	11.8644	7
85	85	5	4.538	0.908	0.068	255	255	SAR405	3	8.47458	7.08333
86	86	5	5.178	1.036	0.077	255	255	SAR405	3	8.47458	7.16667
87	87	6	5.619	0.937	0.084	255	255	SAR405	3	10.1695	7.25
88	88	8	5.92	0.74	0.088	255	255	SAR405	3	13.5593	7.33333
89	89	8	5.242	0.655	0.078	255	255	SAR405	3	13.5593	7.41667
90	90	8	4.781	0.598	0.071	255	255	SAR405	3	13.5593	7.5
91	91	8	5.107	0.638	0.076	255	255	SAR405	3	13.5593	7.58333
92	92	7	4.89	0.699	0.073	255	255	SAR405	3	11.8644	7.66667
93	93	7	4.659	0.666	0.069	255	255	SAR405	3	11.8644	7.75
94	94	6	4.371	0.729	0.065	255	255	SAR405	3	10.1695	7.83333
95	95	7	3.93	0.561	0.059	255	255	SAR405	3	11.8644	7.91667
96	96	9	3.936	0.437	0.059	255	255	SAR405	3	15.2542	8
97	97	9	4.019	0.447	0.06	255	255	SAR405	3	15.2542	8.08333
98	98	7	4.07	0.581	0.061	255	255	SAR405	3	11.8644	8.16667
99	99	9	3.571	0.397	0.053	255	255	SAR405	3	15.2542	8.25
100	100	10	3.648	0.365	0.054	255	255	SAR405	3	16.9492	8.33333
101	101	10	4.333	0.433	0.065	255	255	SAR405	3	16.9492	8.41667
102	102	9	4.013	0.446	0.06	255	255	SAR405	3	15.2542	8.5
103	103	10	3.091	0.309	0.046	255	255	SAR405	3	16.9492	8.58333
104	104	12	3.494	0.291	0.052	255	255	SAR405	3	20.339	8.66667
105	105	7	2.925	0.418	0.044	255	255	SAR405	3	11.8644	8.75
106	106	11	3.821	0.347	0.057	255	255	SAR405	3	18.6441	8.83333
107	107	7	3.2	0.457	0.048	255	255	SAR405	3	11.8644	8.91667
108	108	8	3.021	0.378	0.045	255	255	SAR405	3	13.5593	9
109	109	7	3.085	0.441	0.046	255	255	SAR405	3	11.8644	9.08333
110	110	9	3.43	0.381	0.051	255	255	SAR405	3	15.2542	9.16667
111	111	8	3.29	0.411	0.049	255	255	SAR405	3	13.5593	9.25
112	112	8	3.411	0.426	0.051	255	255	SAR405	3	13.5593	9.33333
113	113	9	3.245	0.361	0.048	255	255	SAR405	3	15.2542	9.41667
114	114	9	2.816	0.313	0.042	255	255	SAR405	3	15.2542	9.5
115	115	7	2.438	0.348	0.036	255	255	SAR405	3	11.8644	9.58333
116	116	10	3.085	0.308	0.046	255	255	SAR405	3	16.9492	9.66667
117	117	8	2.874	0.359	0.043	255	255	SAR405	3	13.5593	9.75
118	118	9	2.803	0.311	0.042	255	255	SAR405	3	15.2542	9.83333
119	119	9	2.944	0.327	0.044	255	255	SAR405	3	15.2542	9.91667
120	120	10	3.546	0.355	0.053	255	255	SAR405	3	16.9492	10
121	121	11	3.309	0.301	0.049	255	255	SAR405	3	18.6441	10.0833
122	122	9	2.669	0.297	0.04	255	255	SAR405	3	15.2542	10.1667
123	123	7	2.586	0.369	0.039	255	255	SAR405	3	11.8644	10.25
124	124	8	2.746	0.343	0.041	255	255	SAR405	3	13.5593	10.3333
125	125	6	2.509	0.418	0.037	255	255	SAR405	3	10.1695	10.4167
126	126	6	2.611	0.435	0.039	255	255	SAR405	3	10.1695	10.5
127	127	6	2.502	0.417	0.037	255	255	SAR405	3	10.1695	10.5833
128	128	8	2.112	0.264	0.031	255	255	SAR405	3	13.5593	10.6667
129	129	6	1.613	0.269	0.024	255	255	SAR405	3	10.1695	10.75
130	130	9	2.01	0.223	0.03	255	255	SAR405	3	15.2542	10.8333
131	131	5	1.139	0.228	0.017	255	255	SAR405	3	8.47458	10.9167
132	132	7	1.83	0.261	0.027	255	255	SAR405	3	11.8644	11
133	133	7	1.28	0.183	0.019	255	255	SAR405	3	11.8644	11.0833
134	134	6	2.042	0.34	0.03	255	255	SAR405	3	10.1695	11.1667
135	135	7	2.016	0.288	0.03	255	255	SAR405	3	11.8644	11.25
136	136	7	1.677	0.24	0.025	255	255	SAR405	3	11.8644	11.3333
137	137	7	1.491	0.213	0.022	255	255	SAR405	3	11.8644	11.4167
138	138	6	1.261	0.21	0.019	255	255	SAR405	3	10.1695	11.5
139	139	3	0.934	0.311	0.014	255	255	SAR405	3	5.08475	11.5833
140	140	5	1.082	0.216	0.016	255	255	SAR405	3	8.47458	11.6667
141	141	7	1.242	0.177	0.019	255	255	SAR405	3	11.8644	11.75
142	142	3	0.326	0.109	0.005	255	255	SAR405	3	5.08475	11.8333
143	143	4	0.602	0.15	0.009	255	255	SAR405	3	6.77966	11.9167
144	144	4	0.87	0.218	0.013	255	255	SAR405	3	6.77966	12
145	145	4	0.685	0.171	0.01	255	255	SAR405	3	6.77966	12.0833
146	146	7	1.165	0.166	0.017	255	255	SAR405	3	11.8644	12.1667
147	147	5	0.928	0.186	0.014	255	255	SAR405	3	8.47458	12.25
148	148	5	0.896	0.179	0.013	255	255	SAR405	3	8.47458	12.3333
149	149	5	0.858	0.172	0.013	255	255	SAR405	3	8.47458	12.4167
150	150	5	0.806	0.161	0.012	255	255	SAR405	3	8.47458	12.5
151	151	6	1.03	0.172	0.015	255	255	SAR405	3	10.1695	12.5833
152	152	3	0.685	0.228	0.01	255	255	SAR405	3	5.08475	12.6667
153	153	4	0.634	0.158	0.009	255	255	SAR405	3	6.77966	12.75
154	154	4	0.499	0.125	0.007	255	255	SAR405	3	6.77966	12.8333
155	155	3	0.339	0.113	0.005	255	255	SAR405	3	5.08475	12.9167
156	156	3	0.333	0.111	0.005	255	255	SAR405	3	5.08475	13
157	157	3	0.435	0.145	0.006	255	255	SAR405	3	5.08475	13.0833
158	158	4	0.531	0.133	0.008	255	255	SAR405	3	6.77966	13.1667
159	159	6	0.845	0.141	0.013	255	255	SAR405	3	10.1695	13.25
160	160	6	0.71	0.118	0.011	255	255	SAR405	3	10.1695	13.3333
161	161	6	0.794	0.132	0.012	255	255	SAR405	3	10.1695	13.4167
162	162	4	0.634	0.158	0.009	255	255	SAR405	3	6.77966	13.5
163	163	3	0.352	0.117	0.005	255	255	SAR405	3	5.08475	13.5833
164	164	5	0.774	0.155	0.012	255	255	SAR405	3	8.47458	13.6667
165	165	4	0.794	0.198	0.012	255	255	SAR405	3	6.77966	13.75
166	166	4	0.851	0.213	0.013	255	255	SAR405	3	6.77966	13.8333
167	167	5	0.928	0.186	0.014	255	255	SAR405	3	8.47458	13.9167
168	168	6	1.088	0.181	0.016	255	255	SAR405	3	10.1695	14
169	169	6	0.934	0.156	0.014	255	255	SAR405	3	10.1695	14.0833
170	170	4	0.755	0.189	0.011	255	255	SAR405	3	6.77966	14.1667
171	171	3	0.646	0.215	0.01	255	255	SAR405	3	5.08475	14.25
172	172	3	0.851	0.284	0.013	255	255	SAR405	3	5.08475	14.3333
173	173	5	1.024	0.205	0.015	255	255	SAR405	3	8.47458	14.4167
174	174	5	1.011	0.202	0.015	255	255	SAR405	3	8.47458	14.5
175	175	4	0.998	0.25	0.015	255	255	SAR405	3	6.77966	14.5833
176	176	4	0.947	0.237	0.014	255	255	SAR405	3	6.77966	14.6667
177	177	2	0.429	0.214	0.006	255	255	SAR405	3	3.38983	14.75
178	178	2	0.544	0.272	0.008	255	255	SAR405	3	3.38983	14.8333
179	179	5	0.864	0.173	0.013	255	255	SAR405	3	8.47458	14.9167
180	180	5	0.947	0.189	0.014	255	255	SAR405	3	8.47458	15
0	0	114	71.59	0.628	1.067	255	255	SAR405	4	93.4426	0
1	1	109	70.963	0.651	1.057	255	255	SAR405	4	89.3443	0.0833333
2	2	108	69.683	0.645	1.038	255	255	SAR405	4	88.5246	0.166667
3	3	122	66.47	0.545	0.99	255	255	SAR405	4	100	0.25
4	4	112	66.752	0.596	0.995	255	255	SAR405	4	91.8033	0.333333
5	5	121	65.376	0.54	0.974	255	255	SAR405	4	99.1803	0.416667
6	6	119	62.976	0.529	0.938	255	255	SAR405	4	97.541	0.5
7	7	116	62.803	0.541	0.936	255	255	SAR405	4	95.082	0.583333
8	8	112	61.715	0.551	0.92	255	255	SAR405	4	91.8033	0.666667
9	9	117	59.341	0.507	0.884	255	255	SAR405	4	95.9016	0.75
10	10	105	61.997	0.59	0.924	255	255	SAR405	4	86.0656	0.833333
11	11	112	60.442	0.54	0.901	255	255	SAR405	4	91.8033	0.916667
12	12	111	56.262	0.507	0.838	255	255	SAR405	4	90.9836	1
13	13	107	57.357	0.536	0.855	255	255	SAR405	4	87.7049	1.08333
14	14	107	55.328	0.517	0.824	255	255	SAR405	4	87.7049	1.16667
15	15	100	53.114	0.531	0.791	255	255	SAR405	4	81.9672	1.25
16	16	102	51.52	0.505	0.768	255	255	SAR405	4	83.6066	1.33333
17	17	97	53.152	0.548	0.792	255	255	SAR405	4	79.5082	1.41667
18	18	92	52.659	0.572	0.785	255	255	SAR405	4	75.4098	1.5
19	19	95	50.611	0.533	0.754	255	255	SAR405	4	77.8689	1.58333
20	20	92	48.877	0.531	0.728	255	255	SAR405	4	75.4098	1.66667
21	21	92	48.48	0.527	0.722	255	255	SAR405	4	75.4098	1.75
22	22	91	49.133	0.54	0.732	255	255	SAR405	4	74.5902	1.83333
23	23	102	48.237	0.473	0.719	255	255	SAR405	4	83.6066	1.91667
24	24	101	47.584	0.471	0.709	255	255	SAR405	4	82.7869	2
25	25	96	46.989	0.489	0.7	255	255	SAR405	4	78.6885	2.08333
26	26	91	45.702	0.502	0.681	255	255	SAR405	4	74.5902	2.16667
27	27	95	47.091	0.496	0.702	255	255	SAR405	4	77.8689	2.25
28	28	99	47.392	0.479	0.706	255	255	SAR405	4	81.1475	2.33333
29	29	101	44.794	0.444	0.667	255	255	SAR405	4	82.7869	2.41667
30	30	100	44.23	0.442	0.659	255	255	SAR405	4	81.9672	2.5
31	31	92	42.01	0.457	0.626	255	255	SAR405	4	75.4098	2.58333
32	32	95	41.728	0.439	0.622	255	255	SAR405	4	77.8689	2.66667
33	33	93	40.557	0.436	0.604	255	255	SAR405	4	76.2295	2.75
34	34	94	40.902	0.435	0.609	255	255	SAR405	4	77.0492	2.83333
35	35	95	42.291	0.445	0.63	255	255	SAR405	4	77.8689	2.91667
36	36	98	39.315	0.401	0.586	255	255	SAR405	4	80.3279	3
37	37	86	37.568	0.437	0.56	255	255	SAR405	4	70.4918	3.08333
38	38	86	38.33	0.446	0.571	255	255	SAR405	4	70.4918	3.16667
39	39	92	36.742	0.399	0.548	255	255	SAR405	4	75.4098	3.25
40	40	88	36.224	0.412	0.54	255	255	SAR405	4	72.1311	3.33333
41	41	84	35.315	0.42	0.526	255	255	SAR405	4	68.8525	3.41667
42	42	92	35.827	0.389	0.534	255	255	SAR405	4	75.4098	3.5
43	43	92	35.379	0.385	0.527	255	255	SAR405	4	75.4098	3.58333
44	44	92	35.411	0.385	0.528	255	255	SAR405	4	75.4098	3.66667
45	45	95	35.322	0.372	0.526	255	255	SAR405	4	77.8689	3.75
46	46	90	33.011	0.367	0.492	255	255	SAR405	4	73.7705	3.83333
47	47	85	33.139	0.39	0.494	255	255	SAR405	4	69.6721	3.91667
48	48	82	31.667	0.386	0.472	255	255	SAR405	4	67.2131	4
49	49	80	29.869	0.373	0.445	255	255	SAR405	4	65.5738	4.08333
50	50	84	31.437	0.374	0.468	255	255	SAR405	4	68.8525	4.16667
51	51	81	30.419	0.376	0.453	255	255	SAR405	4	66.3934	4.25
52	52	81	29.805	0.368	0.444	255	255	SAR405	4	66.3934	4.33333
53	53	83	29.651	0.357	0.442	255	255	SAR405	4	68.0328	4.41667
54	54	89	30.323	0.341	0.452	255	255	SAR405	4	72.9508	4.5
55	55	82	29.222	0.356	0.435	255	255	SAR405	4	67.2131	4.58333
56	56	86	28.883	0.336	0.43	255	255	SAR405	4	70.4918	4.66667
57	57	74	27.648	0.374	0.412	255	255	SAR405	4	60.6557	4.75
58	58	78	27.174	0.348	0.405	255	255	SAR405	4	63.9344	4.83333
59	59	67	25.146	0.375	0.375	255	255	SAR405	4	54.918	4.91667
60	60	66	25.485	0.386	0.38	255	255	SAR405	4	54.0984	5
61	61	77	27.354	0.355	0.408	255	255	SAR405	4	63.1148	5.08333
62	62	73	26.509	0.363	0.395	255	255	SAR405	4	59.8361	5.16667
63	63	73	25.414	0.348	0.379	255	255	SAR405	4	59.8361	5.25
64	64	76	24.371	0.321	0.363	255	255	SAR405	4	62.2951	5.33333
65	65	73	24.774	0.339	0.369	255	255	SAR405	4	59.8361	5.41667
66	66	70	25.338	0.362	0.378	255	255	SAR405	4	57.377	5.5
67	67	65	24.154	0.372	0.36	255	255	SAR405	4	53.2787	5.58333
68	68	66	23.36	0.354	0.348	255	255	SAR405	4	54.0984	5.66667
69	69	67	25.574	0.382	0.381	255	255	SAR405	4	54.918	5.75
70	70	64	22.925	0.358	0.342	255	255	SAR405	4	52.459	5.83333
71	71	70	24.224	0.346	0.361	255	255	SAR405	4	57.377	5.91667
72	72	72	24.986	0.347	0.372	255	255	SAR405	4	59.0164	6
73	73	63	23.174	0.368	0.345	255	255	SAR405	4	51.6393	6.08333
74	74	69	24.89	0.361	0.371	255	255	SAR405	4	56.5574	6.16667
75	75	63	24.077	0.382	0.359	255	255	SAR405	4	51.6393	6.25
76	76	64	23.507	0.367	0.35	255	255	SAR405	4	52.459	6.33333
77	77	68	25.299	0.372	0.377	255	255	SAR405	4	55.7377	6.41667
78	78	69	23.219	0.337	0.346	255	255	SAR405	4	56.5574	6.5
79	79	62	21.248	0.343	0.317	255	255	SAR405	4	50.8197	6.58333
80	80	61	20.211	0.331	0.301	255	255	SAR405	4	50	6.66667
81	81	63	21.907	0.348	0.326	255	255	SAR405	4	51.6393	6.75
82	82	65	21.83	0.336	0.325	255	255	SAR405	4	53.2787	6.83333
83	83	66	20.8	0.315	0.31	255	255	SAR405	4	54.0984	6.91667
84	84	68	20.96	0.308	0.312	255	255	SAR405	4	55.7377	7
85	85	63	20.915	0.332	0.312	255	255	SAR405	4	51.6393	7.08333
86	86	75	23.878	0.318	0.356	255	255	SAR405	4	61.4754	7.16667
87	87	74	25.664	0.347	0.382	255	255	SAR405	4	60.6557	7.25
88	88	64	22.573	0.353	0.336	255	255	SAR405	4	52.459	7.33333
89	89	64	21.754	0.34	0.324	255	255	SAR405	4	52.459	7.41667
90	90	73	23.315	0.319	0.347	255	255	SAR405	4	59.8361	7.5
91	91	61	21.248	0.348	0.317	255	255	SAR405	4	50	7.58333
92	92	69	21.53	0.312	0.321	255	255	SAR405	4	56.5574	7.66667
93	93	66	22.266	0.337	0.332	255	255	SAR405	4	54.0984	7.75
94	94	71	21.786	0.307	0.325	255	255	SAR405	4	58.1967	7.83333
95	95	69	25.395	0.368	0.378	255	255	SAR405	4	56.5574	7.91667
96	96	66	24.454	0.371	0.364	255	255	SAR405	4	54.0984	8
97	97	62	20.461	0.33	0.305	255	255	SAR405	4	50.8197	8.08333
98	98	74	25.606	0.346	0.382	255	255	SAR405	4	60.6557	8.16667
99	99	69	22.029	0.319	0.328	255	255	SAR405	4	56.5574	8.25
100	100	71	22.771	0.321	0.339	255	255	SAR405	4	58.1967	8.33333
101	101	63	22.861	0.363	0.341	255	255	SAR405	4	51.6393	8.41667
102	102	70	24.141	0.345	0.36	255	255	SAR405	4	57.377	8.5
103	103	63	24.006	0.381	0.358	255	255	SAR405	4	51.6393	8.58333
104	104	65	24.045	0.37	0.358	255	255	SAR405	4	53.2787	8.66667
105	105	68	23.034	0.339	0.343	255	255	SAR405	4	55.7377	8.75
106	106	65	24.205	0.372	0.361	255	255	SAR405	4	53.2787	8.83333
107	107	58	22.451	0.387	0.335	255	255	SAR405	4	47.541	8.91667
108	108	62	24.39	0.393	0.363	255	255	SAR405	4	50.8197	9
109	109	71	26.432	0.372	0.394	255	255	SAR405	4	58.1967	9.08333
110	110	57	21.824	0.383	0.325	255	255	SAR405	4	46.7213	9.16667
111	111	56	22.842	0.408	0.34	255	255	SAR405	4	45.9016	9.25
112	112	56	21.67	0.387	0.323	255	255	SAR405	4	45.9016	9.33333
113	113	53	21.83	0.412	0.325	255	255	SAR405	4	43.4426	9.41667
114	114	54	21.485	0.398	0.32	255	255	SAR405	4	44.2623	9.5
115	115	59	23.891	0.405	0.356	255	255	SAR405	4	48.3607	9.58333
116	116	65	24.307	0.374	0.362	255	255	SAR405	4	53.2787	9.66667
117	117	55	22.451	0.408	0.335	255	255	SAR405	4	45.082	9.75
118	118	62	22.451	0.362	0.335	255	255	SAR405	4	50.8197	9.83333
119	119	65	22.874	0.352	0.341	255	255	SAR405	4	53.2787	9.91667
120	120	60	22.995	0.383	0.343	255	255	SAR405	4	49.1803	10
121	121	60	21.984	0.366	0.328	255	255	SAR405	4	49.1803	10.0833
122	122	56	22.099	0.395	0.329	255	255	SAR405	4	45.9016	10.1667
123	123	55	24.384	0.443	0.363	255	255	SAR405	4	45.082	10.25
124	124	61	23.603	0.387	0.352	255	255	SAR405	4	50	10.3333
125	125	62	22.246	0.359	0.331	255	255	SAR405	4	50.8197	10.4167
126	126	59	25.312	0.429	0.377	255	255	SAR405	4	48.3607	10.5
127	127	56	21.434	0.383	0.319	255	255	SAR405	4	45.9016	10.5833
128	128	63	24.198	0.384	0.361	255	255	SAR405	4	51.6393	10.6667
129	129	64	24.416	0.381	0.364	255	255	SAR405	4	52.459	10.75
130	130	64	26.202	0.409	0.39	255	255	SAR405	4	52.459	10.8333
131	131	63	24.851	0.394	0.37	255	255	SAR405	4	51.6393	10.9167
132	132	67	28.742	0.429	0.428	255	255	SAR405	4	54.918	11
133	133	59	25.542	0.433	0.381	255	255	SAR405	4	48.3607	11.0833
134	134	64	25.274	0.395	0.377	255	255	SAR405	4	52.459	11.1667
135	135	61	26.259	0.43	0.391	255	255	SAR405	4	50	11.25
136	136	64	27.347	0.427	0.408	255	255	SAR405	4	52.459	11.3333
137	137	65	26.054	0.401	0.388	255	255	SAR405	4	53.2787	11.4167
138	138	60	27.552	0.459	0.411	255	255	SAR405	4	49.1803	11.5
139	139	66	24.397	0.37	0.364	255	255	SAR405	4	54.0984	11.5833
140	140	62	25.594	0.413	0.381	255	255	SAR405	4	50.8197	11.6667
141	141	65	28.499	0.438	0.425	255	255	SAR405	4	53.2787	11.75
142	142	61	25.594	0.42	0.381	255	255	SAR405	4	50	11.8333
143	143	51	24.806	0.486	0.37	255	255	SAR405	4	41.8033	11.9167
144	144	61	23.885	0.392	0.356	255	255	SAR405	4	50	12
145	145	67	25.395	0.379	0.378	255	255	SAR405	4	54.918	12.0833
146	146	53	27.168	0.513	0.405	255	255	SAR405	4	43.4426	12.1667
147	147	59	23.949	0.406	0.357	255	255	SAR405	4	48.3607	12.25
148	148	64	25.568	0.399	0.381	255	255	SAR405	4	52.459	12.3333
149	149	57	25.715	0.451	0.383	255	255	SAR405	4	46.7213	12.4167
150	150	62	25.907	0.418	0.386	255	255	SAR405	4	50.8197	12.5
151	151	65	24.928	0.384	0.371	255	255	SAR405	4	53.2787	12.5833
152	152	66	25.856	0.392	0.385	255	255	SAR405	4	54.0984	12.6667
153	153	56	23.008	0.411	0.343	255	255	SAR405	4	45.9016	12.75
154	154	56	23.718	0.424	0.353	255	255	SAR405	4	45.9016	12.8333
155	155	59	24.333	0.412	0.363	255	255	SAR405	4	48.3607	12.9167
156	156	64	22.592	0.353	0.337	255	255	SAR405	4	52.459	13
157	157	60	24.064	0.401	0.359	255	255	SAR405	4	49.1803	13.0833
158	158	59	25.408	0.431	0.379	255	255	SAR405	4	48.3607	13.1667
159	159	64	26.048	0.407	0.388	255	255	SAR405	4	52.459	13.25
160	160	59	22.669	0.384	0.338	255	255	SAR405	4	48.3607	13.3333
161	161	60	23.75	0.396	0.354	255	255	SAR405	4	49.1803	13.4167
162	162	56	25.939	0.463	0.387	255	255	SAR405	4	45.9016	13.5
163	163	54	22.259	0.412	0.332	255	255	SAR405	4	44.2623	13.5833
164	164	55	25.555	0.465	0.381	255	255	SAR405	4	45.082	13.6667
165	165	57	23.789	0.417	0.354	255	255	SAR405	4	46.7213	13.75
166	166	56	25.165	0.449	0.375	255	255	SAR405	4	45.9016	13.8333
167	167	58	26.797	0.462	0.399	255	255	SAR405	4	47.541	13.9167
168	168	48	24.262	0.505	0.362	255	255	SAR405	4	39.3443	14
169	169	57	26.234	0.46	0.391	255	255	SAR405	4	46.7213	14.0833
170	170	56	23.27	0.416	0.347	255	255	SAR405	4	45.9016	14.1667
171	171	62	24.39	0.393	0.363	255	255	SAR405	4	50.8197	14.25
172	172	65	25.152	0.387	0.375	255	255	SAR405	4	53.2787	14.3333
173	173	61	26.726	0.438	0.398	255	255	SAR405	4	50	14.4167
174	174	64	23.872	0.373	0.356	255	255	SAR405	4	52.459	14.5
175	175	60	22.701	0.378	0.338	255	255	SAR405	4	49.1803	14.5833
176	176	60	23.59	0.393	0.352	255	255	SAR405	4	49.1803	14.6667
177	177	57	24.275	0.426	0.362	255	255	SAR405	4	46.7213	14.75
178	178	61	23.462	0.385	0.35	255	255	SAR405	4	50	14.8333
179	179	59	23.674	0.401	0.353	255	255	SAR405	4	48.3607	14.9167
180	180	64	23.123	0.361	0.345	255	255	SAR405	4	52.459	15
0	0	31	28.864	0.931	0.43	255	255	Wortmannin	0	88.5714	0
1	1	34	28.269	0.831	0.421	255	255	Wortmannin	0	97.1429	0.0833333
2	2	31	27.219	0.878	0.406	255	255	Wortmannin	0	88.5714	0.166667
3	3	34	26.861	0.79	0.4	255	255	Wortmannin	0	97.1429	0.25
4	4	35	26.938	0.77	0.401	255	255	Wortmannin	0	100	0.333333
5	5	27	26.592	0.985	0.396	255	255	Wortmannin	0	77.1429	0.416667
6	6	29	26.464	0.913	0.394	255	255	Wortmannin	0	82.8571	0.5
7	7	30	25.818	0.861	0.385	255	255	Wortmannin	0	85.7143	0.583333
8	8	34	26.522	0.78	0.395	255	255	Wortmannin	0	97.1429	0.666667
9	9	31	26.125	0.843	0.389	255	255	Wortmannin	0	88.5714	0.75
10	10	30	25.357	0.845	0.378	255	255	Wortmannin	0	85.7143	0.833333
11	11	31	25.274	0.815	0.377	255	255	Wortmannin	0	88.5714	0.916667
12	12	26	24.096	0.927	0.359	255	255	Wortmannin	0	74.2857	1
13	13	28	23.245	0.83	0.346	255	255	Wortmannin	0	80	1.08333
14	14	31	22.925	0.74	0.342	255	255	Wortmannin	0	88.5714	1.16667
15	15	28	21.83	0.78	0.325	255	255	Wortmannin	0	80	1.25
16	16	24	21.632	0.901	0.322	255	255	Wortmannin	0	68.5714	1.33333
17	17	21	21.875	1.042	0.326	255	255	Wortmannin	0	60	1.41667
18	18	24	21.203	0.883	0.316	255	255	Wortmannin	0	68.5714	1.5
19	19	23	18.886	0.821	0.281	255	255	Wortmannin	0	65.7143	1.58333
20	20	19	17.798	0.937	0.265	255	255	Wortmannin	0	54.2857	1.66667
21	21	21	18.534	0.883	0.276	255	255	Wortmannin	0	60	1.75
22	22	21	17.491	0.833	0.261	255	255	Wortmannin	0	60	1.83333
23	23	20	16.877	0.844	0.251	255	255	Wortmannin	0	57.1429	1.91667
24	24	26	18.112	0.697	0.27	255	255	Wortmannin	0	74.2857	2
25	25	20	17.581	0.879	0.262	255	255	Wortmannin	0	57.1429	2.08333
26	26	18	16.461	0.914	0.245	255	255	Wortmannin	0	51.4286	2.16667
27	27	18	15.91	0.884	0.237	255	255	Wortmannin	0	51.4286	2.25
28	28	19	16.115	0.848	0.24	255	255	Wortmannin	0	54.2857	2.33333
29	29	19	16.243	0.855	0.242	255	255	Wortmannin	0	54.2857	2.41667
30	30	21	16.685	0.795	0.249	255	255	Wortmannin	0	60	2.5
31	31	20	16.896	0.845	0.252	255	255	Wortmannin	0	57.1429	2.58333
32	32	19	16.275	0.857	0.243	255	255	Wortmannin	0	54.2857	2.66667
33	33	19	16.032	0.844	0.239	255	255	Wortmannin	0	54.2857	2.75
34	34	22	16.096	0.732	0.24	255	255	Wortmannin	0	62.8571	2.83333
35	35	17	16.32	0.96	0.243	255	255	Wortmannin	0	48.5714	2.91667
36	36	18	16	0.889	0.238	255	255	Wortmannin	0	51.4286	3
37	37	12	15.322	1.277	0.228	255	255	Wortmannin	0	34.2857	3.08333
38	38	14	14.989	1.071	0.223	255	255	Wortmannin	0	40	3.16667
39	39	17	14.726	0.866	0.219	255	255	Wortmannin	0	48.5714	3.25
40	40	15	14.304	0.954	0.213	255	255	Wortmannin	0	42.8571	3.33333
41	41	16	14.611	0.913	0.218	255	255	Wortmannin	0	45.7143	3.41667
42	42	19	14.995	0.789	0.223	255	255	Wortmannin	0	54.2857	3.5
43	43	21	14.374	0.684	0.214	255	255	Wortmannin	0	60	3.58333
44	44	19	13.811	0.727	0.206	255	255	Wortmannin	0	54.2857	3.66667
45	45	16	13.37	0.836	0.199	255	255	Wortmannin	0	45.7143	3.75
46	46	18	14.042	0.78	0.209	255	255	Wortmannin	0	51.4286	3.83333
47	47	16	13.645	0.853	0.203	255	255	Wortmannin	0	45.7143	3.91667
48	48	16	13.229	0.827	0.197	255	255	Wortmannin	0	45.7143	4
49	49	15	13.12	0.875	0.196	255	255	Wortmannin	0	42.8571	4.08333
50	50	15	13.702	0.913	0.204	255	255	Wortmannin	0	42.8571	4.16667
51	51	12	12.998	1.083	0.194	255	255	Wortmannin	0	34.2857	4.25
52	52	15	12.646	0.843	0.188	255	255	Wortmannin	0	42.8571	4.33333
53	53	18	12.947	0.719	0.193	255	255	Wortmannin	0	51.4286	4.41667
54	54	15	12.525	0.835	0.187	255	255	Wortmannin	0	42.8571	4.5
55	55	13	12.307	0.947	0.183	255	255	Wortmannin	0	37.1429	4.58333
56	56	15	11.77	0.785	0.175	255	255	Wortmannin	0	42.8571	4.66667
57	57	16	11.994	0.75	0.179	255	255	Wortmannin	0	45.7143	4.75
58	58	16	12.371	0.773	0.184	255	255	Wortmannin	0	45.7143	4.83333
59	59	15	12.051	0.803	0.18	255	255	Wortmannin	0	42.8571	4.91667
60	60	14	11.885	0.849	0.177	255	255	Wortmannin	0	40	5
61	61	14	10.944	0.782	0.163	255	255	Wortmannin	0	40	5.08333
62	62	14	11.002	0.786	0.164	255	255	Wortmannin	0	40	5.16667
63	63	11	10.214	0.929	0.152	255	255	Wortmannin	0	31.4286	5.25
64	64	13	10.387	0.799	0.155	255	255	Wortmannin	0	37.1429	5.33333
65	65	14	10.733	0.767	0.16	255	255	Wortmannin	0	40	5.41667
66	66	15	11.418	0.761	0.17	255	255	Wortmannin	0	42.8571	5.5
67	67	14	10.835	0.774	0.161	255	255	Wortmannin	0	40	5.58333
68	68	13	9.901	0.762	0.148	255	255	Wortmannin	0	37.1429	5.66667
69	69	16	10.048	0.628	0.15	255	255	Wortmannin	0	45.7143	5.75
70	70	14	10.31	0.736	0.154	255	255	Wortmannin	0	40	5.83333
71	71	11	10.099	0.918	0.15	255	255	Wortmannin	0	31.4286	5.91667
72	72	12	10.24	0.853	0.153	255	255	Wortmannin	0	34.2857	6
73	73	12	10.458	0.871	0.156	255	255	Wortmannin	0	34.2857	6.08333
74	74	11	10.63	0.966	0.158	255	255	Wortmannin	0	31.4286	6.16667
75	75	11	10.374	0.943	0.155	255	255	Wortmannin	0	31.4286	6.25
76	76	12	9.811	0.818	0.146	255	255	Wortmannin	0	34.2857	6.33333
77	77	10	9.645	0.964	0.144	255	255	Wortmannin	0	28.5714	6.41667
78	78	10	10.176	1.018	0.152	255	255	Wortmannin	0	28.5714	6.5
79	79	11	10.278	0.934	0.153	255	255	Wortmannin	0	31.4286	6.58333
80	80	10	9.658	0.966	0.144	255	255	Wortmannin	0	28.5714	6.66667
81	81	9	9.19	1.021	0.137	255	255	Wortmannin	0	25.7143	6.75
82	82	10	10.099	1.01	0.15	255	255	Wortmannin	0	28.5714	6.83333
83	83	13	10.24	0.788	0.153	255	255	Wortmannin	0	37.1429	6.91667
84	84	11	10.208	0.928	0.152	255	255	Wortmannin	0	31.4286	7
85	85	15	9.766	0.651	0.146	255	255	Wortmannin	0	42.8571	7.08333
86	86	13	10.067	0.774	0.15	255	255	Wortmannin	0	37.1429	7.16667
87	87	14	9.869	0.705	0.147	255	255	Wortmannin	0	40	7.25
88	88	12	9.51	0.793	0.142	255	255	Wortmannin	0	34.2857	7.33333
89	89	13	9.843	0.757	0.147	255	255	Wortmannin	0	37.1429	7.41667
90	90	13	10.08	0.775	0.15	255	255	Wortmannin	0	37.1429	7.5
91	91	14	10.106	0.722	0.151	255	255	Wortmannin	0	40	7.58333
92	92	14	9.715	0.694	0.145	255	255	Wortmannin	0	40	7.66667
93	93	15	8.8	0.587	0.131	255	255	Wortmannin	0	42.8571	7.75
94	94	12	8.198	0.683	0.122	255	255	Wortmannin	0	34.2857	7.83333
95	95	12	7.789	0.649	0.116	255	255	Wortmannin	0	34.2857	7.91667
96	96	15	7.834	0.522	0.117	255	255	Wortmannin	0	42.8571	8
97	97	11	7.258	0.66	0.108	255	255	Wortmannin	0	31.4286	8.08333
98	98	12	7.322	0.61	0.109	255	255	Wortmannin	0	34.2857	8.16667
99	99	12	7.93	0.661	0.118	255	255	Wortmannin	0	34.2857	8.25
100	100	13	7.45	0.573	0.111	255	255	Wortmannin	0	37.1429	8.33333
101	101	13	7.354	0.566	0.11	255	255	Wortmannin	0	37.1429	8.41667
102	102	15	7.418	0.495	0.111	255	255	Wortmannin	0	42.8571	8.5
103	103	11	7.693	0.699	0.115	255	255	Wortmannin	0	31.4286	8.58333
104	104	12	7.885	0.657	0.117	255	255	Wortmannin	0	34.2857	8.66667
105	105	11	8.141	0.74	0.121	255	255	Wortmannin	0	31.4286	8.75
106	106	15	7.309	0.487	0.109	255	255	Wortmannin	0	42.8571	8.83333
107	107	10	7.552	0.755	0.113	255	255	Wortmannin	0	28.5714	8.91667
108	108	8	7.155	0.894	0.107	255	255	Wortmannin	0	22.8571	9
109	109	10	7.366	0.737	0.11	255	255	Wortmannin	0	28.5714	9.08333
110	110	11	7.635	0.694	0.114	255	255	Wortmannin	0	31.4286	9.16667
111	111	9	6.95	0.772	0.104	255	255	Wortmannin	0	25.7143	9.25
112	112	12	7.347	0.612	0.109	255	255	Wortmannin	0	34.2857	9.33333
113	113	13	6.906	0.531	0.103	255	255	Wortmannin	0	37.1429	9.41667
114	114	11	6.746	0.613	0.101	255	255	Wortmannin	0	31.4286	9.5
115	115	8	6.752	0.844	0.101	255	255	Wortmannin	0	22.8571	9.58333
116	116	10	6.912	0.691	0.103	255	255	Wortmannin	0	28.5714	9.66667
117	117	9	6.918	0.769	0.103	255	255	Wortmannin	0	25.7143	9.75
118	118	9	6.854	0.762	0.102	255	255	Wortmannin	0	25.7143	9.83333
119	119	10	6.637	0.664	0.099	255	255	Wortmannin	0	28.5714	9.91667
120	120	12	6.861	0.572	0.102	255	255	Wortmannin	0	34.2857	10
121	121	10	6.285	0.628	0.094	255	255	Wortmannin	0	28.5714	10.0833
122	122	10	6.784	0.678	0.101	255	255	Wortmannin	0	28.5714	10.1667
123	123	10	6.733	0.673	0.1	255	255	Wortmannin	0	28.5714	10.25
124	124	8	6.195	0.774	0.092	255	255	Wortmannin	0	22.8571	10.3333
125	125	10	6.022	0.602	0.09	255	255	Wortmannin	0	28.5714	10.4167
126	126	8	6.246	0.781	0.093	255	255	Wortmannin	0	22.8571	10.5
127	127	8	5.626	0.703	0.084	255	255	Wortmannin	0	22.8571	10.5833
128	128	9	5.728	0.636	0.085	255	255	Wortmannin	0	25.7143	10.6667
129	129	8	5.926	0.741	0.088	255	255	Wortmannin	0	22.8571	10.75
130	130	13	5.478	0.421	0.082	255	255	Wortmannin	0	37.1429	10.8333
131	131	8	5.427	0.678	0.081	255	255	Wortmannin	0	22.8571	10.9167
132	132	10	5.734	0.573	0.085	255	255	Wortmannin	0	28.5714	11
133	133	13	5.856	0.45	0.087	255	255	Wortmannin	0	37.1429	11.0833
134	134	10	5.754	0.575	0.086	255	255	Wortmannin	0	28.5714	11.1667
135	135	11	5.35	0.486	0.08	255	255	Wortmannin	0	31.4286	11.25
136	136	10	4.384	0.438	0.065	255	255	Wortmannin	0	28.5714	11.3333
137	137	13	4.358	0.335	0.065	255	255	Wortmannin	0	37.1429	11.4167
138	138	10	4.922	0.492	0.073	255	255	Wortmannin	0	28.5714	11.5
139	139	10	4.352	0.435	0.065	255	255	Wortmannin	0	28.5714	11.5833
140	140	11	3.578	0.325	0.053	255	255	Wortmannin	0	31.4286	11.6667
141	141	11	3.546	0.322	0.053	255	255	Wortmannin	0	31.4286	11.75
142	142	13	3.936	0.303	0.059	255	255	Wortmannin	0	37.1429	11.8333
143	143	11	4.09	0.372	0.061	255	255	Wortmannin	0	31.4286	11.9167
144	144	12	3.853	0.321	0.057	255	255	Wortmannin	0	34.2857	12
145	145	12	3.738	0.311	0.056	255	255	Wortmannin	0	34.2857	12.0833
146	146	13	3.226	0.248	0.048	255	255	Wortmannin	0	37.1429	12.1667
147	147	10	3.034	0.303	0.045	255	255	Wortmannin	0	28.5714	12.25
148	148	9	2.81	0.312	0.042	255	255	Wortmannin	0	25.7143	12.3333
149	149	10	3.264	0.326	0.049	255	255	Wortmannin	0	28.5714	12.4167
150	150	10	2.771	0.277	0.041	255	255	Wortmannin	0	28.5714	12.5
151	151	11	3.136	0.285	0.047	255	255	Wortmannin	0	31.4286	12.5833
152	152	9	2.304	0.256	0.034	255	255	Wortmannin	0	25.7143	12.6667
153	153	8	1.914	0.239	0.029	255	255	Wortmannin	0	22.8571	12.75
154	154	8	2.157	0.27	0.032	255	255	Wortmannin	0	22.8571	12.8333
155	155	9	2.374	0.264	0.035	255	255	Wortmannin	0	25.7143	12.9167
156	156	9	2.656	0.295	0.04	255	255	Wortmannin	0	25.7143	13
157	157	7	2.157	0.308	0.032	255	255	Wortmannin	0	20	13.0833
158	158	6	2.362	0.394	0.035	255	255	Wortmannin	0	17.1429	13.1667
159	159	7	2.355	0.336	0.035	255	255	Wortmannin	0	20	13.25
160	160	9	2.118	0.235	0.032	255	255	Wortmannin	0	25.7143	13.3333
161	161	7	1.978	0.283	0.029	255	255	Wortmannin	0	20	13.4167
162	162	6	1.594	0.266	0.024	255	255	Wortmannin	0	17.1429	13.5
163	163	7	1.581	0.226	0.024	255	255	Wortmannin	0	20	13.5833
164	164	4	1.382	0.346	0.021	255	255	Wortmannin	0	11.4286	13.6667
165	165	5	1.267	0.253	0.019	255	255	Wortmannin	0	14.2857	13.75
166	166	6	1.504	0.251	0.022	255	255	Wortmannin	0	17.1429	13.8333
167	167	5	1.395	0.279	0.021	255	255	Wortmannin	0	14.2857	13.9167
168	168	3	1.235	0.412	0.018	255	255	Wortmannin	0	8.57143	14
169	169	4	0.973	0.243	0.014	255	255	Wortmannin	0	11.4286	14.0833
170	170	3	1.261	0.42	0.019	255	255	Wortmannin	0	8.57143	14.1667
171	171	5	1.216	0.243	0.018	255	255	Wortmannin	0	14.2857	14.25
172	172	3	1.21	0.403	0.018	255	255	Wortmannin	0	8.57143	14.3333
173	173	4	1.158	0.29	0.017	255	255	Wortmannin	0	11.4286	14.4167
174	174	5	1.146	0.229	0.017	255	255	Wortmannin	0	14.2857	14.5
175	175	5	1.062	0.212	0.016	255	255	Wortmannin	0	14.2857	14.5833
176	176	3	0.826	0.275	0.012	255	255	Wortmannin	0	8.57143	14.6667
177	177	3	0.749	0.25	0.011	255	255	Wortmannin	0	8.57143	14.75
178	178	4	0.845	0.211	0.013	255	255	Wortmannin	0	11.4286	14.8333
179	179	2	0.474	0.237	0.007	255	255	Wortmannin	0	5.71429	14.9167
180	180	3	0.659	0.22	0.01	255	255	Wortmannin	0	8.57143	15
0	0	29	33.203	1.145	0.495	255	255	Wortmannin	1	85.2941	0
1	1	34	32.141	0.945	0.479	255	255	Wortmannin	1	100	0.0833333
2	2	30	31.488	1.05	0.469	255	255	Wortmannin	1	88.2353	0.166667
3	3	30	30.938	1.031	0.461	255	255	Wortmannin	1	88.2353	0.25
4	4	27	30.829	1.142	0.459	255	255	Wortmannin	1	79.4118	0.333333
5	5	31	30.598	0.987	0.456	255	255	Wortmannin	1	91.1765	0.416667
6	6	27	29.869	1.106	0.445	255	255	Wortmannin	1	79.4118	0.5
7	7	24	28.646	1.194	0.427	255	255	Wortmannin	1	70.5882	0.583333
8	8	26	28.352	1.09	0.422	255	255	Wortmannin	1	76.4706	0.666667
9	9	29	26.886	0.927	0.401	255	255	Wortmannin	1	85.2941	0.75
10	10	25	26.502	1.06	0.395	255	255	Wortmannin	1	73.5294	0.833333
11	11	25	25.51	1.02	0.38	255	255	Wortmannin	1	73.5294	0.916667
12	12	26	23.162	0.891	0.345	255	255	Wortmannin	1	76.4706	1
13	13	23	23.578	1.025	0.351	255	255	Wortmannin	1	67.6471	1.08333
14	14	19	22.982	1.21	0.342	255	255	Wortmannin	1	55.8824	1.16667
15	15	22	22.182	1.008	0.331	255	255	Wortmannin	1	64.7059	1.25
16	16	19	20.634	1.086	0.307	255	255	Wortmannin	1	55.8824	1.33333
17	17	19	20.102	1.058	0.3	255	255	Wortmannin	1	55.8824	1.41667
18	18	23	20.006	0.87	0.298	255	255	Wortmannin	1	67.6471	1.5
19	19	21	19.654	0.936	0.293	255	255	Wortmannin	1	61.7647	1.58333
20	20	21	18.323	0.873	0.273	255	255	Wortmannin	1	61.7647	1.66667
21	21	22	18.048	0.82	0.269	255	255	Wortmannin	1	64.7059	1.75
22	22	21	17.357	0.827	0.259	255	255	Wortmannin	1	61.7647	1.83333
23	23	22	16.122	0.733	0.24	255	255	Wortmannin	1	64.7059	1.91667
24	24	22	15.174	0.69	0.226	255	255	Wortmannin	1	64.7059	2
25	25	22	14.733	0.67	0.22	255	255	Wortmannin	1	64.7059	2.08333
26	26	21	14.861	0.708	0.221	255	255	Wortmannin	1	61.7647	2.16667
27	27	22	14.349	0.652	0.214	255	255	Wortmannin	1	64.7059	2.25
28	28	22	14.253	0.648	0.212	255	255	Wortmannin	1	64.7059	2.33333
29	29	26	14.573	0.56	0.217	255	255	Wortmannin	1	76.4706	2.41667
30	30	22	13.786	0.627	0.205	255	255	Wortmannin	1	64.7059	2.5
31	31	23	12.87	0.56	0.192	255	255	Wortmannin	1	67.6471	2.58333
32	32	26	12.448	0.479	0.185	255	255	Wortmannin	1	76.4706	2.66667
33	33	25	12.134	0.485	0.181	255	255	Wortmannin	1	73.5294	2.75
34	34	22	12.486	0.568	0.186	255	255	Wortmannin	1	64.7059	2.83333
35	35	23	12.275	0.534	0.183	255	255	Wortmannin	1	67.6471	2.91667
36	36	25	12.666	0.507	0.189	255	255	Wortmannin	1	73.5294	3
37	37	23	10.944	0.476	0.163	255	255	Wortmannin	1	67.6471	3.08333
38	38	22	10.752	0.489	0.16	255	255	Wortmannin	1	64.7059	3.16667
39	39	24	10.125	0.422	0.151	255	255	Wortmannin	1	70.5882	3.25
40	40	26	10.829	0.416	0.161	255	255	Wortmannin	1	76.4706	3.33333
41	41	23	9.638	0.419	0.144	255	255	Wortmannin	1	67.6471	3.41667
42	42	21	8.627	0.411	0.129	255	255	Wortmannin	1	61.7647	3.5
43	43	23	9.011	0.392	0.134	255	255	Wortmannin	1	67.6471	3.58333
44	44	22	8.768	0.399	0.131	255	255	Wortmannin	1	64.7059	3.66667
45	45	23	8.595	0.374	0.128	255	255	Wortmannin	1	67.6471	3.75
46	46	19	7.878	0.415	0.117	255	255	Wortmannin	1	55.8824	3.83333
47	47	16	7.475	0.467	0.111	255	255	Wortmannin	1	47.0588	3.91667
48	48	17	6.918	0.407	0.103	255	255	Wortmannin	1	50	4
49	49	14	6.906	0.493	0.103	255	255	Wortmannin	1	41.1765	4.08333
50	50	15	6.714	0.448	0.1	255	255	Wortmannin	1	44.1176	4.16667
51	51	12	6.227	0.519	0.093	255	255	Wortmannin	1	35.2941	4.25
52	52	12	6.15	0.513	0.092	255	255	Wortmannin	1	35.2941	4.33333
53	53	9	5.466	0.607	0.081	255	255	Wortmannin	1	26.4706	4.41667
54	54	9	5.062	0.562	0.075	255	255	Wortmannin	1	26.4706	4.5
55	55	8	5.619	0.702	0.084	255	255	Wortmannin	1	23.5294	4.58333
56	56	9	5.344	0.594	0.08	255	255	Wortmannin	1	26.4706	4.66667
57	57	9	5.325	0.592	0.079	255	255	Wortmannin	1	26.4706	4.75
58	58	8	5.114	0.639	0.076	255	255	Wortmannin	1	23.5294	4.83333
59	59	8	4.589	0.574	0.068	255	255	Wortmannin	1	23.5294	4.91667
60	60	7	4.41	0.63	0.066	255	255	Wortmannin	1	20.5882	5
61	61	8	4.704	0.588	0.07	255	255	Wortmannin	1	23.5294	5.08333
62	62	8	4.07	0.509	0.061	255	255	Wortmannin	1	23.5294	5.16667
63	63	9	4.384	0.487	0.065	255	255	Wortmannin	1	26.4706	5.25
64	64	8	3.936	0.492	0.059	255	255	Wortmannin	1	23.5294	5.33333
65	65	12	3.693	0.308	0.055	255	255	Wortmannin	1	35.2941	5.41667
66	66	9	3.341	0.371	0.05	255	255	Wortmannin	1	26.4706	5.5
67	67	8	3.194	0.399	0.048	255	255	Wortmannin	1	23.5294	5.58333
68	68	14	3.174	0.227	0.047	255	255	Wortmannin	1	41.1765	5.66667
69	69	10	3.155	0.316	0.047	255	255	Wortmannin	1	29.4118	5.75
70	70	7	2.278	0.325	0.034	255	255	Wortmannin	1	20.5882	5.83333
71	71	8	2.138	0.267	0.032	255	255	Wortmannin	1	23.5294	5.91667
72	72	9	2.01	0.223	0.03	255	255	Wortmannin	1	26.4706	6
73	73	10	1.818	0.182	0.027	255	255	Wortmannin	1	29.4118	6.08333
74	74	9	1.76	0.196	0.026	255	255	Wortmannin	1	26.4706	6.16667
75	75	7	1.44	0.206	0.021	255	255	Wortmannin	1	20.5882	6.25
76	76	5	0.928	0.186	0.014	255	255	Wortmannin	1	14.7059	6.33333
77	77	4	0.902	0.226	0.013	255	255	Wortmannin	1	11.7647	6.41667
78	78	5	0.973	0.195	0.014	255	255	Wortmannin	1	14.7059	6.5
79	79	4	0.954	0.238	0.014	255	255	Wortmannin	1	11.7647	6.58333
80	80	6	1.12	0.187	0.017	255	255	Wortmannin	1	17.6471	6.66667
81	81	7	0.966	0.138	0.014	255	255	Wortmannin	1	20.5882	6.75
82	82	6	1.344	0.224	0.02	255	255	Wortmannin	1	17.6471	6.83333
83	83	6	1.472	0.245	0.022	255	255	Wortmannin	1	17.6471	6.91667
84	84	6	1.286	0.214	0.019	255	255	Wortmannin	1	17.6471	7
85	85	7	1.414	0.202	0.021	255	255	Wortmannin	1	20.5882	7.08333
86	86	6	0.928	0.155	0.014	255	255	Wortmannin	1	17.6471	7.16667
87	87	5	0.973	0.195	0.014	255	255	Wortmannin	1	14.7059	7.25
88	88	5	1.222	0.244	0.018	255	255	Wortmannin	1	14.7059	7.33333
89	89	7	1.44	0.206	0.021	255	255	Wortmannin	1	20.5882	7.41667
90	90	5	1.242	0.248	0.019	255	255	Wortmannin	1	14.7059	7.5
91	91	3	0.973	0.324	0.014	255	255	Wortmannin	1	8.82353	7.58333
92	92	4	1.005	0.251	0.015	255	255	Wortmannin	1	11.7647	7.66667
93	93	5	0.979	0.196	0.015	255	255	Wortmannin	1	14.7059	7.75
94	94	3	0.883	0.294	0.013	255	255	Wortmannin	1	8.82353	7.83333
95	95	3	0.896	0.299	0.013	255	255	Wortmannin	1	8.82353	7.91667
96	96	3	0.922	0.307	0.014	255	255	Wortmannin	1	8.82353	8
97	97	3	1.075	0.358	0.016	255	255	Wortmannin	1	8.82353	8.08333
98	98	3	1.139	0.38	0.017	255	255	Wortmannin	1	8.82353	8.16667
99	99	2	1.011	0.506	0.015	255	255	Wortmannin	1	5.88235	8.25
100	100	2	0.685	0.342	0.01	255	255	Wortmannin	1	5.88235	8.33333
101	101	4	1.037	0.259	0.015	255	255	Wortmannin	1	11.7647	8.41667
102	102	3	0.941	0.314	0.014	255	255	Wortmannin	1	8.82353	8.5
103	103	4	1.069	0.267	0.016	255	255	Wortmannin	1	11.7647	8.58333
104	104	2	0.928	0.464	0.014	255	255	Wortmannin	1	5.88235	8.66667
105	105	2	1.05	0.525	0.016	255	255	Wortmannin	1	5.88235	8.75
106	106	3	0.864	0.288	0.013	255	255	Wortmannin	1	8.82353	8.83333
107	107	2	0.781	0.39	0.012	255	255	Wortmannin	1	5.88235	8.91667
108	108	1	0.461	0.461	0.007	255	255	Wortmannin	1	2.94118	9
109	109	1	0.71	0.71	0.011	255	255	Wortmannin	1	2.94118	9.08333
110	110	1	0.461	0.461	0.007	255	255	Wortmannin	1	2.94118	9.16667
111	111	1	0.41	0.41	0.006	255	255	Wortmannin	1	2.94118	9.25
112	112	2	0.589	0.294	0.009	255	255	Wortmannin	1	5.88235	9.33333
113	113	2	0.614	0.307	0.009	255	255	Wortmannin	1	5.88235	9.41667
114	114	2	0.736	0.368	0.011	255	255	Wortmannin	1	5.88235	9.5
115	115	3	0.71	0.237	0.011	255	255	Wortmannin	1	8.82353	9.58333
116	116	1	0.262	0.262	0.004	255	255	Wortmannin	1	2.94118	9.66667
117	117	1	0.435	0.435	0.006	255	255	Wortmannin	1	2.94118	9.75
118	118	1	0.384	0.384	0.006	255	255	Wortmannin	1	2.94118	9.83333
119	119	1	0.339	0.339	0.005	255	255	Wortmannin	1	2.94118	9.91667
120	120	2	0.525	0.262	0.008	255	255	Wortmannin	1	5.88235	10
121	121	1	0.525	0.525	0.008	255	255	Wortmannin	1	2.94118	10.0833
122	122	2	0.454	0.227	0.007	255	255	Wortmannin	1	5.88235	10.1667
123	123	1	0.55	0.55	0.008	255	255	Wortmannin	1	2.94118	10.25
124	124	2	0.71	0.355	0.011	255	255	Wortmannin	1	5.88235	10.3333
125	125	1	0.48	0.48	0.007	255	255	Wortmannin	1	2.94118	10.4167
126	126	1	0.422	0.422	0.006	255	255	Wortmannin	1	2.94118	10.5
127	127	1	0.346	0.346	0.005	255	255	Wortmannin	1	2.94118	10.5833
128	128	1	0.448	0.448	0.007	255	255	Wortmannin	1	2.94118	10.6667
129	129	1	0.506	0.506	0.008	255	255	Wortmannin	1	2.94118	10.75
130	130	1	0.557	0.557	0.008	255	255	Wortmannin	1	2.94118	10.8333
131	131	2	0.493	0.246	0.007	255	255	Wortmannin	1	5.88235	10.9167
132	132	3	0.595	0.198	0.009	255	255	Wortmannin	1	8.82353	11
133	133	2	0.435	0.218	0.006	255	255	Wortmannin	1	5.88235	11.0833
134	134	2	0.378	0.189	0.006	255	255	Wortmannin	1	5.88235	11.1667
135	135	2	0.339	0.17	0.005	255	255	Wortmannin	1	5.88235	11.25
136	136	2	0.25	0.125	0.004	255	255	Wortmannin	1	5.88235	11.3333
137	137	1	0.198	0.198	0.003	255	255	Wortmannin	1	2.94118	11.4167
138	138	1	0.192	0.192	0.003	255	255	Wortmannin	1	2.94118	11.5
139	139	1	0.224	0.224	0.003	255	255	Wortmannin	1	2.94118	11.5833
140	140	1	0.166	0.166	0.002	255	255	Wortmannin	1	2.94118	11.6667
141	141	1	0.096	0.096	0.001	255	255	Wortmannin	1	2.94118	11.75
142	142	1	0.301	0.301	0.004	255	255	Wortmannin	1	2.94118	11.8333
143	143	1	0.205	0.205	0.003	255	255	Wortmannin	1	2.94118	11.9167
144	144	1	0.39	0.39	0.006	255	255	Wortmannin	1	2.94118	12
145	145	2	0.198	0.099	0.003	255	255	Wortmannin	1	5.88235	12.0833
146	146	1	0.237	0.237	0.004	255	255	Wortmannin	1	2.94118	12.1667
147	147	1	0.339	0.339	0.005	255	255	Wortmannin	1	2.94118	12.25
148	148	1	0.141	0.141	0.002	255	255	Wortmannin	1	2.94118	12.3333
149	149	1	0.109	0.109	0.002	255	255	Wortmannin	1	2.94118	12.4167
150	150	1	0.147	0.147	0.002	255	255	Wortmannin	1	2.94118	12.5
151	151	1	0.186	0.186	0.003	255	255	Wortmannin	1	2.94118	12.5833
152	152	1	0.147	0.147	0.002	255	255	Wortmannin	1	2.94118	12.6667
153	153	1	0.218	0.218	0.003	255	255	Wortmannin	1	2.94118	12.75
154	154	1	0.237	0.237	0.004	255	255	Wortmannin	1	2.94118	12.8333
155	155	1	0.237	0.237	0.004	255	255	Wortmannin	1	2.94118	12.9167
156	156	1	0.282	0.282	0.004	255	255	Wortmannin	1	2.94118	13
157	157	2	0.358	0.179	0.005	255	255	Wortmannin	1	5.88235	13.0833
158	158	0	0		0			Wortmannin	1	0	13.1667
159	159	1	0.23	0.23	0.003	255	255	Wortmannin	1	2.94118	13.25
160	160	1	0.198	0.198	0.003	255	255	Wortmannin	1	2.94118	13.3333
161	161	0	0		0			Wortmannin	1	0	13.4167
162	162	0	0		0			Wortmannin	1	0	13.5
163	163	0	0		0			Wortmannin	1	0	13.5833
164	164	0	0		0			Wortmannin	1	0	13.6667
165	165	0	0		0			Wortmannin	1	0	13.75
166	166	0	0		0			Wortmannin	1	0	13.8333
167	167	0	0		0			Wortmannin	1	0	13.9167
168	168	0	0		0			Wortmannin	1	0	14
169	169	0	0		0			Wortmannin	1	0	14.0833
170	170	0	0		0			Wortmannin	1	0	14.1667
171	171	0	0		0			Wortmannin	1	0	14.25
172	172	0	0		0			Wortmannin	1	0	14.3333
173	173	0	0		0			Wortmannin	1	0	14.4167
174	174	0	0		0			Wortmannin	1	0	14.5
175	175	2	0.224	0.112	0.003	255	255	Wortmannin	1	5.88235	14.5833
176	176	0	0		0			Wortmannin	1	0	14.6667
177	177	0	0		0			Wortmannin	1	0	14.75
178	178	1	0.147	0.147	0.002	255	255	Wortmannin	1	2.94118	14.8333
179	179	0	0		0			Wortmannin	1	0	14.9167
180	180	0	0		0			Wortmannin	1	0	15
0	0	55	78.784	1.432	1.174	255	255	Wortmannin	2	100	0
1	1	50	75.891	1.518	1.131	255	255	Wortmannin	2	90.9091	0.0833333
2	2	55	74.56	1.356	1.111	255	255	Wortmannin	2	100	0.166667
3	3	54	73.792	1.367	1.1	255	255	Wortmannin	2	98.1818	0.25
4	4	49	69.965	1.428	1.043	255	255	Wortmannin	2	89.0909	0.333333
5	5	49	71.494	1.459	1.065	255	255	Wortmannin	2	89.0909	0.416667
6	6	52	71.341	1.372	1.063	255	255	Wortmannin	2	94.5455	0.5
7	7	50	67.923	1.358	1.012	255	255	Wortmannin	2	90.9091	0.583333
8	8	47	66.65	1.418	0.993	255	255	Wortmannin	2	85.4545	0.666667
9	9	48	66.176	1.379	0.986	255	255	Wortmannin	2	87.2727	0.75
10	10	50	64.39	1.288	0.959	255	255	Wortmannin	2	90.9091	0.833333
11	11	44	63.526	1.444	0.947	255	255	Wortmannin	2	80	0.916667
12	12	48	63.814	1.329	0.951	255	255	Wortmannin	2	87.2727	1
13	13	47	62.054	1.32	0.925	255	255	Wortmannin	2	85.4545	1.08333
14	14	48	61.267	1.276	0.913	255	255	Wortmannin	2	87.2727	1.16667
15	15	51	59.258	1.162	0.883	255	255	Wortmannin	2	92.7273	1.25
16	16	44	58.502	1.33	0.872	255	255	Wortmannin	2	80	1.33333
17	17	46	57.485	1.25	0.857	255	255	Wortmannin	2	83.6364	1.41667
18	18	43	56.23	1.308	0.838	255	255	Wortmannin	2	78.1818	1.5
19	19	41	57.658	1.406	0.859	255	255	Wortmannin	2	74.5455	1.58333
20	20	43	57.459	1.336	0.856	255	255	Wortmannin	2	78.1818	1.66667
21	21	40	56.006	1.4	0.835	255	255	Wortmannin	2	72.7273	1.75
22	22	47	54.726	1.164	0.815	255	255	Wortmannin	2	85.4545	1.83333
23	23	40	53.165	1.329	0.792	255	255	Wortmannin	2	72.7273	1.91667
24	24	41	51.245	1.25	0.764	255	255	Wortmannin	2	74.5455	2
25	25	40	49.779	1.244	0.742	255	255	Wortmannin	2	72.7273	2.08333
26	26	39	49.197	1.261	0.733	255	255	Wortmannin	2	70.9091	2.16667
27	27	38	47.405	1.247	0.706	255	255	Wortmannin	2	69.0909	2.25
28	28	38	46.502	1.224	0.693	255	255	Wortmannin	2	69.0909	2.33333
29	29	45	45.722	1.016	0.681	255	255	Wortmannin	2	81.8182	2.41667
30	30	41	44.813	1.093	0.668	255	255	Wortmannin	2	74.5455	2.5
31	31	37	43.59	1.178	0.65	255	255	Wortmannin	2	67.2727	2.58333
32	32	37	42.157	1.139	0.628	255	255	Wortmannin	2	67.2727	2.66667
33	33	34	41.837	1.23	0.623	255	255	Wortmannin	2	61.8182	2.75
34	34	39	40.845	1.047	0.609	255	255	Wortmannin	2	70.9091	2.83333
35	35	34	40.064	1.178	0.597	255	255	Wortmannin	2	61.8182	2.91667
36	36	32	38.624	1.207	0.576	255	255	Wortmannin	2	58.1818	3
37	37	30	37.146	1.238	0.554	255	255	Wortmannin	2	54.5455	3.08333
38	38	30	36.218	1.207	0.54	255	255	Wortmannin	2	54.5455	3.16667
39	39	26	33.21	1.277	0.495	255	255	Wortmannin	2	47.2727	3.25
40	40	28	32.582	1.164	0.486	255	255	Wortmannin	2	50.9091	3.33333
41	41	25	31.789	1.272	0.474	255	255	Wortmannin	2	45.4545	3.41667
42	42	25	30.202	1.208	0.45	255	255	Wortmannin	2	45.4545	3.5
43	43	24	29.293	1.221	0.436	255	255	Wortmannin	2	43.6364	3.58333
44	44	27	28.352	1.05	0.422	255	255	Wortmannin	2	49.0909	3.66667
45	45	24	28.595	1.191	0.426	255	255	Wortmannin	2	43.6364	3.75
46	46	26	26.63	1.024	0.397	255	255	Wortmannin	2	47.2727	3.83333
47	47	28	25.037	0.894	0.373	255	255	Wortmannin	2	50.9091	3.91667
48	48	29	24.019	0.828	0.358	255	255	Wortmannin	2	52.7273	4
49	49	26	22.72	0.874	0.339	255	255	Wortmannin	2	47.2727	4.08333
50	50	22	20.87	0.949	0.311	255	255	Wortmannin	2	40	4.16667
51	51	21	20.762	0.989	0.309	255	255	Wortmannin	2	38.1818	4.25
52	52	24	21.203	0.883	0.316	255	255	Wortmannin	2	43.6364	4.33333
53	53	21	19.162	0.912	0.286	255	255	Wortmannin	2	38.1818	4.41667
54	54	26	18.662	0.718	0.278	255	255	Wortmannin	2	47.2727	4.5
55	55	23	18.701	0.813	0.279	255	255	Wortmannin	2	41.8182	4.58333
56	56	23	17.587	0.765	0.262	255	255	Wortmannin	2	41.8182	4.66667
57	57	22	15.072	0.685	0.225	255	255	Wortmannin	2	40	4.75
58	58	20	14.976	0.749	0.223	255	255	Wortmannin	2	36.3636	4.83333
59	59	24	14.816	0.617	0.221	255	255	Wortmannin	2	43.6364	4.91667
60	60	20	14.157	0.708	0.211	255	255	Wortmannin	2	36.3636	5
61	61	23	13.971	0.607	0.208	255	255	Wortmannin	2	41.8182	5.08333
62	62	16	12.026	0.752	0.179	255	255	Wortmannin	2	29.0909	5.16667
63	63	17	11.77	0.692	0.175	255	255	Wortmannin	2	30.9091	5.25
64	64	18	11.379	0.632	0.17	255	255	Wortmannin	2	32.7273	5.33333
65	65	14	11.469	0.819	0.171	255	255	Wortmannin	2	25.4545	5.41667
66	66	16	10.989	0.687	0.164	255	255	Wortmannin	2	29.0909	5.5
67	67	16	10.234	0.64	0.152	255	255	Wortmannin	2	29.0909	5.58333
68	68	16	9.382	0.586	0.14	255	255	Wortmannin	2	29.0909	5.66667
69	69	15	10.042	0.669	0.15	255	255	Wortmannin	2	27.2727	5.75
70	70	18	10.432	0.58	0.155	255	255	Wortmannin	2	32.7273	5.83333
71	71	20	10.656	0.533	0.159	255	255	Wortmannin	2	36.3636	5.91667
72	72	15	9.517	0.634	0.142	255	255	Wortmannin	2	27.2727	6
73	73	18	10.118	0.562	0.151	255	255	Wortmannin	2	32.7273	6.08333
74	74	17	10.598	0.623	0.158	255	255	Wortmannin	2	30.9091	6.16667
75	75	10	9.318	0.932	0.139	255	255	Wortmannin	2	18.1818	6.25
76	76	14	9.728	0.695	0.145	255	255	Wortmannin	2	25.4545	6.33333
77	77	16	9.069	0.567	0.135	255	255	Wortmannin	2	29.0909	6.41667
78	78	17	8.39	0.494	0.125	255	255	Wortmannin	2	30.9091	6.5
79	79	18	8.288	0.46	0.124	255	255	Wortmannin	2	32.7273	6.58333
80	80	17	7.917	0.466	0.118	255	255	Wortmannin	2	30.9091	6.66667
81	81	10	7.341	0.734	0.109	255	255	Wortmannin	2	18.1818	6.75
82	82	11	6.842	0.622	0.102	255	255	Wortmannin	2	20	6.83333
83	83	13	6.694	0.515	0.1	255	255	Wortmannin	2	23.6364	6.91667
84	84	14	7.066	0.505	0.105	255	255	Wortmannin	2	25.4545	7
85	85	11	6.925	0.63	0.103	255	255	Wortmannin	2	20	7.08333
86	86	14	6.912	0.494	0.103	255	255	Wortmannin	2	25.4545	7.16667
87	87	14	6.547	0.468	0.098	255	255	Wortmannin	2	25.4545	7.25
88	88	12	6.701	0.558	0.1	255	255	Wortmannin	2	21.8182	7.33333
89	89	12	6.323	0.527	0.094	255	255	Wortmannin	2	21.8182	7.41667
90	90	12	6.074	0.506	0.091	255	255	Wortmannin	2	21.8182	7.5
91	91	11	6.726	0.611	0.1	255	255	Wortmannin	2	20	7.58333
92	92	13	6.438	0.495	0.096	255	255	Wortmannin	2	23.6364	7.66667
93	93	12	6.547	0.546	0.098	255	255	Wortmannin	2	21.8182	7.75
94	94	14	6.31	0.451	0.094	255	255	Wortmannin	2	25.4545	7.83333
95	95	10	5.92	0.592	0.088	255	255	Wortmannin	2	18.1818	7.91667
96	96	10	5.741	0.574	0.086	255	255	Wortmannin	2	18.1818	8
97	97	8	5.466	0.683	0.081	255	255	Wortmannin	2	14.5455	8.08333
98	98	13	5.709	0.439	0.085	255	255	Wortmannin	2	23.6364	8.16667
99	99	11	5.709	0.519	0.085	255	255	Wortmannin	2	20	8.25
100	100	9	5.722	0.636	0.085	255	255	Wortmannin	2	16.3636	8.33333
101	101	10	5.555	0.556	0.083	255	255	Wortmannin	2	18.1818	8.41667
102	102	11	6.099	0.554	0.091	255	255	Wortmannin	2	20	8.5
103	103	14	6.195	0.443	0.092	255	255	Wortmannin	2	25.4545	8.58333
104	104	10	5.35	0.535	0.08	255	255	Wortmannin	2	18.1818	8.66667
105	105	8	5.248	0.656	0.078	255	255	Wortmannin	2	14.5455	8.75
106	106	8	4.845	0.606	0.072	255	255	Wortmannin	2	14.5455	8.83333
107	107	7	5.094	0.728	0.076	255	255	Wortmannin	2	12.7273	8.91667
108	108	8	5.037	0.63	0.075	255	255	Wortmannin	2	14.5455	9
109	109	9	4.544	0.505	0.068	255	255	Wortmannin	2	16.3636	9.08333
110	110	7	4.397	0.628	0.066	255	255	Wortmannin	2	12.7273	9.16667
111	111	7	3.962	0.566	0.059	255	255	Wortmannin	2	12.7273	9.25
112	112	5	3.962	0.792	0.059	255	255	Wortmannin	2	9.09091	9.33333
113	113	6	4.307	0.718	0.064	255	255	Wortmannin	2	10.9091	9.41667
114	114	6	3.93	0.655	0.059	255	255	Wortmannin	2	10.9091	9.5
115	115	8	4.57	0.571	0.068	255	255	Wortmannin	2	14.5455	9.58333
116	116	7	3.827	0.547	0.057	255	255	Wortmannin	2	12.7273	9.66667
117	117	8	4.23	0.529	0.063	255	255	Wortmannin	2	14.5455	9.75
118	118	7	4.486	0.641	0.067	255	255	Wortmannin	2	12.7273	9.83333
119	119	8	4.269	0.534	0.064	255	255	Wortmannin	2	14.5455	9.91667
120	120	5	3.891	0.778	0.058	255	255	Wortmannin	2	9.09091	10
121	121	6	4.058	0.676	0.06	255	255	Wortmannin	2	10.9091	10.0833
122	122	6	3.827	0.638	0.057	255	255	Wortmannin	2	10.9091	10.1667
123	123	6	3.578	0.596	0.053	255	255	Wortmannin	2	10.9091	10.25
124	124	7	3.616	0.517	0.054	255	255	Wortmannin	2	12.7273	10.3333
125	125	7	3.648	0.521	0.054	255	255	Wortmannin	2	12.7273	10.4167
126	126	7	3.731	0.533	0.056	255	255	Wortmannin	2	12.7273	10.5
127	127	7	3.968	0.567	0.059	255	255	Wortmannin	2	12.7273	10.5833
128	128	9	3.866	0.43	0.058	255	255	Wortmannin	2	16.3636	10.6667
129	129	5	3.187	0.637	0.047	255	255	Wortmannin	2	9.09091	10.75
130	130	4	3.091	0.773	0.046	255	255	Wortmannin	2	7.27273	10.8333
131	131	6	3.104	0.517	0.046	255	255	Wortmannin	2	10.9091	10.9167
132	132	7	3.059	0.437	0.046	255	255	Wortmannin	2	12.7273	11
133	133	7	2.81	0.401	0.042	255	255	Wortmannin	2	12.7273	11.0833
134	134	7	2.432	0.347	0.036	255	255	Wortmannin	2	12.7273	11.1667
135	135	7	3.104	0.443	0.046	255	255	Wortmannin	2	12.7273	11.25
136	136	6	2.496	0.416	0.037	255	255	Wortmannin	2	10.9091	11.3333
137	137	5	2.4	0.48	0.036	255	255	Wortmannin	2	9.09091	11.4167
138	138	7	2.003	0.286	0.03	255	255	Wortmannin	2	12.7273	11.5
139	139	6	2.118	0.353	0.032	255	255	Wortmannin	2	10.9091	11.5833
140	140	5	1.587	0.317	0.024	255	255	Wortmannin	2	9.09091	11.6667
141	141	8	2.771	0.346	0.041	255	255	Wortmannin	2	14.5455	11.75
142	142	7	1.67	0.239	0.025	255	255	Wortmannin	2	12.7273	11.8333
143	143	6	1.466	0.244	0.022	255	255	Wortmannin	2	10.9091	11.9167
144	144	6	1.651	0.275	0.025	255	255	Wortmannin	2	10.9091	12
145	145	6	1.427	0.238	0.021	255	255	Wortmannin	2	10.9091	12.0833
146	146	5	0.979	0.196	0.015	255	255	Wortmannin	2	9.09091	12.1667
147	147	4	1.03	0.258	0.015	255	255	Wortmannin	2	7.27273	12.25
148	148	5	1.261	0.252	0.019	255	255	Wortmannin	2	9.09091	12.3333
149	149	6	1.402	0.234	0.021	255	255	Wortmannin	2	10.9091	12.4167
150	150	6	1.459	0.243	0.022	255	255	Wortmannin	2	10.9091	12.5
151	151	4	1.485	0.371	0.022	255	255	Wortmannin	2	7.27273	12.5833
152	152	5	1.286	0.257	0.019	255	255	Wortmannin	2	9.09091	12.6667
153	153	5	1.158	0.232	0.017	255	255	Wortmannin	2	9.09091	12.75
154	154	5	1.203	0.241	0.018	255	255	Wortmannin	2	9.09091	12.8333
155	155	5	1.05	0.21	0.016	255	255	Wortmannin	2	9.09091	12.9167
156	156	3	0.909	0.303	0.014	255	255	Wortmannin	2	5.45455	13
157	157	3	0.768	0.256	0.011	255	255	Wortmannin	2	5.45455	13.0833
158	158	2	0.685	0.342	0.01	255	255	Wortmannin	2	3.63636	13.1667
159	159	3	0.877	0.292	0.013	255	255	Wortmannin	2	5.45455	13.25
160	160	2	0.71	0.355	0.011	255	255	Wortmannin	2	3.63636	13.3333
161	161	2	0.819	0.41	0.012	255	255	Wortmannin	2	3.63636	13.4167
162	162	2	0.736	0.368	0.011	255	255	Wortmannin	2	3.63636	13.5
163	163	4	0.89	0.222	0.013	255	255	Wortmannin	2	7.27273	13.5833
164	164	4	1.139	0.285	0.017	255	255	Wortmannin	2	7.27273	13.6667
165	165	6	1.318	0.22	0.02	255	255	Wortmannin	2	10.9091	13.75
166	166	7	1.171	0.167	0.017	255	255	Wortmannin	2	12.7273	13.8333
167	167	5	1.037	0.207	0.015	255	255	Wortmannin	2	9.09091	13.9167
168	168	3	0.749	0.25	0.011	255	255	Wortmannin	2	5.45455	14
169	169	4	0.973	0.243	0.014	255	255	Wortmannin	2	7.27273	14.0833
170	170	5	1.229	0.246	0.018	255	255	Wortmannin	2	9.09091	14.1667
171	171	5	1.126	0.225	0.017	255	255	Wortmannin	2	9.09091	14.25
172	172	3	1.069	0.356	0.016	255	255	Wortmannin	2	5.45455	14.3333
173	173	4	0.704	0.176	0.01	255	255	Wortmannin	2	7.27273	14.4167
174	174	5	0.922	0.184	0.014	255	255	Wortmannin	2	9.09091	14.5
175	175	4	0.749	0.187	0.011	255	255	Wortmannin	2	7.27273	14.5833
176	176	5	0.781	0.156	0.012	255	255	Wortmannin	2	9.09091	14.6667
177	177	2	0.518	0.259	0.008	255	255	Wortmannin	2	3.63636	14.75
178	178	2	0.506	0.253	0.008	255	255	Wortmannin	2	3.63636	14.8333
179	179	2	0.531	0.266	0.008	255	255	Wortmannin	2	3.63636	14.9167
180	180	3	0.602	0.201	0.009	255	255	Wortmannin	2	5.45455	15
0	0	51	31.13	0.61	0.464	255	255	Wortmannin	3	91.0714	0
1	1	55	31.392	0.571	0.468	255	255	Wortmannin	3	98.2143	0.0833333
2	2	56	29.946	0.535	0.446	255	255	Wortmannin	3	100	0.166667
3	3	56	28.8	0.514	0.429	255	255	Wortmannin	3	100	0.25
4	4	52	27.635	0.531	0.412	255	255	Wortmannin	3	92.8571	0.333333
5	5	50	25.901	0.518	0.386	255	255	Wortmannin	3	89.2857	0.416667
6	6	43	25.261	0.587	0.376	255	255	Wortmannin	3	76.7857	0.5
7	7	48	24.723	0.515	0.368	255	255	Wortmannin	3	85.7143	0.583333
8	8	47	22.899	0.487	0.341	255	255	Wortmannin	3	83.9286	0.666667
9	9	42	23.053	0.549	0.344	255	255	Wortmannin	3	75	0.75
10	10	45	21.498	0.478	0.32	255	255	Wortmannin	3	80.3571	0.833333
11	11	36	19.936	0.554	0.297	255	255	Wortmannin	3	64.2857	0.916667
12	12	40	20.749	0.519	0.309	255	255	Wortmannin	3	71.4286	1
13	13	37	19.936	0.539	0.297	255	255	Wortmannin	3	66.0714	1.08333
14	14	36	19.091	0.53	0.284	255	255	Wortmannin	3	64.2857	1.16667
15	15	32	17.67	0.552	0.263	255	255	Wortmannin	3	57.1429	1.25
16	16	34	17.101	0.503	0.255	255	255	Wortmannin	3	60.7143	1.33333
17	17	29	17.645	0.608	0.263	255	255	Wortmannin	3	51.7857	1.41667
18	18	28	14.694	0.525	0.219	255	255	Wortmannin	3	50	1.5
19	19	27	15.123	0.56	0.225	255	255	Wortmannin	3	48.2143	1.58333
20	20	27	14.336	0.531	0.214	255	255	Wortmannin	3	48.2143	1.66667
21	21	29	13.331	0.46	0.199	255	255	Wortmannin	3	51.7857	1.75
22	22	27	12.531	0.464	0.187	255	255	Wortmannin	3	48.2143	1.83333
23	23	28	12.365	0.442	0.184	255	255	Wortmannin	3	50	1.91667
24	24	22	12.134	0.552	0.181	255	255	Wortmannin	3	39.2857	2
25	25	22	11.334	0.515	0.169	255	255	Wortmannin	3	39.2857	2.08333
26	26	23	10.694	0.465	0.159	255	255	Wortmannin	3	41.0714	2.16667
27	27	26	10.746	0.413	0.16	255	255	Wortmannin	3	46.4286	2.25
28	28	25	9.741	0.39	0.145	255	255	Wortmannin	3	44.6429	2.33333
29	29	23	9.843	0.428	0.147	255	255	Wortmannin	3	41.0714	2.41667
30	30	21	8.979	0.428	0.134	255	255	Wortmannin	3	37.5	2.5
31	31	21	8.461	0.403	0.126	255	255	Wortmannin	3	37.5	2.58333
32	32	22	7.962	0.362	0.119	255	255	Wortmannin	3	39.2857	2.66667
33	33	24	8.365	0.349	0.125	255	255	Wortmannin	3	42.8571	2.75
34	34	25	8.032	0.321	0.12	255	255	Wortmannin	3	44.6429	2.83333
35	35	26	7.846	0.302	0.117	255	255	Wortmannin	3	46.4286	2.91667
36	36	21	6.886	0.328	0.103	255	255	Wortmannin	3	37.5	3
37	37	21	7.206	0.343	0.107	255	255	Wortmannin	3	37.5	3.08333
38	38	24	6.726	0.28	0.1	255	255	Wortmannin	3	42.8571	3.16667
39	39	22	7.002	0.318	0.104	255	255	Wortmannin	3	39.2857	3.25
40	40	18	6.106	0.339	0.091	255	255	Wortmannin	3	32.1429	3.33333
41	41	18	6.214	0.345	0.093	255	255	Wortmannin	3	32.1429	3.41667
42	42	24	6.803	0.283	0.101	255	255	Wortmannin	3	42.8571	3.5
43	43	17	5.677	0.334	0.085	255	255	Wortmannin	3	30.3571	3.58333
44	44	14	5.158	0.368	0.077	255	255	Wortmannin	3	25	3.66667
45	45	12	5.261	0.438	0.078	255	255	Wortmannin	3	21.4286	3.75
46	46	10	4.794	0.479	0.071	255	255	Wortmannin	3	17.8571	3.83333
47	47	10	5.146	0.515	0.077	255	255	Wortmannin	3	17.8571	3.91667
48	48	10	4.698	0.47	0.07	255	255	Wortmannin	3	17.8571	4
49	49	10	4.41	0.441	0.066	255	255	Wortmannin	3	17.8571	4.08333
50	50	9	4.627	0.514	0.069	255	255	Wortmannin	3	16.0714	4.16667
51	51	9	3.693	0.41	0.055	255	255	Wortmannin	3	16.0714	4.25
52	52	10	4.179	0.418	0.062	255	255	Wortmannin	3	17.8571	4.33333
53	53	12	4.282	0.357	0.064	255	255	Wortmannin	3	21.4286	4.41667
54	54	12	4.262	0.355	0.064	255	255	Wortmannin	3	21.4286	4.5
55	55	9	3.712	0.412	0.055	255	255	Wortmannin	3	16.0714	4.58333
56	56	9	3.494	0.388	0.052	255	255	Wortmannin	3	16.0714	4.66667
57	57	10	3.59	0.359	0.054	255	255	Wortmannin	3	17.8571	4.75
58	58	10	3.43	0.343	0.051	255	255	Wortmannin	3	17.8571	4.83333
59	59	9	3.392	0.377	0.051	255	255	Wortmannin	3	16.0714	4.91667
60	60	9	3.066	0.341	0.046	255	255	Wortmannin	3	16.0714	5
61	61	11	3.29	0.299	0.049	255	255	Wortmannin	3	19.6429	5.08333
62	62	7	2.765	0.395	0.041	255	255	Wortmannin	3	12.5	5.16667
63	63	8	2.63	0.329	0.039	255	255	Wortmannin	3	14.2857	5.25
64	64	9	2.829	0.314	0.042	255	255	Wortmannin	3	16.0714	5.33333
65	65	9	2.49	0.277	0.037	255	255	Wortmannin	3	16.0714	5.41667
66	66	8	2.56	0.32	0.038	255	255	Wortmannin	3	14.2857	5.5
67	67	9	2.586	0.287	0.039	255	255	Wortmannin	3	16.0714	5.58333
68	68	8	2.304	0.288	0.034	255	255	Wortmannin	3	14.2857	5.66667
69	69	6	1.651	0.275	0.025	255	255	Wortmannin	3	10.7143	5.75
70	70	6	1.901	0.317	0.028	255	255	Wortmannin	3	10.7143	5.83333
71	71	8	1.754	0.219	0.026	255	255	Wortmannin	3	14.2857	5.91667
72	72	9	1.658	0.184	0.025	255	255	Wortmannin	3	16.0714	6
73	73	7	1.722	0.246	0.026	255	255	Wortmannin	3	12.5	6.08333
74	74	6	1.363	0.227	0.02	255	255	Wortmannin	3	10.7143	6.16667
75	75	7	1.331	0.19	0.02	255	255	Wortmannin	3	12.5	6.25
76	76	6	1.37	0.228	0.02	255	255	Wortmannin	3	10.7143	6.33333
77	77	4	1.069	0.267	0.016	255	255	Wortmannin	3	7.14286	6.41667
78	78	4	0.832	0.208	0.012	255	255	Wortmannin	3	7.14286	6.5
79	79	4	0.928	0.232	0.014	255	255	Wortmannin	3	7.14286	6.58333
80	80	4	0.819	0.205	0.012	255	255	Wortmannin	3	7.14286	6.66667
81	81	5	1.011	0.202	0.015	255	255	Wortmannin	3	8.92857	6.75
82	82	4	0.723	0.181	0.011	255	255	Wortmannin	3	7.14286	6.83333
83	83	5	0.698	0.14	0.01	255	255	Wortmannin	3	8.92857	6.91667
84	84	5	0.877	0.175	0.013	255	255	Wortmannin	3	8.92857	7
85	85	5	0.806	0.161	0.012	255	255	Wortmannin	3	8.92857	7.08333
86	86	6	0.794	0.132	0.012	255	255	Wortmannin	3	10.7143	7.16667
87	87	4	0.454	0.114	0.007	255	255	Wortmannin	3	7.14286	7.25
88	88	3	0.39	0.13	0.006	255	255	Wortmannin	3	5.35714	7.33333
89	89	3	0.422	0.141	0.006	255	255	Wortmannin	3	5.35714	7.41667
90	90	1	0.122	0.122	0.002	255	255	Wortmannin	3	1.78571	7.5
91	91	1	0.109	0.109	0.002	255	255	Wortmannin	3	1.78571	7.58333
92	92	3	0.403	0.134	0.006	255	255	Wortmannin	3	5.35714	7.66667
93	93	2	0.243	0.122	0.004	255	255	Wortmannin	3	3.57143	7.75
94	94	4	0.518	0.13	0.008	255	255	Wortmannin	3	7.14286	7.83333
95	95	3	0.442	0.147	0.007	255	255	Wortmannin	3	5.35714	7.91667
96	96	2	0.269	0.134	0.004	255	255	Wortmannin	3	3.57143	8
97	97	2	0.192	0.096	0.003	255	255	Wortmannin	3	3.57143	8.08333
98	98	1	0.192	0.192	0.003	255	255	Wortmannin	3	1.78571	8.16667
99	99	1	0.128	0.128	0.002	255	255	Wortmannin	3	1.78571	8.25
100	100	2	0.262	0.131	0.004	255	255	Wortmannin	3	3.57143	8.33333
101	101	2	0.467	0.234	0.007	255	255	Wortmannin	3	3.57143	8.41667
102	102	3	0.339	0.113	0.005	255	255	Wortmannin	3	5.35714	8.5
103	103	3	0.41	0.137	0.006	255	255	Wortmannin	3	5.35714	8.58333
104	104	2	0.371	0.186	0.006	255	255	Wortmannin	3	3.57143	8.66667
105	105	2	0.378	0.189	0.006	255	255	Wortmannin	3	3.57143	8.75
106	106	3	0.582	0.194	0.009	255	255	Wortmannin	3	5.35714	8.83333
107	107	2	0.499	0.25	0.007	255	255	Wortmannin	3	3.57143	8.91667
108	108	2	0.506	0.253	0.008	255	255	Wortmannin	3	3.57143	9
109	109	1	0.198	0.198	0.003	255	255	Wortmannin	3	1.78571	9.08333
110	110	1	0.378	0.378	0.006	255	255	Wortmannin	3	1.78571	9.16667
111	111	1	0.499	0.499	0.007	255	255	Wortmannin	3	1.78571	9.25
112	112	1	0.499	0.499	0.007	255	255	Wortmannin	3	1.78571	9.33333
113	113	2	0.506	0.253	0.008	255	255	Wortmannin	3	3.57143	9.41667
114	114	2	0.691	0.346	0.01	255	255	Wortmannin	3	3.57143	9.5
115	115	2	0.8	0.4	0.012	255	255	Wortmannin	3	3.57143	9.58333
116	116	2	0.608	0.304	0.009	255	255	Wortmannin	3	3.57143	9.66667
117	117	3	0.73	0.243	0.011	255	255	Wortmannin	3	5.35714	9.75
118	118	2	0.493	0.246	0.007	255	255	Wortmannin	3	3.57143	9.83333
119	119	1	0.314	0.314	0.005	255	255	Wortmannin	3	1.78571	9.91667
120	120	3	0.589	0.196	0.009	255	255	Wortmannin	3	5.35714	10
121	121	1	0.365	0.365	0.005	255	255	Wortmannin	3	1.78571	10.0833
122	122	3	0.518	0.173	0.008	255	255	Wortmannin	3	5.35714	10.1667
123	123	2	0.454	0.227	0.007	255	255	Wortmannin	3	3.57143	10.25
124	124	2	0.397	0.198	0.006	255	255	Wortmannin	3	3.57143	10.3333
125	125	2	0.435	0.218	0.006	255	255	Wortmannin	3	3.57143	10.4167
126	126	2	0.41	0.205	0.006	255	255	Wortmannin	3	3.57143	10.5
127	127	2	0.339	0.17	0.005	255	255	Wortmannin	3	3.57143	10.5833
128	128	2	0.307	0.154	0.005	255	255	Wortmannin	3	3.57143	10.6667
129	129	1	0.166	0.166	0.002	255	255	Wortmannin	3	1.78571	10.75
130	130	2	0.243	0.122	0.004	255	255	Wortmannin	3	3.57143	10.8333
131	131	2	0.205	0.102	0.003	255	255	Wortmannin	3	3.57143	10.9167
132	132	0	0		0			Wortmannin	3	0	11
133	133	2	0.224	0.112	0.003	255	255	Wortmannin	3	3.57143	11.0833
134	134	1	0.096	0.096	0.001	255	255	Wortmannin	3	1.78571	11.1667
135	135	3	0.339	0.113	0.005	255	255	Wortmannin	3	5.35714	11.25
136	136	2	0.237	0.118	0.004	255	255	Wortmannin	3	3.57143	11.3333
137	137	1	0.096	0.096	0.001	255	255	Wortmannin	3	1.78571	11.4167
138	138	3	0.365	0.122	0.005	255	255	Wortmannin	3	5.35714	11.5
139	139	2	0.192	0.096	0.003	255	255	Wortmannin	3	3.57143	11.5833
140	140	1	0.122	0.122	0.002	255	255	Wortmannin	3	1.78571	11.6667
141	141	1	0.166	0.166	0.002	255	255	Wortmannin	3	1.78571	11.75
142	142	1	0.109	0.109	0.002	255	255	Wortmannin	3	1.78571	11.8333
143	143	2	0.224	0.112	0.003	255	255	Wortmannin	3	3.57143	11.9167
144	144	0	0		0			Wortmannin	3	0	12
145	145	1	0.102	0.102	0.002	255	255	Wortmannin	3	1.78571	12.0833
146	146	1	0.096	0.096	0.001	255	255	Wortmannin	3	1.78571	12.1667
147	147	1	0.109	0.109	0.002	255	255	Wortmannin	3	1.78571	12.25
148	148	1	0.192	0.192	0.003	255	255	Wortmannin	3	1.78571	12.3333
149	149	1	0.179	0.179	0.003	255	255	Wortmannin	3	1.78571	12.4167
150	150	1	0.166	0.166	0.002	255	255	Wortmannin	3	1.78571	12.5
151	151	1	0.102	0.102	0.002	255	255	Wortmannin	3	1.78571	12.5833
152	152	1	0.154	0.154	0.002	255	255	Wortmannin	3	1.78571	12.6667
153	153	1	0.122	0.122	0.002	255	255	Wortmannin	3	1.78571	12.75
154	154	0	0		0			Wortmannin	3	0	12.8333
155	155	1	0.166	0.166	0.002	255	255	Wortmannin	3	1.78571	12.9167
156	156	1	0.115	0.115	0.002	255	255	Wortmannin	3	1.78571	13
157	157	1	0.173	0.173	0.003	255	255	Wortmannin	3	1.78571	13.0833
158	158	0	0		0			Wortmannin	3	0	13.1667
159	159	1	0.147	0.147	0.002	255	255	Wortmannin	3	1.78571	13.25
160	160	0	0		0			Wortmannin	3	0	13.3333
161	161	0	0		0			Wortmannin	3	0	13.4167
162	162	0	0		0			Wortmannin	3	0	13.5
163	163	0	0		0			Wortmannin	3	0	13.5833
164	164	0	0		0			Wortmannin	3	0	13.6667
165	165	0	0		0			Wortmannin	3	0	13.75
166	166	0	0		0			Wortmannin	3	0	13.8333
167	167	0	0		0			Wortmannin	3	0	13.9167
168	168	0	0		0			Wortmannin	3	0	14
169	169	0	0		0			Wortmannin	3	0	14.0833
170	170	0	0		0			Wortmannin	3	0	14.1667
171	171	0	0		0			Wortmannin	3	0	14.25
172	172	1	0.096	0.096	0.001	255	255	Wortmannin	3	1.78571	14.3333
173	173	0	0		0			Wortmannin	3	0	14.4167
174	174	0	0		0			Wortmannin	3	0	14.5
175	175	0	0		0			Wortmannin	3	0	14.5833
176	176	0	0		0			Wortmannin	3	0	14.6667
177	177	0	0		0			Wortmannin	3	0	14.75
178	178	0	0		0			Wortmannin	3	0	14.8333
179	179	0	0		0			Wortmannin	3	0	14.9167
180	180	0	0		0			Wortmannin	3	0	15
0	0	70	46.976	0.671	0.7	255	255	Wortmannin	4	95.8904	0
1	1	69	45.894	0.665	0.684	255	255	Wortmannin	4	94.5205	0.0833333
2	2	73	44.186	0.605	0.658	255	255	Wortmannin	4	100	0.166667
3	3	68	41.734	0.614	0.622	255	255	Wortmannin	4	93.1507	0.25
4	4	63	39.93	0.634	0.595	255	255	Wortmannin	4	86.3014	0.333333
5	5	64	38.976	0.609	0.581	255	255	Wortmannin	4	87.6712	0.416667
6	6	58	34.355	0.592	0.512	255	255	Wortmannin	4	79.4521	0.5
7	7	47	30.362	0.646	0.452	255	255	Wortmannin	4	64.3836	0.583333
8	8	46	29.747	0.647	0.443	255	255	Wortmannin	4	63.0137	0.666667
9	9	49	29.99	0.612	0.447	255	255	Wortmannin	4	67.1233	0.75
10	10	44	26.822	0.61	0.4	255	255	Wortmannin	4	60.274	0.833333
11	11	45	26.63	0.592	0.397	255	255	Wortmannin	4	61.6438	0.916667
12	12	40	25.114	0.628	0.374	255	255	Wortmannin	4	54.7945	1
13	13	36	23.834	0.662	0.355	255	255	Wortmannin	4	49.3151	1.08333
14	14	47	25.997	0.553	0.387	255	255	Wortmannin	4	64.3836	1.16667
15	15	43	24.781	0.576	0.369	255	255	Wortmannin	4	58.9041	1.25
16	16	41	23.853	0.582	0.355	255	255	Wortmannin	4	56.1644	1.33333
17	17	41	21.19	0.517	0.316	255	255	Wortmannin	4	56.1644	1.41667
18	18	41	21.472	0.524	0.32	255	255	Wortmannin	4	56.1644	1.5
19	19	38	21.997	0.579	0.328	255	255	Wortmannin	4	52.0548	1.58333
20	20	39	20.275	0.52	0.302	255	255	Wortmannin	4	53.4247	1.66667
21	21	37	19.738	0.533	0.294	255	255	Wortmannin	4	50.6849	1.75
22	22	38	20.422	0.537	0.304	255	255	Wortmannin	4	52.0548	1.83333
23	23	37	20.307	0.549	0.303	255	255	Wortmannin	4	50.6849	1.91667
24	24	36	19.469	0.541	0.29	255	255	Wortmannin	4	49.3151	2
25	25	36	19.942	0.554	0.297	255	255	Wortmannin	4	49.3151	2.08333
26	26	28	18.816	0.672	0.28	255	255	Wortmannin	4	38.3562	2.16667
27	27	29	17.888	0.617	0.267	255	255	Wortmannin	4	39.726	2.25
28	28	28	16.563	0.592	0.247	255	255	Wortmannin	4	38.3562	2.33333
29	29	36	17.971	0.499	0.268	255	255	Wortmannin	4	49.3151	2.41667
30	30	34	17.83	0.524	0.266	255	255	Wortmannin	4	46.5753	2.5
31	31	28	17.664	0.631	0.263	255	255	Wortmannin	4	38.3562	2.58333
32	32	28	16.717	0.597	0.249	255	255	Wortmannin	4	38.3562	2.66667
33	33	32	18.195	0.569	0.271	255	255	Wortmannin	4	43.8356	2.75
34	34	28	15.424	0.551	0.23	255	255	Wortmannin	4	38.3562	2.83333
35	35	36	18.515	0.514	0.276	255	255	Wortmannin	4	49.3151	2.91667
36	36	25	17.235	0.689	0.257	255	255	Wortmannin	4	34.2466	3
37	37	32	17.453	0.545	0.26	255	255	Wortmannin	4	43.8356	3.08333
38	38	34	18.63	0.548	0.278	255	255	Wortmannin	4	46.5753	3.16667
39	39	27	17.69	0.655	0.264	255	255	Wortmannin	4	36.9863	3.25
40	40	29	17.965	0.619	0.268	255	255	Wortmannin	4	39.726	3.33333
41	41	28	16.595	0.593	0.247	255	255	Wortmannin	4	38.3562	3.41667
42	42	28	15.354	0.548	0.229	255	255	Wortmannin	4	38.3562	3.5
43	43	25	14.931	0.597	0.222	255	255	Wortmannin	4	34.2466	3.58333
44	44	30	16.032	0.534	0.239	255	255	Wortmannin	4	41.0959	3.66667
45	45	31	14.458	0.466	0.215	255	255	Wortmannin	4	42.4658	3.75
46	46	30	12.64	0.421	0.188	255	255	Wortmannin	4	41.0959	3.83333
47	47	36	14.061	0.391	0.21	255	255	Wortmannin	4	49.3151	3.91667
48	48	29	11.718	0.404	0.175	255	255	Wortmannin	4	39.726	4
49	49	32	11.776	0.368	0.175	255	255	Wortmannin	4	43.8356	4.08333
50	50	28	10.272	0.367	0.153	255	255	Wortmannin	4	38.3562	4.16667
51	51	23	9.766	0.425	0.146	255	255	Wortmannin	4	31.5068	4.25
52	52	25	10.464	0.419	0.156	255	255	Wortmannin	4	34.2466	4.33333
53	53	26	10.445	0.402	0.156	255	255	Wortmannin	4	35.6164	4.41667
54	54	27	9.946	0.368	0.148	255	255	Wortmannin	4	36.9863	4.5
55	55	25	9.414	0.377	0.14	255	255	Wortmannin	4	34.2466	4.58333
56	56	22	8.723	0.397	0.13	255	255	Wortmannin	4	30.137	4.66667
57	57	20	8.819	0.441	0.131	255	255	Wortmannin	4	27.3973	4.75
58	58	19	9.325	0.491	0.139	255	255	Wortmannin	4	26.0274	4.83333
59	59	25	9.875	0.395	0.147	255	255	Wortmannin	4	34.2466	4.91667
60	60	19	8.486	0.447	0.126	255	255	Wortmannin	4	26.0274	5
61	61	21	7.904	0.376	0.118	255	255	Wortmannin	4	28.7671	5.08333
62	62	15	5.92	0.395	0.088	255	255	Wortmannin	4	20.5479	5.16667
63	63	11	5.933	0.539	0.088	255	255	Wortmannin	4	15.0685	5.25
64	64	11	5.376	0.489	0.08	255	255	Wortmannin	4	15.0685	5.33333
65	65	15	5.318	0.355	0.079	255	255	Wortmannin	4	20.5479	5.41667
66	66	11	4.864	0.442	0.072	255	255	Wortmannin	4	15.0685	5.5
67	67	11	4.096	0.372	0.061	255	255	Wortmannin	4	15.0685	5.58333
68	68	10	4.026	0.403	0.06	255	255	Wortmannin	4	13.6986	5.66667
69	69	13	4.922	0.379	0.073	255	255	Wortmannin	4	17.8082	5.75
70	70	14	4.787	0.342	0.071	255	255	Wortmannin	4	19.1781	5.83333
71	71	13	4.902	0.377	0.073	255	255	Wortmannin	4	17.8082	5.91667
72	72	13	4.269	0.328	0.064	255	255	Wortmannin	4	17.8082	6
73	73	13	4.301	0.331	0.064	255	255	Wortmannin	4	17.8082	6.08333
74	74	15	4.083	0.272	0.061	255	255	Wortmannin	4	20.5479	6.16667
75	75	13	3.558	0.274	0.053	255	255	Wortmannin	4	17.8082	6.25
76	76	11	2.989	0.272	0.045	255	255	Wortmannin	4	15.0685	6.33333
77	77	12	3.546	0.295	0.053	255	255	Wortmannin	4	16.4384	6.41667
78	78	10	3.174	0.317	0.047	255	255	Wortmannin	4	13.6986	6.5
79	79	8	3.168	0.396	0.047	255	255	Wortmannin	4	10.9589	6.58333
80	80	11	2.976	0.271	0.044	255	255	Wortmannin	4	15.0685	6.66667
81	81	13	3.552	0.273	0.053	255	255	Wortmannin	4	17.8082	6.75
82	82	10	3.315	0.332	0.049	255	255	Wortmannin	4	13.6986	6.83333
83	83	10	3.027	0.303	0.045	255	255	Wortmannin	4	13.6986	6.91667
84	84	9	2.707	0.301	0.04	255	255	Wortmannin	4	12.3288	7
85	85	11	3.565	0.324	0.053	255	255	Wortmannin	4	15.0685	7.08333
86	86	11	3.648	0.332	0.054	255	255	Wortmannin	4	15.0685	7.16667
87	87	11	3.802	0.346	0.057	255	255	Wortmannin	4	15.0685	7.25
88	88	10	3.066	0.307	0.046	255	255	Wortmannin	4	13.6986	7.33333
89	89	12	2.816	0.235	0.042	255	255	Wortmannin	4	16.4384	7.41667
90	90	10	2.733	0.273	0.041	255	255	Wortmannin	4	13.6986	7.5
91	91	10	2.912	0.291	0.043	255	255	Wortmannin	4	13.6986	7.58333
92	92	10	2.195	0.22	0.033	255	255	Wortmannin	4	13.6986	7.66667
93	93	10	2.374	0.237	0.035	255	255	Wortmannin	4	13.6986	7.75
94	94	10	2.432	0.243	0.036	255	255	Wortmannin	4	13.6986	7.83333
95	95	12	3.021	0.252	0.045	255	255	Wortmannin	4	16.4384	7.91667
96	96	8	2.438	0.305	0.036	255	255	Wortmannin	4	10.9589	8
97	97	10	2.374	0.237	0.035	255	255	Wortmannin	4	13.6986	8.08333
98	98	6	2.067	0.345	0.031	255	255	Wortmannin	4	8.21918	8.16667
99	99	7	1.818	0.26	0.027	255	255	Wortmannin	4	9.58904	8.25
100	100	7	1.862	0.266	0.028	255	255	Wortmannin	4	9.58904	8.33333
101	101	7	2.061	0.294	0.031	255	255	Wortmannin	4	9.58904	8.41667
102	102	6	1.645	0.274	0.025	255	255	Wortmannin	4	8.21918	8.5
103	103	4	1.574	0.394	0.023	255	255	Wortmannin	4	5.47945	8.58333
104	104	7	2.227	0.318	0.033	255	255	Wortmannin	4	9.58904	8.66667
105	105	5	1.907	0.381	0.028	255	255	Wortmannin	4	6.84932	8.75
106	106	4	1.408	0.352	0.021	255	255	Wortmannin	4	5.47945	8.83333
107	107	6	1.792	0.299	0.027	255	255	Wortmannin	4	8.21918	8.91667
108	108	5	1.53	0.306	0.023	255	255	Wortmannin	4	6.84932	9
109	109	6	1.894	0.316	0.028	255	255	Wortmannin	4	8.21918	9.08333
110	110	7	1.875	0.268	0.028	255	255	Wortmannin	4	9.58904	9.16667
111	111	5	1.389	0.278	0.021	255	255	Wortmannin	4	6.84932	9.25
112	112	5	1.069	0.214	0.016	255	255	Wortmannin	4	6.84932	9.33333
113	113	5	0.877	0.175	0.013	255	255	Wortmannin	4	6.84932	9.41667
114	114	4	1.018	0.254	0.015	255	255	Wortmannin	4	5.47945	9.5
115	115	4	0.595	0.149	0.009	255	255	Wortmannin	4	5.47945	9.58333
116	116	4	0.531	0.133	0.008	255	255	Wortmannin	4	5.47945	9.66667
117	117	6	0.998	0.166	0.015	255	255	Wortmannin	4	8.21918	9.75
118	118	7	1.299	0.186	0.019	255	255	Wortmannin	4	9.58904	9.83333
119	119	5	1.12	0.224	0.017	255	255	Wortmannin	4	6.84932	9.91667
120	120	6	1.248	0.208	0.019	255	255	Wortmannin	4	8.21918	10
121	121	6	1.21	0.202	0.018	255	255	Wortmannin	4	8.21918	10.0833
122	122	6	0.813	0.135	0.012	255	255	Wortmannin	4	8.21918	10.1667
123	123	5	0.71	0.142	0.011	255	255	Wortmannin	4	6.84932	10.25
124	124	7	1.126	0.161	0.017	255	255	Wortmannin	4	9.58904	10.3333
125	125	8	1.44	0.18	0.021	255	255	Wortmannin	4	10.9589	10.4167
126	126	7	0.941	0.134	0.014	255	255	Wortmannin	4	9.58904	10.5
127	127	4	0.621	0.155	0.009	255	255	Wortmannin	4	5.47945	10.5833
128	128	4	0.941	0.235	0.014	255	255	Wortmannin	4	5.47945	10.6667
129	129	5	1.389	0.278	0.021	255	255	Wortmannin	4	6.84932	10.75
130	130	5	1.024	0.205	0.015	255	255	Wortmannin	4	6.84932	10.8333
131	131	4	0.992	0.248	0.015	255	255	Wortmannin	4	5.47945	10.9167
132	132	4	0.723	0.181	0.011	255	255	Wortmannin	4	5.47945	11
133	133	3	0.467	0.156	0.007	255	255	Wortmannin	4	4.10959	11.0833
134	134	4	0.634	0.158	0.009	255	255	Wortmannin	4	5.47945	11.1667
135	135	5	0.762	0.152	0.011	255	255	Wortmannin	4	6.84932	11.25
136	136	2	0.358	0.179	0.005	255	255	Wortmannin	4	2.73973	11.3333
137	137	5	0.998	0.2	0.015	255	255	Wortmannin	4	6.84932	11.4167
138	138	6	1.082	0.18	0.016	255	255	Wortmannin	4	8.21918	11.5
139	139	4	0.512	0.128	0.008	255	255	Wortmannin	4	5.47945	11.5833
140	140	3	0.307	0.102	0.005	255	255	Wortmannin	4	4.10959	11.6667
141	141	3	0.454	0.151	0.007	255	255	Wortmannin	4	4.10959	11.75
142	142	5	0.704	0.141	0.01	255	255	Wortmannin	4	6.84932	11.8333
143	143	7	1.069	0.153	0.016	255	255	Wortmannin	4	9.58904	11.9167
144	144	4	0.819	0.205	0.012	255	255	Wortmannin	4	5.47945	12
145	145	4	0.64	0.16	0.01	255	255	Wortmannin	4	5.47945	12.0833
146	146	4	0.704	0.176	0.01	255	255	Wortmannin	4	5.47945	12.1667
147	147	3	0.582	0.194	0.009	255	255	Wortmannin	4	4.10959	12.25
148	148	3	0.55	0.183	0.008	255	255	Wortmannin	4	4.10959	12.3333
149	149	4	0.678	0.17	0.01	255	255	Wortmannin	4	5.47945	12.4167
150	150	2	0.589	0.294	0.009	255	255	Wortmannin	4	2.73973	12.5
151	151	2	0.333	0.166	0.005	255	255	Wortmannin	4	2.73973	12.5833
152	152	3	0.71	0.237	0.011	255	255	Wortmannin	4	4.10959	12.6667
153	153	4	0.525	0.131	0.008	255	255	Wortmannin	4	5.47945	12.75
154	154	2	0.346	0.173	0.005	255	255	Wortmannin	4	2.73973	12.8333
155	155	2	0.269	0.134	0.004	255	255	Wortmannin	4	2.73973	12.9167
156	156	1	0.205	0.205	0.003	255	255	Wortmannin	4	1.36986	13
157	157	1	0.186	0.186	0.003	255	255	Wortmannin	4	1.36986	13.0833
158	158	3	0.41	0.137	0.006	255	255	Wortmannin	4	4.10959	13.1667
159	159	1	0.134	0.134	0.002	255	255	Wortmannin	4	1.36986	13.25
160	160	3	0.339	0.113	0.005	255	255	Wortmannin	4	4.10959	13.3333
161	161	2	0.269	0.134	0.004	255	255	Wortmannin	4	2.73973	13.4167
162	162	2	0.288	0.144	0.004	255	255	Wortmannin	4	2.73973	13.5
163	163	2	0.32	0.16	0.005	255	255	Wortmannin	4	2.73973	13.5833
164	164	2	0.48	0.24	0.007	255	255	Wortmannin	4	2.73973	13.6667
165	165	2	0.442	0.221	0.007	255	255	Wortmannin	4	2.73973	13.75
166	166	1	0.166	0.166	0.002	255	255	Wortmannin	4	1.36986	13.8333
167	167	2	0.256	0.128	0.004	255	255	Wortmannin	4	2.73973	13.9167
168	168	2	0.262	0.131	0.004	255	255	Wortmannin	4	2.73973	14
169	169	2	0.397	0.198	0.006	255	255	Wortmannin	4	2.73973	14.0833
170	170	1	0.166	0.166	0.002	255	255	Wortmannin	4	1.36986	14.1667
171	171	1	0.237	0.237	0.004	255	255	Wortmannin	4	1.36986	14.25
172	172	1	0.269	0.269	0.004	255	255	Wortmannin	4	1.36986	14.3333
173	173	1	0.269	0.269	0.004	255	255	Wortmannin	4	1.36986	14.4167
174	174	1	0.122	0.122	0.002	255	255	Wortmannin	4	1.36986	14.5
175	175	0	0		0			Wortmannin	4	0	14.5833
176	176	0	0		0			Wortmannin	4	0	14.6667
177	177	1	0.237	0.237	0.004	255	255	Wortmannin	4	1.36986	14.75
178	178	1	0.173	0.173	0.003	255	255	Wortmannin	4	1.36986	14.8333
179	179	1	0.186	0.186	0.003	255	255	Wortmannin	4	1.36986	14.9167
180	180	1	0.173	0.173	0.003	255	255	Wortmannin	4	1.36986	15
0	0	229	119.584	0.522	1.782	255	255	DMSO	0	86.4151	0
1	1	256	110.989	0.434	1.654	255	255	DMSO	0	96.6038	0.0833333
2	2	246	121.914	0.496	1.817	255	255	DMSO	0	92.8302	0.166667
3	3	263	117.024	0.445	1.744	255	255	DMSO	0	99.2453	0.25
4	4	238	120.608	0.507	1.797	255	255	DMSO	0	89.8113	0.333333
5	5	245	121.21	0.495	1.806	255	255	DMSO	0	92.4528	0.416667
6	6	244	118.144	0.484	1.76	255	255	DMSO	0	92.0755	0.5
7	7	244	119.002	0.488	1.773	255	255	DMSO	0	92.0755	0.583333
8	8	206	117.446	0.57	1.75	255	255	DMSO	0	77.7358	0.666667
9	9	199	112.582	0.566	1.678	255	255	DMSO	0	75.0943	0.75
10	10	194	113.21	0.584	1.687	255	255	DMSO	0	73.2075	0.833333
11	11	195	113.184	0.58	1.687	255	255	DMSO	0	73.5849	0.916667
12	12	239	119.853	0.501	1.786	255	255	DMSO	0	90.1887	1
13	13	232	118.33	0.51	1.763	255	255	DMSO	0	87.5472	1.08333
14	14	246	119.834	0.487	1.786	255	255	DMSO	0	92.8302	1.16667
15	15	247	118.17	0.478	1.761	255	255	DMSO	0	93.2075	1.25
16	16	203	113.92	0.561	1.698	255	255	DMSO	0	76.6038	1.33333
17	17	187	111.827	0.598	1.666	255	255	DMSO	0	70.566	1.41667
18	18	182	111.219	0.611	1.657	255	255	DMSO	0	68.6792	1.5
19	19	189	112.998	0.598	1.684	255	255	DMSO	0	71.3208	1.58333
20	20	237	120.691	0.509	1.798	255	255	DMSO	0	89.434	1.66667
21	21	254	115.194	0.454	1.717	255	255	DMSO	0	95.8491	1.75
22	22	256	116.858	0.456	1.741	255	255	DMSO	0	96.6038	1.83333
23	23	256	118.976	0.465	1.773	255	255	DMSO	0	96.6038	1.91667
24	24	204	115.584	0.567	1.722	255	255	DMSO	0	76.9811	2
25	25	194	116.07	0.598	1.73	255	255	DMSO	0	73.2075	2.08333
26	26	199	116.928	0.588	1.742	255	255	DMSO	0	75.0943	2.16667
27	27	211	118.458	0.561	1.765	255	255	DMSO	0	79.6226	2.25
28	28	229	118.042	0.515	1.759	255	255	DMSO	0	86.4151	2.33333
29	29	265	119.795	0.452	1.785	255	255	DMSO	0	100	2.41667
30	30	258	120.397	0.467	1.794	255	255	DMSO	0	97.3585	2.5
31	31	247	121.062	0.49	1.804	255	255	DMSO	0	93.2075	2.58333
32	32	218	122.726	0.563	1.829	255	255	DMSO	0	82.2642	2.66667
33	33	220	123.2	0.56	1.836	255	255	DMSO	0	83.0189	2.75
34	34	208	119.962	0.577	1.788	255	255	DMSO	0	78.4906	2.83333
35	35	215	124.704	0.58	1.858	255	255	DMSO	0	81.1321	2.91667
36	36	236	124.518	0.528	1.855	255	255	DMSO	0	89.0566	3
37	37	258	126.048	0.489	1.878	255	255	DMSO	0	97.3585	3.08333
38	38	249	127.072	0.51	1.894	255	255	DMSO	0	93.9623	3.16667
39	39	248	125.946	0.508	1.877	255	255	DMSO	0	93.5849	3.25
40	40	248	124.678	0.503	1.858	255	255	DMSO	0	93.5849	3.33333
41	41	245	124.032	0.506	1.848	255	255	DMSO	0	92.4528	3.41667
42	42	240	124.685	0.52	1.858	255	255	DMSO	0	90.566	3.5
43	43	247	127.648	0.517	1.902	255	255	DMSO	0	93.2075	3.58333
44	44	250	127.936	0.512	1.906	255	255	DMSO	0	94.3396	3.66667
45	45	254	128.237	0.505	1.911	255	255	DMSO	0	95.8491	3.75
46	46	252	131.296	0.521	1.956	255	255	DMSO	0	95.0943	3.83333
47	47	250	130.95	0.524	1.951	255	255	DMSO	0	94.3396	3.91667
48	48	249	130.746	0.525	1.948	255	255	DMSO	0	93.9623	4
49	49	257	130.778	0.509	1.949	255	255	DMSO	0	96.9811	4.08333
50	50	240	128.614	0.536	1.917	255	255	DMSO	0	90.566	4.16667
51	51	237	126.79	0.535	1.889	255	255	DMSO	0	89.434	4.25
52	52	245	125.824	0.514	1.875	255	255	DMSO	0	92.4528	4.33333
53	53	238	124.698	0.524	1.858	255	255	DMSO	0	89.8113	4.41667
54	54	245	124	0.506	1.848	255	255	DMSO	0	92.4528	4.5
55	55	235	124.288	0.529	1.852	255	255	DMSO	0	88.6792	4.58333
56	56	232	122.624	0.529	1.827	255	255	DMSO	0	87.5472	4.66667
57	57	242	126.061	0.521	1.878	255	255	DMSO	0	91.3208	4.75
58	58	247	125.562	0.508	1.871	255	255	DMSO	0	93.2075	4.83333
59	59	234	123.443	0.528	1.839	255	255	DMSO	0	88.3019	4.91667
60	60	235	122.272	0.52	1.822	255	255	DMSO	0	88.6792	5
61	61	224	122.534	0.547	1.826	255	255	DMSO	0	84.5283	5.08333
62	62	219	120.806	0.552	1.8	255	255	DMSO	0	82.6415	5.16667
63	63	217	119.578	0.551	1.782	255	255	DMSO	0	81.8868	5.25
64	64	227	121.702	0.536	1.814	255	255	DMSO	0	85.6604	5.33333
65	65	256	123.302	0.482	1.837	255	255	DMSO	0	96.6038	5.41667
66	66	252	123.725	0.491	1.844	255	255	DMSO	0	95.0943	5.5
67	67	250	122.637	0.491	1.827	255	255	DMSO	0	94.3396	5.58333
68	68	238	122.234	0.514	1.821	255	255	DMSO	0	89.8113	5.66667
69	69	252	123.622	0.491	1.842	255	255	DMSO	0	95.0943	5.75
70	70	240	120.589	0.502	1.797	255	255	DMSO	0	90.566	5.83333
71	71	250	121.19	0.485	1.806	255	255	DMSO	0	94.3396	5.91667
72	72	251	122.982	0.49	1.833	255	255	DMSO	0	94.717	6
73	73	240	119.2	0.497	1.776	255	255	DMSO	0	90.566	6.08333
74	74	225	119.52	0.531	1.781	255	255	DMSO	0	84.9057	6.16667
75	75	229	116.838	0.51	1.741	255	255	DMSO	0	86.4151	6.25
76	76	244	118.17	0.484	1.761	255	255	DMSO	0	92.0755	6.33333
77	77	249	117.03	0.47	1.744	255	255	DMSO	0	93.9623	6.41667
78	78	235	114.79	0.488	1.711	255	255	DMSO	0	88.6792	6.5
79	79	249	115.539	0.464	1.722	255	255	DMSO	0	93.9623	6.58333
80	80	235	115.475	0.491	1.721	255	255	DMSO	0	88.6792	6.66667
81	81	211	112.582	0.534	1.678	255	255	DMSO	0	79.6226	6.75
82	82	222	112.653	0.507	1.679	255	255	DMSO	0	83.7736	6.83333
83	83	207	113.408	0.548	1.69	255	255	DMSO	0	78.1132	6.91667
84	84	226	112.365	0.497	1.674	255	255	DMSO	0	85.283	7
85	85	245	116.346	0.475	1.734	255	255	DMSO	0	92.4528	7.08333
86	86	250	115.392	0.462	1.719	255	255	DMSO	0	94.3396	7.16667
87	87	253	115.597	0.457	1.723	255	255	DMSO	0	95.4717	7.25
88	88	249	116.742	0.469	1.74	255	255	DMSO	0	93.9623	7.33333
89	89	252	116.448	0.462	1.735	255	255	DMSO	0	95.0943	7.41667
90	90	240	114.368	0.477	1.704	255	255	DMSO	0	90.566	7.5
91	91	247	113.939	0.461	1.698	255	255	DMSO	0	93.2075	7.58333
92	92	242	114.08	0.471	1.7	255	255	DMSO	0	91.3208	7.66667
93	93	232	114.406	0.493	1.705	255	255	DMSO	0	87.5472	7.75
94	94	240	115.52	0.481	1.721	255	255	DMSO	0	90.566	7.83333
95	95	229	115.661	0.505	1.723	255	255	DMSO	0	86.4151	7.91667
96	96	233	114.458	0.491	1.706	255	255	DMSO	0	87.9245	8
97	97	238	112.832	0.474	1.681	255	255	DMSO	0	89.8113	8.08333
98	98	236	113.594	0.481	1.693	255	255	DMSO	0	89.0566	8.16667
99	99	237	113.318	0.478	1.689	255	255	DMSO	0	89.434	8.25
100	100	235	111.738	0.475	1.665	255	255	DMSO	0	88.6792	8.33333
101	101	238	111.174	0.467	1.657	255	255	DMSO	0	89.8113	8.41667
102	102	225	108.25	0.481	1.613	255	255	DMSO	0	84.9057	8.5
103	103	228	109.792	0.482	1.636	255	255	DMSO	0	86.0377	8.58333
104	104	222	107.616	0.485	1.604	255	255	DMSO	0	83.7736	8.66667
105	105	236	111.955	0.474	1.668	255	255	DMSO	0	89.0566	8.75
106	106	222	109.811	0.495	1.636	255	255	DMSO	0	83.7736	8.83333
107	107	241	111.341	0.462	1.659	255	255	DMSO	0	90.9434	8.91667
108	108	228	112.986	0.496	1.684	255	255	DMSO	0	86.0377	9
109	109	228	113.619	0.498	1.693	255	255	DMSO	0	86.0377	9.08333
110	110	227	115.341	0.508	1.719	255	255	DMSO	0	85.6604	9.16667
111	111	233	115.43	0.495	1.72	255	255	DMSO	0	87.9245	9.25
112	112	233	114.208	0.49	1.702	255	255	DMSO	0	87.9245	9.33333
113	113	220	111.59	0.507	1.663	255	255	DMSO	0	83.0189	9.41667
114	114	218	110.854	0.509	1.652	255	255	DMSO	0	82.2642	9.5
115	115	207	110.426	0.533	1.645	255	255	DMSO	0	78.1132	9.58333
116	116	226	113.107	0.5	1.685	255	255	DMSO	0	85.283	9.66667
117	117	229	115.136	0.503	1.716	255	255	DMSO	0	86.4151	9.75
118	118	221	113.018	0.511	1.684	255	255	DMSO	0	83.3962	9.83333
119	119	226	113.542	0.502	1.692	255	255	DMSO	0	85.283	9.91667
120	120	225	112.979	0.502	1.684	255	255	DMSO	0	84.9057	10
121	121	220	112.915	0.513	1.683	255	255	DMSO	0	83.0189	10.0833
122	122	224	113.005	0.504	1.684	255	255	DMSO	0	84.5283	10.1667
123	123	213	111.315	0.523	1.659	255	255	DMSO	0	80.3774	10.25
124	124	218	112.755	0.517	1.68	255	255	DMSO	0	82.2642	10.3333
125	125	225	111.379	0.495	1.66	255	255	DMSO	0	84.9057	10.4167
126	126	217	112.013	0.516	1.669	255	255	DMSO	0	81.8868	10.5
127	127	213	110.97	0.521	1.654	255	255	DMSO	0	80.3774	10.5833
128	128	223	113.709	0.51	1.694	255	255	DMSO	0	84.1509	10.6667
129	129	245	116.768	0.477	1.74	255	255	DMSO	0	92.4528	10.75
130	130	253	118.163	0.467	1.761	255	255	DMSO	0	95.4717	10.8333
131	131	241	118.707	0.493	1.769	255	255	DMSO	0	90.9434	10.9167
132	132	246	119.174	0.484	1.776	255	255	DMSO	0	92.8302	11
133	133	246	119.462	0.486	1.78	255	255	DMSO	0	92.8302	11.0833
134	134	235	116.902	0.497	1.742	255	255	DMSO	0	88.6792	11.1667
135	135	229	119.245	0.521	1.777	255	255	DMSO	0	86.4151	11.25
136	136	241	118.496	0.492	1.766	255	255	DMSO	0	90.9434	11.3333
137	137	244	120.755	0.495	1.799	255	255	DMSO	0	92.0755	11.4167
138	138	243	118.746	0.489	1.769	255	255	DMSO	0	91.6981	11.5
139	139	230	116.403	0.506	1.735	255	255	DMSO	0	86.7925	11.5833
140	140	231	114.317	0.495	1.703	255	255	DMSO	0	87.1698	11.6667
141	141	247	115.091	0.466	1.715	255	255	DMSO	0	93.2075	11.75
142	142	239	112.819	0.472	1.681	255	255	DMSO	0	90.1887	11.8333
143	143	239	116.474	0.487	1.736	255	255	DMSO	0	90.1887	11.9167
144	144	231	116.563	0.505	1.737	255	255	DMSO	0	87.1698	12
145	145	229	115.386	0.504	1.719	255	255	DMSO	0	86.4151	12.0833
146	146	241	117.018	0.486	1.744	255	255	DMSO	0	90.9434	12.1667
147	147	242	116.896	0.483	1.742	255	255	DMSO	0	91.3208	12.25
148	148	239	113.984	0.477	1.698	255	255	DMSO	0	90.1887	12.3333
149	149	238	112.698	0.474	1.679	255	255	DMSO	0	89.8113	12.4167
150	150	234	110.688	0.473	1.649	255	255	DMSO	0	88.3019	12.5
151	151	236	110.752	0.469	1.65	255	255	DMSO	0	89.0566	12.5833
152	152	220	110.88	0.504	1.652	255	255	DMSO	0	83.0189	12.6667
153	153	228	111.955	0.491	1.668	255	255	DMSO	0	86.0377	12.75
154	154	206	108.051	0.525	1.61	255	255	DMSO	0	77.7358	12.8333
155	155	227	109.779	0.484	1.636	255	255	DMSO	0	85.6604	12.9167
156	156	226	107.648	0.476	1.604	255	255	DMSO	0	85.283	13
157	157	219	106.336	0.486	1.585	255	255	DMSO	0	82.6415	13.0833
158	158	214	106.81	0.499	1.592	255	255	DMSO	0	80.7547	13.1667
159	159	209	105.011	0.502	1.565	255	255	DMSO	0	78.8679	13.25
160	160	196	100.006	0.51	1.49	255	255	DMSO	0	73.9623	13.3333
161	161	231	107.731	0.466	1.605	255	255	DMSO	0	87.1698	13.4167
162	162	217	104.205	0.48	1.553	255	255	DMSO	0	81.8868	13.5
163	163	218	105.875	0.486	1.578	255	255	DMSO	0	82.2642	13.5833
164	164	199	101.229	0.509	1.508	255	255	DMSO	0	75.0943	13.6667
165	165	209	103.616	0.496	1.544	255	255	DMSO	0	78.8679	13.75
166	166	202	104.467	0.517	1.557	255	255	DMSO	0	76.2264	13.8333
167	167	206	104.864	0.509	1.563	255	255	DMSO	0	77.7358	13.9167
168	168	195	102.707	0.527	1.53	255	255	DMSO	0	73.5849	14
169	169	202	103.802	0.514	1.547	255	255	DMSO	0	76.2264	14.0833
170	170	197	102.061	0.518	1.521	255	255	DMSO	0	74.3396	14.1667
171	171	211	103.834	0.492	1.547	255	255	DMSO	0	79.6226	14.25
172	172	201	101.363	0.504	1.51	255	255	DMSO	0	75.8491	14.3333
173	173	236	106.426	0.451	1.586	255	255	DMSO	0	89.0566	14.4167
174	174	237	105.709	0.446	1.575	255	255	DMSO	0	89.434	14.5
175	175	236	106.144	0.45	1.582	255	255	DMSO	0	89.0566	14.5833
176	176	241	106.918	0.444	1.593	255	255	DMSO	0	90.9434	14.6667
177	177	234	107.891	0.461	1.608	255	255	DMSO	0	88.3019	14.75
178	178	231	103.782	0.449	1.546	255	255	DMSO	0	87.1698	14.8333
179	179	231	104.333	0.452	1.555	255	255	DMSO	0	87.1698	14.9167
180	180	223	101.587	0.456	1.514	255	255	DMSO	0	84.1509	15
0	0	46	25.363	0.551	0.378	255	255	DMSO	1	71.875	0
1	1	42	24.474	0.583	0.365	255	255	DMSO	1	65.625	0.0833333
2	2	44	25.005	0.568	0.373	255	255	DMSO	1	68.75	0.166667
3	3	50	26.669	0.533	0.397	255	255	DMSO	1	78.125	0.25
4	4	50	26.669	0.533	0.397	255	255	DMSO	1	78.125	0.333333
5	5	49	27.072	0.552	0.403	255	255	DMSO	1	76.5625	0.416667
6	6	47	26.771	0.57	0.399	255	255	DMSO	1	73.4375	0.5
7	7	46	27.2	0.591	0.405	255	255	DMSO	1	71.875	0.583333
[truncated: 716 more rows]

## Sheet: Figure 3d
um	HRS	WDFY2
0	9.19935	21.8022
0.08	23.5937	27.561
0.16	50.6597	41.1091
0.24	80.0494	56.0284
0.32	90.7743	61.8316
0.4	78.2605	54.5195
0.48	61.9244	41.4892
0.56	59.6732	33.4794
0.64	74.2539	35.7236
0.72	96.1885	49.8216
0.8	100	73.6974
0.88	78.0269	95.116
0.96	46.7536	100
1.04	23.4991	79.2933
1.12	13.0804	50.801
1.2	11.0536	29.101
1.28	13.1301	18.5708
1.36	15.3055	15.9521
1.44	16.7927	15.433

## Sheet: Figure 3e
Figure 3e

## Sheet: Figure 3f
Liposome size	HRS			WDFY2
800	1.0456	0.805248	0.97079	0.892583	0.727756	0.87139
400	0.785349	0.869699	0.851154	0.877366	0.733953	0.831265
200	1.00695	1.02436	1.0059	1.01963	0.887721	0.861508
100	1.18018	1.18052	1.17726	0.958946	1.33435	1.04981
50	1.02475	1.1808	1.02198	1.30597	1.58052	1.52643

## Sheet: Figure 4a
Protein IDs	Majority protein IDs	Peptide counts (all)	Peptide counts (razor+unique)	Peptide counts (unique)	Protein names	Gene names	Fasta headers	Number of proteins	Peptides	Razor + unique peptides	Unique peptides	Peptides S1_1	Peptides S1_2	Peptides S1_3	Peptides S2_1	Peptides S2_2	Peptides S2_3	Razor + unique peptides S1_1	Razor + unique peptides S1_2	Razor + unique peptides S1_3	Razor + unique peptides S2_1	Razor + unique peptides S2_2	Razor + unique peptides S2_3	Unique peptides S1_1	Unique peptides S1_2	Unique peptides S1_3	Unique peptides S2_1	Unique peptides S2_2	Unique peptides S2_3	Sequence coverage [%]	Unique + razor sequence coverage [%]	Unique sequence coverage [%]	Mol. weight [kDa]	Sequence length	Sequence lengths	Fraction average	Fraction 1	Experiment S1_1	Experiment S1_2	Experiment S1_3	Experiment S2_1	Experiment S2_2	Experiment S2_3	PEP	Sequence coverage S1_1 [%]	Sequence coverage S1_2 [%]	Sequence coverage S1_3 [%]	Sequence coverage S2_1 [%]	Sequence coverage S2_2 [%]
Q15424-2;Q15424;B7ZLP6;A0AV56;F5GZU3;B7Z2F6;K7EII0;K7ES42	Q15424-2;Q15424;B7ZLP6;A0AV56;F5GZU3;B7Z2F6	17;17;17;17;14;14;4;3	17;17;17;17;14;14;4;3	10;10;10;10;7;7;3;3	Scaffold attachment factor B1	SAFB	>sp|Q15424-2|SAFB1_HUMAN Isoform 2 of Scaffold attachment factor B1 OS=Homo sapiens GN=SAFB;>sp|Q15424|SAFB1_HUMAN Scaffold attachment factor B1 OS=Homo sapiens GN=SAFB PE=1 SV=4;>tr|B7ZLP6|B7ZLP6_HUMAN SAFB protein OS=Homo sapiens GN=SAFB PE=2 SV=1;>tr|A0	8	17	17	10	11	12	10	12	10	6	11	12	10	12	10	6	5	6	5	8	8	5	23.1	23.1	12.9	95.18	848	848;915;916;917;747;759;153;106	1	67	12	13	11	13	11	7	1.2045e-111	19.5	19.6	19.1	17.3	16.6
A0JLT2-2;J3KR33;A0JLT2	A0JLT2-2;J3KR33;A0JLT2	1;1;1	1;1;1	1;1;1	Mediator of RNA polymerase II transcription subunit 19	MED19	>sp|A0JLT2-2|MED19_HUMAN Isoform 2 of Mediator of RNA polymerase II transcription subunit 19 OS=Homo sapiens GN=MED19;>tr|J3KR33|J3KR33_HUMAN Mediator of RNA polymerase II transcription subunit 19 OS=Homo sapiens GN=MED19 PE=4 SV=1;>sp|A0JLT2|MED19_HUMAN M	3	1	1	1	1	1	0	0	0	0	1	1	0	0	0	0	1	1	0	0	0	0	12.9	12.9	12.9	20.431	194	194;244;244	1	2	1	1					0.0019257	12.9	12.9	0	0	0
Q86X10-2;A2A2F0;Q86X10-3;A2A2E9;Q86X10	Q86X10-2;A2A2F0;Q86X10-3;A2A2E9;Q86X10	1;1;1;1;1	1;1;1;1;1	1;1;1;1;1	Ral GTPase-activating protein subunit beta	RALGAPB	>sp|Q86X10-2|RLGPB_HUMAN Isoform 2 of Ral GTPase-activating protein subunit beta OS=Homo sapiens GN=RALGAPB;>tr|A2A2F0|A2A2F0_HUMAN Ral GTPase-activating protein subunit beta (Fragment) OS=Homo sapiens GN=RALGAPB PE=4 SV=1;>sp|Q86X10-3|RLGPB_HUMAN Isoform	5	1	1	1	0	0	0	1	1	1	0	0	0	1	1	1	0	0	0	1	1	1	1.3	1.3	1.3	141.86	1273	1273;1323;1490;1491;1494	1	3				1	1	1	0.00025023	0	0	0	1.3	1.3
Q5HYZ1;A2ABB6	Q5HYZ1;A2ABB6	3;3	1;1	1;1		WDR46	>tr|Q5HYZ1|Q5HYZ1_HUMAN WD repeat-containing protein 46 (Fragment) OS=Homo sapiens GN=WDR46 PE=2 SV=2;>tr|A2ABB6|A2ABB6_HUMAN WD repeat-containing protein 46 (Fragment) OS=Homo sapiens GN=WDR46 PE=4 SV=1	2	3	1	1	1	3	2	1	0	0	0	1	0	0	0	0	0	1	0	0	0	0	17.7	6.8	6.8	35.759	322	322;322	1	1		1					2.3455e-14	4.3	17.7	10.9	4.3	0
A2BED6;A2BED7;H0YIM0;H0YHA9;Q96KQ7-2;B0UZY3;Q96KQ7;B0UZY0;A2ABF8;B0UZY1;A2ABF9;H0Y4K5	A2BED6;A2BED7;H0YIM0;H0YHA9;Q96KQ7-2;B0UZY3;Q96KQ7;B0UZY0;A2ABF8;B0UZY1;A2ABF9	4;4;4;4;4;4;4;4;4;4;4;1	4;4;4;4;4;4;4;4;4;4;4;1	4;4;4;4;4;4;4;4;4;4;4;1	Histone-lysine N-methyltransferase EHMT2	EHMT2	>tr|A2BED6|A2BED6_HUMAN Histone-lysine N-methyltransferase EHMT2 (Fragment) OS=Homo sapiens GN=EHMT2 PE=3 SV=1;>tr|A2BED7|A2BED7_HUMAN Histone-lysine N-methyltransferase EHMT2 (Fragment) OS=Homo sapiens GN=EHMT2 PE=3 SV=1;>tr|H0YIM0|H0YIM0_HUMAN Histone-ly	12	4	4	4	4	2	2	0	1	0	4	2	2	0	1	0	4	2	2	0	1	0	6.8	6.8	6.8	99.541	888	888;922;1031;1031;1176;1176;1210;1233;1233;1267;1267;298	1	9	4	2	2		1		2.83e-15	6.8	4.2	2.9	0	2.3
A6NC89;Q9BZ76;Q96NU0;H0Y5V6;H0Y6H2;Q96NU0-4;B1AMA1;Q96NU0-3;Q96NU0-2;F2Z2X6;F2Z2X5;E2QRH2;B1AM99;B1AMA2;Q9BZ76-2;H3BLY1	A6NC89;Q9BZ76;Q96NU0;H0Y5V6;H0Y6H2;Q96NU0-4;B1AMA1;Q96NU0-3;Q96NU0-2;F2Z2X6;F2Z2X5;E2QRH2;B1AM99;B1AMA2;Q9BZ76-2;H3BLY1	2;2;2;1;1;1;1;1;1;1;1;1;1;1;1;1	2;2;2;1;1;1;1;1;1;1;1;1;1;1;1;1	2;2;2;1;1;1;1;1;1;1;1;1;1;1;1;1	Contactin-associated protein-like 3;Contactin-associated protein-like 3B	CNTNAP3;CNTNAP3B	>tr|A6NC89|A6NC89_HUMAN Contactin-associated protein-like 3 OS=Homo sapiens GN=CNTNAP3 PE=2 SV=2;>sp|Q9BZ76|CNTP3_HUMAN Contactin-associated protein-like 3 OS=Homo sapiens GN=CNTNAP3 PE=2 SV=3;>sp|Q96NU0|CNT3B_HUMAN Contactin-associated protein-like 3B OS=	16	2	2	2	1	0	0	1	0	0	1	0	0	1	0	0	1	0	0	1	0	0	1.8	1.8	1.8	132.15	1207	1207;1288;1288;180;290;292;292;380;604;604;605;652;745;1039;1127;1176	1	2	1			1			0.0039256	0.7	0	0	1.2	0
A6ND36;A6ND36-2	A6ND36;A6ND36-2	6;4	6;4	6;4	Protein FAM83G	FAM83G	>sp|A6ND36|FA83G_HUMAN Protein FAM83G OS=Homo sapiens GN=FAM83G PE=1 SV=2;>sp|A6ND36-2|FA83G_HUMAN Isoform 2 of Protein FAM83G OS=Homo sapiens GN=FAM83G	2	6	6	6	0	0	0	4	3	4	0	0	0	4	3	4	0	0	0	4	3	4	10.7	10.7	10.7	90.834	823	823;477	1	11				4	3	4	8.9801e-14	0	0	0	8.1	6.3
P79522-2;P79522;A6NDA2	P79522-2;P79522;A6NDA2	1;1;1	1;1;1	1;1;1	Proline-rich protein 3	PRR3	>sp|P79522-2|PRR3_HUMAN Isoform 2 of Proline-rich protein 3 OS=Homo sapiens GN=PRR3;>sp|P79522|PRR3_HUMAN Proline-rich protein 3 OS=Homo sapiens GN=PRR3 PE=2 SV=2;>tr|A6NDA2|A6NDA2_HUMAN Proline-rich protein 3 OS=Homo sapiens GN=PRR3 PE=2 SV=2	3	1	1	1	1	1	1	1	1	1	1	1	1	1	1	1	1	1	1	1	1	1	10.2	10.2	10.2	18.644	167	167;188;253	1	10	1	2	2	2	2	1	3.4308e-07	10.2	10.2	10.2	10.2	10.2
A6NHQ2	A6NHQ2	3	1	1	rRNA/tRNA 2-O-methyltransferase fibrillarin-like protein 1	FBLL1	>sp|A6NHQ2|FBLL1_HUMAN rRNA/tRNA 2-O-methyltransferase fibrillarin-like protein 1 OS=Homo sapiens GN=FBLL1 PE=1 SV=1	1	3	1	1	3	3	2	2	2	2	1	1	1	1	1	1	1	1	1	1	1	1	11.1	3.3	3.3	34.675	333	333	1	6	1	1	1	1	1	1	4.4382e-16	11.1	11.1	6.6	6.6	6.6
A7KAX9-2;A7KAX9	A7KAX9-2;A7KAX9	1;1	1;1	1;1	Rho GTPase-activating protein 32	ARHGAP32	>sp|A7KAX9-2|RHG32_HUMAN Isoform 2 of Rho GTPase-activating protein 32 OS=Homo sapiens GN=ARHGAP32;>sp|A7KAX9|RHG32_HUMAN Rho GTPase-activating protein 32 OS=Homo sapiens GN=ARHGAP32 PE=1 SV=1	2	1	1	1	0	0	0	0	0	1	0	0	0	0	0	1	0	0	0	0	0	1	1.1	1.1	1.1	190.97	1738	1738;2087	1	1						1	0.00016179	0	0	0	0	0
B4E3S0;Q9ULV4;A7MAP0;A7MAP1	B4E3S0;Q9ULV4;A7MAP0;A7MAP1	1;1;1;1	1;1;1;1	1;1;1;1	Coronin;Coronin-1C	CORO1C	>tr|B4E3S0|B4E3S0_HUMAN Coronin OS=Homo sapiens GN=CORO1C PE=2 SV=1;>sp|Q9ULV4|COR1C_HUMAN Coronin-1C OS=Homo sapiens GN=CORO1C PE=1 SV=1;>tr|A7MAP0|A7MAP0_HUMAN Coronin OS=Homo sapiens GN=CORO1C PE=2 SV=1;>tr|A7MAP1|A7MAP1_HUMAN Coronin OS=Homo sapiens GN	4	1	1	1	0	1	0	0	0	0	0	1	0	0	0	0	0	1	0	0	0	0	4.3	4.3	4.3	41.603	369	369;474;480;527	1	1		1					0.0040809	0	4.3	0	0	0
Q96HA1-2;A8CG34-2;Q96HA1-3;A8MXF9;A8CG34;Q96HA1;A8MY32;C9JFL1	Q96HA1-2;A8CG34-2;Q96HA1-3;A8MXF9;A8CG34;Q96HA1	3;3;3;3;3;3;1;1	3;3;3;3;3;3;1;1	3;3;3;3;3;3;1;1	Nuclear envelope pore membrane protein POM 121C;Nuclear envelope pore membrane protein POM 121	POM121;POM121C	>sp|Q96HA1-2|P121A_HUMAN Isoform 2 of Nuclear envelope pore membrane protein POM 121 OS=Homo sapiens GN=POM121;>sp|A8CG34-2|P121C_HUMAN Isoform 2 of Nuclear envelope pore membrane protein POM 121C OS=Homo sapiens GN=POM121C;>sp|Q96HA1-3|P121A_HUMAN Isoform	8	3	3	3	1	0	2	0	0	0	1	0	2	0	0	0	1	0	2	0	0	0	4.1	4.1	4.1	99.036	984	984;987;999;999;1229;1249;42;107	1	3	1		2				0.00010735	0.9	0	3.2	0	0
A8K8G0;P51858-2;P51858;Q5SZ07	A8K8G0;P51858-2;P51858;Q5SZ07	1;1;1;1	1;1;1;1	1;1;1;1	Hepatoma-derived growth factor	HDGF	>tr|A8K8G0|A8K8G0_HUMAN Hepatoma-derived growth factor OS=Homo sapiens GN=HDGF PE=2 SV=1;>sp|P51858-2|HDGF_HUMAN Isoform 2 of Hepatoma-derived growth factor OS=Homo sapiens GN=HDGF;>sp|P51858|HDGF_HUMAN Hepatoma-derived growth factor OS=Homo sapiens GN=HDG	4	1	1	1	0	0	0	0	1	1	0	0	0	0	1	1	0	0	0	0	1	1	8.2	8.2	8.2	22.964	208	208;233;240;256	1	2					1	1	2.9743e-05	0	0	0	0	8.2
Q49AN9;F5H013;P62308;A8MWD9	Q49AN9;F5H013;P62308;A8MWD9	1;1;1;1	1;1;1;1	1;1;1;1	Small nuclear ribonucleoprotein G;Small nuclear ribonucleoprotein G-like protein	SNRPG	>tr|Q49AN9|Q49AN9_HUMAN SNRPG protein OS=Homo sapiens GN=SNRPG PE=4 SV=1;>tr|F5H013|F5H013_HUMAN Small nuclear ribonucleoprotein G OS=Homo sapiens GN=SNRPG PE=2 SV=1;>sp|P62308|RUXG_HUMAN Small nuclear ribonucleoprotein G OS=Homo sapiens GN=SNRPG PE=1 SV=1	4	1	1	1	1	1	1	1	1	1	1	1	1	1	1	1	1	1	1	1	1	1	20.3	20.3	20.3	7.1013	64	64;68;76;76	1	6	1	1	1	1	1	1	0.00010577	20.3	20.3	20.3	20.3	20.3
P43243;A8MXP9;D6REM6;D6R991;H0Y8T4;B3KM87;P43243-2;D6RCM3;D6REK4;D6R8Z5;D6RBI2;D6RE02;D6RIA2;D6RB45;D6R9F3;D6RAM9;D6RAY2;D6RBS2;D6RBK5	P43243;A8MXP9;D6REM6;D6R991	11;11;10;9;5;5;5;3;3;3;3;3;3;2;2;2;2;2;2	11;11;10;9;5;5;5;3;3;3;3;3;3;2;2;2;2;2;2	11;11;10;9;5;5;5;3;3;3;3;3;3;2;2;2;2;2;2	Matrin-3	MATR3	>sp|P43243|MATR3_HUMAN Matrin-3 OS=Homo sapiens GN=MATR3 PE=1 SV=2;>tr|A8MXP9|A8MXP9_HUMAN Matrin-3 OS=Homo sapiens GN=MATR3 PE=4 SV=1;>tr|D6REM6|D6REM6_HUMAN Matrin-3 OS=Homo sapiens GN=MATR3 PE=2 SV=1;>tr|D6R991|D6R991_HUMAN Matrin-3 (Fragment) OS=Homo s	19	11	11	11	6	5	4	9	9	7	6	5	4	9	9	7	6	5	4	9	9	7	24.2	24.2	24.2	94.622	847	847;895;794;433;334;509;559;99;100;107;109;125;172;47;78;81;86;87;121	1	40	6	5	4	9	9	7	6.8375e-58	11.9	8.5	7.4	20.9	21.1
Q8IYB3-2;Q8IYB3;A9Z1X7;E9PCT1;M0R088;M0R1E7;M0QXG5;B4DED5	Q8IYB3-2;Q8IYB3;A9Z1X7;E9PCT1;M0R088	8;8;8;8;6;3;3;2	8;8;8;8;6;3;3;2	8;8;8;8;6;3;3;2	Serine/arginine repetitive matrix protein 1	SRRM1	>sp|Q8IYB3-2|SRRM1_HUMAN Isoform 2 of Serine/arginine repetitive matrix protein 1 OS=Homo sapiens GN=SRRM1;>sp|Q8IYB3|SRRM1_HUMAN Serine/arginine repetitive matrix protein 1 OS=Homo sapiens GN=SRRM1 PE=1 SV=2;>tr|A9Z1X7|A9Z1X7_HUMAN Serine/arginine repetit	8	8	8	8	2	2	2	7	7	4	2	2	2	7	7	4	2	2	2	7	7	4	11.6	11.6	11.6	102.12	902	902;904;913;916;681;79;102;318	1	28	2	3	2	8	8	5	4.0671e-52	2.4	4.9	4.9	9.8	11.5
Q9Y262-2;J3KN35;Q9Y262;B0QY89;B0QY90;C9JHP4;C9K0Q7;H7C3A0;H0Y7E6	Q9Y262-2;J3KN35;Q9Y262;B0QY89;B0QY90	14;14;14;14;9;5;5;3;1	14;14;14;14;9;5;5;3;1	14;14;14;14;9;5;5;3;1	Eukaryotic translation initiation factor 3 subunit L	EIF3L	>sp|Q9Y262-2|EIF3L_HUMAN Isoform 2 of Eukaryotic translation initiation factor 3 subunit L OS=Homo sapiens GN=EIF3L;>tr|J3KN35|J3KN35_HUMAN Eukaryotic translation initiation factor 3 subunit L OS=Homo sapiens GN=EIF3L PE=4 SV=1;>sp|Q9Y262|EIF3L_HUMAN Eukar	9	14	14	14	0	0	0	12	12	11	0	0	0	12	12	11	0	0	0	12	12	11	39.1	39.1	39.1	61.013	516	516;531;564;607;466;150;183;127;109	1	35				12	12	11	3.2428e-91	0	0	0	33.5	34.5
Q01844-6;B0QYK0;Q01844-3;Q01844;Q01844-5;Q01844-2;C9JGE3;F8WC90;Q01844-4	Q01844-6;B0QYK0;Q01844-3;Q01844;Q01844-5;Q01844-2;C9JGE3	14;14;14;14;14;13;13;1;1	14;14;14;14;14;13;13;1;1	2;2;2;2;2;1;1;1;1	RNA-binding protein EWS	EWSR1	>sp|Q01844-6|EWS_HUMAN Isoform 6 of RNA-binding protein EWS OS=Homo sapiens GN=EWSR1;>tr|B0QYK0|B0QYK0_HUMAN RNA-binding protein EWS OS=Homo sapiens GN=EWSR1 PE=4 SV=1;>sp|Q01844-3|EWS_HUMAN Isoform 3 of RNA-binding protein EWS OS=Homo sapiens GN=EWSR1;>sp	9	14	14	2	13	14	14	12	10	10	13	14	14	12	10	10	2	2	2	2	1	1	23	23	7.2	62.507	600	600;618;655;656;661;583;583;293;354	1	199	35	43	38	32	32	19	0	22.2	23	23	22	18.5
B0V0F8;O60231;F8VPA4;B0V0F7;Q5SQH5	B0V0F8;O60231	3;3;1;1;1	2;2;1;1;1	2;2;1;1;1	Putative pre-mRNA-splicing factor ATP-dependent RNA helicase DHX16	DHX16	>tr|B0V0F8|B0V0F8_HUMAN Putative pre-mRNA-splicing factor ATP-dependent RNA helicase DHX16 (Fragment) OS=Homo sapiens GN=DHX16 PE=2 SV=1;>sp|O60231|DHX16_HUMAN Putative pre-mRNA-splicing factor ATP-dependent RNA helicase DHX16 OS=Homo sapiens GN=DHX16 PE=1	5	3	2	2	1	0	0	3	3	3	0	0	0	2	2	2	0	0	0	2	2	2	5.4	4	4	76.932	669	669;1041;147;188;560	1	6				2	2	2	2.2133e-11	1.3	0	0	5.4	5.4
P55769;B1AHD1	P55769;B1AHD1	1;1	1;1	1;1	NHP2-like protein 1	NHP2L1	>sp|P55769|NH2L1_HUMAN NHP2-like protein 1 OS=Homo sapiens GN=NHP2L1 PE=1 SV=3;>tr|B1AHD1|B1AHD1_HUMAN NHP2-like protein 1 OS=Homo sapiens GN=NHP2L1 PE=4 SV=1	2	1	1	1	1	1	1	1	1	1	1	1	1	1	1	1	1	1	1	1	1	1	9.4	9.4	9.4	14.173	128	128;132	1	6	1	1	1	1	1	1	1.6427e-06	9.4	9.4	9.4	9.4	9.4
B1AKC7;Q9UJF2-2;Q9UJF2;H0Y638;Q5VWQ8-3;Q5VWQ8-4;Q5VWQ8-2;H0Y3A3;G3XA90;Q5VWQ8;Q96PV0-3;Q96PV0-2;B7ZCA0;Q96PV0-4;Q96PV0;M0QX12;Q86YV0-2;Q86YV0	B1AKC7;Q9UJF2-2;Q9UJF2;H0Y638	27;27;26;16;2;2;2;2;2;2;2;2;2;2;2;1;1;1	27;27;26;16;2;2;2;2;2;2;2;2;2;2;2;1;1;1	27;27;26;16;2;2;2;2;2;2;2;2;2;2;2;1;1;1	Ras GTPase-activating protein nGAP	RASAL2	>tr|B1AKC7|B1AKC7_HUMAN Ras GTPase-activating protein nGAP OS=Homo sapiens GN=RASAL2 PE=4 SV=1;>sp|Q9UJF2-2|NGAP_HUMAN Isoform 2 of Ras GTPase-activating protein nGAP OS=Homo sapiens GN=RASAL2;>sp|Q9UJF2|NGAP_HUMAN Ras GTPase-activating protein nGAP OS=Hom	18	27	27	27	0	0	0	22	15	14	0	0	0	22	15	14	0	0	0	22	15	14	31	31	31	142.87	1269	1269;1280;1139;693;967;1036;1065;1069;1132;1189;1284;1285;1292;1299;1343;445;943;1011	1	52				22	16	14	5.8393e-122	0	0	0	24.1	20.5
Q9NRA8-2;B1AKL3;Q9NRA8;B1AKL4;B0QYZ7;B4DR76;B1AKL5	Q9NRA8-2;B1AKL3;Q9NRA8;B1AKL4;B0QYZ7;B4DR76	5;5;5;4;3;3;1	5;5;5;4;3;3;1	5;5;5;4;3;3;1	Eukaryotic translation initiation factor 4E transporter	EIF4ENIF1	>sp|Q9NRA8-2|4ET_HUMAN Isoform 2 of Eukaryotic translation initiation factor 4E transporter OS=Homo sapiens GN=EIF4ENIF1;>tr|B1AKL3|B1AKL3_HUMAN Eukaryotic translation initiation factor 4E transporter OS=Homo sapiens GN=EIF4ENIF1 PE=4 SV=1;>sp|Q9NRA8|4ET_H	7	5	5	5	0	0	0	4	4	3	0	0	0	4	4	3	0	0	0	4	4	3	9.4	9.4	9.4	88.097	810	810;811;985;961;239;640;188	1	11				4	4	3	2.5952e-19	0	0	0	8	7.7
E9PGB8;B1AMA5;Q9BPZ7-4;Q9BPZ7-2;Q9BPZ7;B1AMA6;Q9BPZ7-5;Q9BPZ7-6;Q9BPZ7-3;B7Z5E5	E9PGB8;B1AMA5;Q9BPZ7-4;Q9BPZ7-2;Q9BPZ7;B1AMA6;Q9BPZ7-5;Q9BPZ7-6;Q9BPZ7-3	3;3;3;3;3;2;2;2;2;1	3;3;3;3;3;2;2;2;2;1	3;3;3;3;3;2;2;2;2;1	Target of rapamycin complex 2 subunit MAPKAP1	MAPKAP1	>tr|E9PGB8|E9PGB8_HUMAN Target of rapamycin complex 2 subunit MAPKAP1 OS=Homo sapiens GN=MAPKAP1 PE=2 SV=1;>tr|B1AMA5|B1AMA5_HUMAN Target of rapamycin complex 2 subunit MAPKAP1 (Fragment) OS=Homo sapiens GN=MAPKAP1 PE=2 SV=1;>sp|Q9BPZ7-4|SIN1_HUMAN Isoform	10	3	3	3	0	0	0	2	2	1	0	0	0	2	2	1	0	0	0	2	2	1	21.6	21.6	21.6	27.149	245	245;253;330;486;522;127;323;372;475;235	1	5				2	2	1	1.5059e-16	0	0	0	11	15.1
B1AVT0;P49760-3;P49760	B1AVT0;P49760-3;P49760	1;1;1	1;1;1	1;1;1	Dual specificity protein kinase CLK2	CLK2	>tr|B1AVT0|B1AVT0_HUMAN Dual-specificity protein kinase CLK2 OS=Homo sapiens GN=CLK2 PE=4 SV=1;>sp|P49760-3|CLK2_HUMAN Isoform 3 of Dual specificity protein kinase CLK2 OS=Homo sapiens GN=CLK2;>sp|P49760|CLK2_HUMAN Dual specificity protein kinase CLK2 OS=H	3	1	1	1	0	0	0	1	1	1	0	0	0	1	1	1	0	0	0	1	1	1	2.8	2.8	2.8	59.874	497	497;498;499	1	3				1	1	1	3.2147e-11	0	0	0	2.8	2.8
B2RTY4-5;H3BRD5;B2RTY4-2;B2RTY4;B2RTY4-4;H3BMM1;H3BV44;H3BP49;H3BU05	B2RTY4-5;H3BRD5;B2RTY4-2;B2RTY4;B2RTY4-4;H3BMM1;H3BV44	3;3;3;3;3;2;2;1;1	2;2;2;2;2;1;2;1;1	2;2;2;2;2;1;2;1;1	Unconventional myosin-IXa	MYO9A	>sp|B2RTY4-5|MYO9A_HUMAN Isoform 5 of Unconventional myosin-IXa OS=Homo sapiens GN=MYO9A;>tr|H3BRD5|H3BRD5_HUMAN Unconventional myosin-IXa OS=Homo sapiens GN=MYO9A PE=2 SV=1;>sp|B2RTY4-2|MYO9A_HUMAN Isoform 2 of Unconventional myosin-IXa OS=Homo sapiens GN	9	3	2	2	0	0	0	2	2	1	0	0	0	1	1	0	0	0	0	1	1	0	1.4	1	1	265.41	2312	2312;2396;2529;2548;2619;1301;1398;194;463	1	2				1	1		4.618e-07	0	0	0	1	0.9
H0YH88;H0YHC3;F8W020;F8W118;F8VXI6;F8VUX1;F8VY35;B3KV44;F8VV59;F8W543;B7Z9C2;B3KNT8;F8W0J6;F5H4R6;H0YIV4;P55209	H0YH88;H0YHC3;F8W020;F8W118;F8VXI6;F8VUX1;F8VY35;B3KV44;F8VV59;F8W543;B7Z9C2;B3KNT8;F8W0J6;F5H4R6;H0YIV4;P55209	2;2;2;2;2;2;2;2;2;2;2;2;2;2;2;2	2;2;2;2;2;2;2;2;2;2;2;2;2;2;2;2	2;2;2;2;2;2;2;2;2;2;2;2;2;2;2;2	Nucleosome assembly protein 1-like 1	NAP1L1	>tr|H0YH88|H0YH88_HUMAN Nucleosome assembly protein 1-like 1 (Fragment) OS=Homo sapiens GN=NAP1L1 PE=3 SV=1;>tr|H0YHC3|H0YHC3_HUMAN Nucleosome assembly protein 1-like 1 (Fragment) OS=Homo sapiens GN=NAP1L1 PE=2 SV=1;>tr|F8W020|F8W020_HUMAN Nucleosome assem	16	2	2	2	1	1	1	2	2	1	1	1	1	2	2	1	1	1	1	2	2	1	16.4	16.4	16.4	20.966	177	177;198;207;209;215;237;264;323;327;328;349;368;379;383;385;391	1	8	1	1	1	2	2	1	1.4188e-13	6.2	6.2	6.2	16.4	16.4
Q8IXK0-2;B3KPJ4;Q8IXK0-4;Q8IXK0;Q8IXK0-5;Q8IXK0-3;C9J3D2;H7C528;Q8NDX5-2;Q8NDX5;Q8NDX5-7	Q8IXK0-2;B3KPJ4;Q8IXK0-4;Q8IXK0;Q8IXK0-5;Q8IXK0-3;C9J3D2	6;6;6;6;6;4;4;2;2;2;2	6;6;6;6;6;4;4;2;2;2;2	6;6;6;6;6;4;4;2;2;2;2	Polyhomeotic-like protein 2	PHC2	>sp|Q8IXK0-2|PHC2_HUMAN Isoform 2 of Polyhomeotic-like protein 2 OS=Homo sapiens GN=PHC2;>tr|B3KPJ4|B3KPJ4_HUMAN Polyhomeotic-like protein 2 OS=Homo sapiens GN=PHC2 PE=2 SV=1;>sp|Q8IXK0-4|PHC2_HUMAN Isoform 4 of Polyhomeotic-like protein 2 OS=Homo sapiens	11	6	6	6	3	3	2	4	6	6	3	3	2	4	6	6	3	3	2	4	6	6	21.7	21.7	21.7	35.759	323	323;464;829;858;859;267;317;161;964;983;995	1	25	3	3	2	5	6	6	2.3123e-33	11.5	9.3	6.5	13.9	21.7
O15372;B3KS98;E5RJT0;E5RGU4;E5RFH0;E5RFW7	O15372;B3KS98;E5RJT0	11;11;8;3;2;1	11;11;8;3;2;1	11;11;8;3;2;1	Eukaryotic translation initiation factor 3 subunit H	EIF3H	>sp|O15372|EIF3H_HUMAN Eukaryotic translation initiation factor 3 subunit H OS=Homo sapiens GN=EIF3H PE=1 SV=1;>tr|B3KS98|B3KS98_HUMAN Eukaryotic translation initiation factor 3 subunit H OS=Homo sapiens GN=EIF3S3 PE=2 SV=1;>tr|E5RJT0|E5RJT0_HUMAN Eukaryot	6	11	11	11	0	0	0	9	9	5	0	0	0	9	9	5	0	0	0	9	9	5	32.4	32.4	32.4	39.93	352	352;366;244;235;170;97	1	23				9	9	5	2.2921e-42	0	0	0	25.6	26.7
O00303;B3KSH1;B4DEW9;H0YDT6;E9PQV8	O00303;B3KSH1;B4DEW9	7;7;6;3;1	7;7;6;3;1	7;7;6;3;1	Eukaryotic translation initiation factor 3 subunit F	EIF3F	>sp|O00303|EIF3F_HUMAN Eukaryotic translation initiation factor 3 subunit F OS=Homo sapiens GN=EIF3F PE=1 SV=1;>tr|B3KSH1|B3KSH1_HUMAN Eukaryotic translation initiation factor 3 subunit F OS=Homo sapiens GN=EIF3F PE=2 SV=1;>tr|B4DEW9|B4DEW9_HUMAN Eukaryoti	5	7	7	7	0	0	0	6	5	6	0	0	0	6	5	6	0	0	0	6	5	6	30.3	30.3	30.3	37.563	357	357;372;208;100;124	1	17				6	5	6	1.1054e-47	0	0	0	21.8	17.1
F8W7U8;P49959;B3KTC7;P49959-2;F5GXT0	F8W7U8;P49959;B3KTC7;P49959-2;F5GXT0	4;4;4;3;2	4;4;4;3;2	4;4;4;3;2	Double-strand break repair protein MRE11A	MRE11A	>tr|F8W7U8|F8W7U8_HUMAN Double-strand break repair protein MRE11A OS=Homo sapiens GN=MRE11A PE=2 SV=1;>sp|P49959|MRE11_HUMAN Double-strand break repair protein MRE11A OS=Homo sapiens GN=MRE11A PE=1 SV=3;>tr|B3KTC7|B3KTC7_HUMAN Double-strand break repair pr	5	4	4	4	0	0	0	3	4	3	0	0	0	3	4	3	0	0	0	3	4	3	8.5	8.5	8.5	80.521	707	707;708;711;680;221	1	10				3	4	3	1.1134e-26	0	0	0	7.2	8.5
H0YLJ3;Q9UBU8-2;B3KTM8;Q9UBU8;Q9UBU8-3;H0YM21;H0YMJ0;H0YMT8;H0YNE0;H0YLV1	H0YLJ3;Q9UBU8-2;B3KTM8;Q9UBU8;Q9UBU8-3;H0YM21;H0YMJ0	6;6;6;6;5;4;4;2;2;1	3;3;3;3;2;2;3;2;2;1	3;3;3;3;2;2;3;2;2;1	Mortality factor 4-like protein 1	MORF4L1	>tr|H0YLJ3|H0YLJ3_HUMAN Mortality factor 4-like protein 1 OS=Homo sapiens GN=MORF4L1 PE=2 SV=1;>sp|Q9UBU8-2|MO4L1_HUMAN Isoform 2 of Mortality factor 4-like protein 1 OS=Homo sapiens GN=MORF4L1;>tr|B3KTM8|B3KTM8_HUMAN Mortality factor 4-like protein 1 OS=H	10	6	3	3	0	0	0	5	4	3	0	0	0	2	2	2	0	0	0	2	2	2	30.1	15.6	15.6	31.333	269	269;323;348;362;235;156;245;119;213;113	1	6				2	2	2	2.1541e-16	0	0	0	22.7	20.1
H7BXY1;P49796-2;Q5VZ06;E9PFF1;P49796-1;B3KUB2;P49796-4;P49796-6;P49796	H7BXY1;P49796-2;Q5VZ06;E9PFF1;P49796-1;B3KUB2;P49796-4;P49796-6;P49796	1;1;1;1;1;1;1;1;1	1;1;1;1;1;1;1;1;1	1;1;1;1;1;1;1;1;1	Regulator of G-protein signaling 3	RGS3	>tr|H7BXY1|H7BXY1_HUMAN Regulator of G-protein signalling 3, isoform CRA_i OS=Homo sapiens GN=RGS3 PE=4 SV=1;>sp|P49796-2|RGS3_HUMAN Isoform 2 of Regulator of G-protein signaling 3 OS=Homo sapiens GN=RGS3;>tr|Q5VZ06|Q5VZ06_HUMAN Regulator of G-protein sign	9	1	1	1	0	0	0	1	1	1	0	0	0	1	1	1	0	0	0	1	1	1	6.5	6.5	6.5	19.455	168	168;206;311;366;519;591;917;1094;1198	1	3				1	1	1	0.003986	0	0	0	6.5	6.5
J3QLE5;P14678-2;P63162;P14678;B3KVR1;P14678-3;J3KRY3	J3QLE5;P14678-2;P63162;P14678;B3KVR1;P14678-3	6;6;6;6;6;6;2	6;6;6;6;6;6;2	6;6;6;6;6;6;2	Small nuclear ribonucleoprotein-associated protein N;Small nuclear ribonucleoprotein-associated proteins B and B;Small nuclear ribonucleoprotein-associated protein	SNRPN;SNRPB	>tr|J3QLE5|J3QLE5_HUMAN Small nuclear ribonucleoprotein-associated protein N (Fragment) OS=Homo sapiens GN=SNRPN PE=4 SV=1;>sp|P14678-2|RSMB_HUMAN Isoform SM-B of Small nuclear ribonucleoprotein-associated proteins B and B OS=Homo sapiens GN=SNRPB;>sp|P63	7	6	6	6	4	4	2	4	4	5	4	4	2	4	4	5	4	4	2	4	4	5	26.6	26.6	26.6	17.546	169	169;231;240;240;244;289;59	1	26	5	5	2	4	4	6	1.1827e-21	21.3	26	8.9	21.3	21.3
F5GYV5;H7BZV4;B3V0L1;F8WCT1;Q66PJ3-4;Q66PJ3-3;Q66PJ3-2;Q66PJ3;F8WEP2;Q66PJ3-5;F5H7X4	F5GYV5;H7BZV4;B3V0L1;F8WCT1;Q66PJ3-4;Q66PJ3-3;Q66PJ3-2;Q66PJ3;F8WEP2;Q66PJ3-5;F5H7X4	4;4;4;4;4;4;4;4;3;3;2	4;4;4;4;4;4;4;4;3;3;2	4;4;4;4;4;4;4;4;3;3;2	ADP-ribosylation factor-like protein 6-interacting protein 4	ARL6IP4	>tr|F5GYV5|F5GYV5_HUMAN ADP-ribosylation factor-like protein 6-interacting protein 4 (Fragment) OS=Homo sapiens GN=ARL6IP4 PE=2 SV=1;>tr|H7BZV4|H7BZV4_HUMAN ADP-ribosylation factor-like protein 6-interacting protein 4 (Fragment) OS=Homo sapiens GN=ARL6IP4	11	4	4	4	4	4	2	3	4	3	4	4	2	3	4	3	4	4	2	3	4	3	19.9	19.9	19.9	23.687	211	211;216;226;229;338;341;352;360;170;304;307	1	20	4	4	2	3	4	3	3.5997e-20	19.9	19.9	16.1	16.1	19.9
E9PKE0;P78524-3;B4DDL8;P78524-2;P78524;H0YE59;E9PKM1;H0YEL1;E9PNX7;E9PLH5;E9PJC3	E9PKE0;P78524-3;B4DDL8;P78524-2;P78524;H0YE59;E9PKM1;H0YEL1;E9PNX7;E9PLH5;E9PJC3	2;2;2;2;2;1;1;1;1;1;1	2;2;2;2;2;1;1;1;1;1;1	2;2;2;2;2;1;1;1;1;1;1	Suppression of tumorigenicity 5 protein	ST5	>tr|E9PKE0|E9PKE0_HUMAN Suppression of tumorigenicity 5 protein (Fragment) OS=Homo sapiens GN=ST5 PE=2 SV=1;>sp|P78524-3|ST5_HUMAN Isoform 3 of Suppression of tumorigenicity 5 protein OS=Homo sapiens GN=ST5;>tr|B4DDL8|B4DDL8_HUMAN Suppression of tumorigeni	11	2	2	2	0	0	0	2	1	1	0	0	0	2	1	1	0	0	0	2	1	1	7.6	7.6	7.6	39.797	344	344;609;650;717;1137;98;179;184;217;328;356	1	4				2	1	1	6.2429e-10	0	0	0	7.6	4.1
B4DE85;Q9BUQ5;P48651	B4DE85;Q9BUQ5;P48651	2;2;2	2;2;2	2;2;2	Phosphatidylserine synthase 1	PTDSS1	>tr|B4DE85|B4DE85_HUMAN Phosphatidylserine synthase 1 OS=Homo sapiens GN=PTDSS1 PE=2 SV=1;>tr|Q9BUQ5|Q9BUQ5_HUMAN PTDSS1 protein OS=Homo sapiens GN=PTDSS1 PE=2 SV=2;>sp|P48651|PTSS1_HUMAN Phosphatidylserine synthase 1 OS=Homo sapiens GN=PTDSS1 PE=1 SV=1	3	2	2	2	1	2	2	2	2	2	1	2	2	2	2	2	1	2	2	2	2	2	9	9	9	34.579	301	301;327;473	1	11	1	2	2	2	2	2	2.168e-10	4.3	9	9	9	9
Q7Z5H3;B4DED8;Q7Z5H3-3;A6NJ38;D6RBJ8	Q7Z5H3;B4DED8;Q7Z5H3-3;A6NJ38;D6RBJ8	15;15;13;11;9	15;15;13;11;9	1;1;1;1;1	Rho GTPase-activating protein 22	ARHGAP22	>sp|Q7Z5H3|RHG22_HUMAN Rho GTPase-activating protein 22 OS=Homo sapiens GN=ARHGAP22 PE=1 SV=1;>tr|B4DED8|B4DED8_HUMAN Rho GTPase-activating protein 22 OS=Homo sapiens GN=ARHGAP22 PE=2 SV=1;>sp|Q7Z5H3-3|RHG22_HUMAN Isoform 3 of Rho GTPase-activating protein	5	15	15	1	0	0	0	13	13	9	0	0	0	13	13	9	0	0	0	1	1	1	28.5	28.5	2	76.778	698	698;704;608;539;261	1	37				13	15	9	1.4288e-48	0	0	0	25.9	26.1
Q9NP97;B4DFR2;B1AKR6;Q8TF09;H3BNG9;H3BPA0;Q9NP97-2;Q7Z4M1;H3BQI1	Q9NP97;B4DFR2;B1AKR6;Q8TF09	4;4;3;2;1;1;1;1;1	4;4;3;2;1;1;1;1;1	4;4;3;2;1;1;1;1;1	Dynein light chain roadblock-type 1;Dynein light chain roadblock-type 2	DYNLRB1;DYNLRB2	>sp|Q9NP97|DLRB1_HUMAN Dynein light chain roadblock-type 1 OS=Homo sapiens GN=DYNLRB1 PE=1 SV=3;>tr|B4DFR2|B4DFR2_HUMAN Dynein light chain roadblock-type 1 OS=Homo sapiens GN=DYNLRB1 PE=2 SV=1;>tr|B1AKR6|B1AKR6_HUMAN Dynein light chain roadblock-type 1 OS=	9	4	4	4	3	3	3	4	4	4	3	3	3	4	4	4	3	3	3	4	4	4	60.4	60.4	60.4	10.921	96	96;121;148;96;40;44;47;54;125	1	21	3	3	3	4	4	4	3.5317e-19	38.5	43.8	43.8	60.4	60.4
C9JUG7;B4DG50;F8W9N7;P52907;P47755	C9JUG7;B4DG50;F8W9N7;P52907;P47755	1;1;1;1;1	1;1;1;1;1	1;1;1;1;1	F-actin-capping protein subunit alpha-1;F-actin-capping protein subunit alpha-2	CAPZA2;CAPZA1	>tr|C9JUG7|C9JUG7_HUMAN F-actin-capping protein subunit alpha-2 OS=Homo sapiens GN=CAPZA2 PE=2 SV=1;>tr|B4DG50|B4DG50_HUMAN F-actin-capping protein subunit alpha-2 OS=Homo sapiens GN=CAPZA2 PE=2 SV=1;>tr|F8W9N7|F8W9N7_HUMAN F-actin-capping protein subunit	5	1	1	1	0	0	0	1	1	1	0	0	0	1	1	1	0	0	0	1	1	1	6.8	6.8	6.8	16.698	146	146;172;174;286;286	1	5				2	2	1	0.00094845	0	0	0	6.8	6.8
B4DH53;Q66K74;M0QXQ9;M0QY41;M0QZ50;M0R1M7;M0R1J2	B4DH53;Q66K74	8;8;2;2;1;1;1	8;8;2;2;1;1;1	8;8;2;2;1;1;1	Microtubule-associated protein 1S;MAP1S heavy chain;MAP1S light chain	MAP1S	>tr|B4DH53|B4DH53_HUMAN MAP1S light chain OS=Homo sapiens GN=MAP1S PE=2 SV=1;>sp|Q66K74|MAP1S_HUMAN Microtubule-associated protein 1S OS=Homo sapiens GN=MAP1S PE=1 SV=2	7	8	8	8	0	0	0	7	6	4	0	0	0	7	6	4	0	0	0	7	6	4	11	11	11	109.79	1033	1033;1059;186;190;93;120;188	1	17				7	6	4	8.6845e-46	0	0	0	9.8	9.8
B4DIT7;P21980;F5H6P0;P21980-2;A2A2A0;A2A299;P21980-3	B4DIT7;P21980;F5H6P0;P21980-2	6;6;4;3;2;2;2	6;6;4;3;2;2;2	6;6;4;3;2;2;2	Protein-glutamine gamma-glutamyltransferase 2	TGM2	>tr|B4DIT7|B4DIT7_HUMAN Protein-glutamine gamma-glutamyltransferase 2 OS=Homo sapiens GN=TGM2 PE=2 SV=1;>sp|P21980|TGM2_HUMAN Protein-glutamine gamma-glutamyltransferase 2 OS=Homo sapiens GN=TGM2 PE=1 SV=2;>tr|F5H6P0|F5H6P0_HUMAN Protein-glutamine gamma-gl	7	6	6	6	4	5	3	4	5	4	4	5	3	4	5	4	4	5	3	4	5	4	12.9	12.9	12.9	68.648	606	606;687;627;548;160;281;349	1	25	4	5	3	4	5	4	7.3653e-25	8.3	9.4	4.6	8.6	10.7
B4DJP7;P62318;H3BT13	B4DJP7;P62318	3;3;1	3;3;1	3;3;1	Small nuclear ribonucleoprotein Sm D3	SNRPD3	>tr|B4DJP7|B4DJP7_HUMAN Small nuclear ribonucleoprotein Sm D3 OS=Homo sapiens GN=SNRPD3 PE=2 SV=1;>sp|P62318|SMD3_HUMAN Small nuclear ribonucleoprotein Sm D3 OS=Homo sapiens GN=SNRPD3 PE=1 SV=1	3	3	3	3	2	2	3	2	2	2	2	2	3	2	2	2	2	2	3	2	2	2	39.2	39.2	39.2	13.291	120	120;126;62	1	14	2	2	3	2	2	3	1.7421e-12	15.8	15.8	39.2	15.8	15.8
B4DKM5;P45880-2;P45880;P45880-1	B4DKM5;P45880-2;P45880;P45880-1	1;1;1;1	1;1;1;1	1;1;1;1	Voltage-dependent anion-selective channel protein 2	VDAC2	>tr|B4DKM5|B4DKM5_HUMAN Voltage-dependent anion-selective channel protein 2 OS=Homo sapiens GN=VDAC2 PE=2 SV=1;>sp|P45880-2|VDAC2_HUMAN Isoform 2 of Voltage-dependent anion-selective channel protein 2 OS=Homo sapiens GN=VDAC2;>sp|P45880|VDAC2_HUMAN Voltage	4	1	1	1	1	1	1	1	1	0	1	1	1	1	1	0	1	1	1	1	1	0	3.9	3.9	3.9	27.478	255	255;283;294;309	1	5	1	1	1	1	1		0.00084979	3.9	3.9	3.9	3.9	3.9
B4DL14;P36542-2;P36542	B4DL14;P36542-2;P36542	6;6;6	6;6;6	6;6;6	ATP synthase subunit gamma;ATP synthase subunit gamma, mitochondrial	ATP5C1	>tr|B4DL14|B4DL14_HUMAN ATP synthase subunit gamma OS=Homo sapiens GN=ATP5C1 PE=2 SV=1;>sp|P36542-2|ATPG_HUMAN Isoform Heart of ATP synthase subunit gamma, mitochondrial OS=Homo sapiens GN=ATP5C1;>sp|P36542|ATPG_HUMAN ATP synthase subunit gamma, mitochondr	3	6	6	6	1	1	1	5	5	3	1	1	1	5	5	3	1	1	1	5	5	3	35.6	35.6	35.6	27.512	250	250;297;298	1	17	1	1	1	6	5	3	2.8125e-15	4.8	4.8	4.8	31.2	29.6
B4DL79;O95235;D6R9E4;D6RBN1	B4DL79;O95235	3;3;1;1	3;3;1;1	3;3;1;1	Kinesin-like protein KIF20A	KIF20A	>tr|B4DL79|B4DL79_HUMAN Kinesin-like protein KIF20A OS=Homo sapiens GN=KIF20A PE=2 SV=1;>sp|O95235|KI20A_HUMAN Kinesin-like protein KIF20A OS=Homo sapiens GN=KIF20A PE=1 SV=1	4	3	3	3	0	0	0	2	2	1	0	0	0	2	2	1	0	0	0	2	2	1	5.5	5.5	5.5	98.099	872	872;890;159;225	1	5				2	2	1	5.3049e-08	0	0	0	4.5	2.5
F8W0G4;F8VXH9;F8W1G6;H3BRU6;B4DLC0;G3V0E8;F8VZX2;B4DXP5;Q15366-4;Q15366-5;Q15366-6;Q15366-3;Q15366;Q15366-2;F8VTZ0;H3BND9;J3QT27;P57721-2;P57721-3;P57721-5;E9PFP8;P57721-4;P57721	F8W0G4;F8VXH9;F8W1G6;H3BRU6;B4DLC0;G3V0E8;F8VZX2;B4DXP5;Q15366-4;Q15366-5;Q15366-6;Q15366-3;Q15366;Q15366-2	3;3;3;3;3;3;3;3;3;3;3;3;3;3;1;1;1;1;1;1;1;1;1	2;2;2;2;2;2;2;2;2;2;2;2;2;2;0;1;0;0;0;0;0;0;0	2;2;2;2;2;2;2;2;2;2;2;2;2;2;0;1;0;0;0;0;0;0;0	Poly(rC)-binding protein 2	PCBP2	>tr|F8W0G4|F8W0G4_HUMAN Poly(rC)-binding protein 2 (Fragment) OS=Homo sapiens GN=PCBP2 PE=2 SV=1;>tr|F8VXH9|F8VXH9_HUMAN Poly(rC)-binding protein 2 (Fragment) OS=Homo sapiens GN=PCBP2 PE=2 SV=1;>tr|F8W1G6|F8W1G6_HUMAN Poly(rC)-binding protein 2 (Fragment)	23	3	2	2	1	1	1	3	3	1	1	1	1	2	2	1	1	1	1	2	2	1	34.8	27.8	27.8	16.637	158	158;160;202;301;301;318;321;322;331;335;361;362;365;366;64;112;322;345;346;351;361;370;371	1	8	1	1	1	2	2	1	7.0157e-46	8.2	8.2	8.2	34.8	34.8
Q5TDE7;Q5TDE8;B4DLZ9;Q5VTB9	Q5TDE7;Q5TDE8;B4DLZ9;Q5VTB9	3;3;3;3	3;3;3;3	3;3;3;3	E3 ubiquitin-protein ligase RNF220	RNF220	>tr|Q5TDE7|Q5TDE7_HUMAN E3 ubiquitin-protein ligase RNF220 (Fragment) OS=Homo sapiens GN=RNF220 PE=4 SV=1;>tr|Q5TDE8|Q5TDE8_HUMAN E3 ubiquitin-protein ligase RNF220 (Fragment) OS=Homo sapiens GN=RNF220 PE=4 SV=1;>tr|B4DLZ9|B4DLZ9_HUMAN E3 ubiquitin-protein	4	3	3	3	2	2	2	3	2	1	2	2	2	3	2	1	2	2	2	3	2	1	12	12	12	29.304	259	259;260;353;566	1	12	2	2	2	3	2	1	1.0017e-10	9.3	9.3	9.3	12	9.3
M0R3D6;M0R1A7;M0R117;B4DM74;Q02543;M0R0P7	M0R3D6;M0R1A7;M0R117;B4DM74;Q02543;M0R0P7	7;7;7;7;7;4	7;7;7;7;7;4	7;7;7;7;7;4	60S ribosomal protein L18a	RPL18A	>tr|M0R3D6|M0R3D6_HUMAN 60S ribosomal protein L18a (Fragment) OS=Homo sapiens GN=RPL18A PE=4 SV=1;>tr|M0R1A7|M0R1A7_HUMAN 60S ribosomal protein L18a OS=Homo sapiens GN=RPL18A PE=4 SV=1;>tr|M0R117|M0R117_HUMAN 60S ribosomal protein L18a OS=Homo sapiens GN=R	6	7	7	7	4	4	4	4	3	2	4	4	4	4	3	2	4	4	4	4	3	2	35.5	35.5	35.5	16.714	141	141;147;154;154;176;137	1	21	4	4	4	4	3	2	7.2384e-19	22.7	27	22.7	17.7	19.1
F5H702;B4DN34;Q96GC5	F5H702;B4DN34;Q96GC5	2;2;2	2;2;2	2;2;2	39S ribosomal protein L48, mitochondrial	MRPL48	>tr|F5H702|F5H702_HUMAN 39S ribosomal protein L48, mitochondrial OS=Homo sapiens GN=MRPL48 PE=4 SV=1;>tr|B4DN34|B4DN34_HUMAN 39S ribosomal protein L48, mitochondrial OS=Homo sapiens GN=MRPL48 PE=2 SV=1;>sp|Q96GC5|RM48_HUMAN 39S ribosomal protein L48, mitoc	3	2	2	2	1	1	0	1	2	2	1	1	0	1	2	2	1	1	0	1	2	2	22.1	22.1	22.1	12.77	113	113;194;212	1	7	1	1		1	2	2	2.6216e-11	10.6	10.6	0	10.6	22.1
E7ETU5;P29558-2;P29558;B4DN88;E7EPF2	E7ETU5;P29558-2;P29558;B4DN88;E7EPF2	2;2;2;2;1	1;1;1;1;0	1;1;1;1;0	RNA-binding motif, single-stranded-interacting protein 1	RBMS1	>tr|E7ETU5|E7ETU5_HUMAN RNA-binding motif, single-stranded-interacting protein 1 OS=Homo sapiens GN=RBMS1 PE=4 SV=1;>sp|P29558-2|RBMS1_HUMAN Isoform 2 of RNA-binding motif, single-stranded-interacting protein 1 OS=Homo sapiens GN=RBMS1;>sp|P29558|RBMS1_HUM	5	2	1	1	2	2	1	1	1	1	1	1	1	1	1	1	1	1	1	1	1	1	12.7	10	10	40.147	370	370;403;406;419;128	1	6	1	1	1	1	1	1	2.0669e-17	12.7	12.7	10	10	10
B4DNE4;G3V1Q4;Q16181-2;E7ES33;E7EPK1;Q16181;H0Y3Y4;H0YFF6;F5GZE5;F2Z3D3;Q5JXL7;Q5W161;Q6ZU15	B4DNE4;G3V1Q4;Q16181-2;E7ES33;E7EPK1;Q16181;H0Y3Y4;H0YFF6	7;7;7;7;7;7;6;6;3;1;1;1;1	7;7;7;7;7;7;6;6;3;1;1;1;1	7;7;7;7;7;7;6;6;3;1;1;1;1	Septin-7	2007-09-01	>tr|B4DNE4|B4DNE4_HUMAN Septin-7 OS=Homo sapiens GN=SEPT7 PE=2 SV=1;>tr|G3V1Q4|G3V1Q4_HUMAN Septin 7, isoform CRA_a OS=Homo sapiens GN=SEPT7 PE=3 SV=1;>sp|Q16181-2|SEPT7_HUMAN Isoform 2 of Septin-7 OS=Homo sapiens GN=SEPT7;>tr|E7ES33|E7ES33_HUMAN Septin-7	13	7	7	7	0	0	0	6	7	3	0	0	0	6	7	3	0	0	0	6	7	3	25.1	25.1	25.1	44.644	382	382;384;436;436;436;437;373;381;235;81;88;92;432	1	17				6	8	3	3.0066e-29	0	0	0	22	25.1
Q9Y3F4;B4DNJ6;H0YH33;B0AZV0	Q9Y3F4;B4DNJ6;H0YH33;B0AZV0	3;3;2;2	3;3;2;2	3;3;2;2	Serine-threonine kinase receptor-associated protein	STRAP	>sp|Q9Y3F4|STRAP_HUMAN Serine-threonine kinase receptor-associated protein OS=Homo sapiens GN=STRAP PE=1 SV=1;>tr|B4DNJ6|B4DNJ6_HUMAN Serine-threonine kinase receptor-associated protein OS=Homo sapiens GN=STRAP PE=2 SV=1;>tr|H0YH33|H0YH33_HUMAN Serine-thre	4	3	3	3	0	0	0	1	2	2	0	0	0	1	2	2	0	0	0	1	2	2	10.6	10.6	10.6	38.438	350	350;363;95;256	1	5				1	2	2	1.5159e-06	0	0	0	4.6	8.3
B4DNY1;P78332-2;F8WCA5;E9PGM9;P78332	B4DNY1;P78332-2;F8WCA5;E9PGM9;P78332	1;1;1;1;1	1;1;1;1;1	1;1;1;1;1	RNA-binding protein 6	RBM6	>tr|B4DNY1|B4DNY1_HUMAN RNA-binding protein 6 OS=Homo sapiens GN=RBM6 PE=2 SV=1;>sp|P78332-2|RBM6_HUMAN Isoform 2 of RNA-binding protein 6 OS=Homo sapiens GN=RBM6;>tr|F8WCA5|F8WCA5_HUMAN RNA-binding protein 6 OS=Homo sapiens GN=RBM6 PE=2 SV=1;>tr|E9PGM9|E9	5	1	1	1	0	0	0	1	1	1	0	0	0	1	1	1	0	0	0	1	1	1	3	3	3	53.252	465	465;601;697;991;1123	1	3				1	1	1	0.004486	0	0	0	3	3
B4DPY8;O94842;O15405-2;O15405;O94900;B4DQV8;Q96NM4-3;Q96NM4;G3XAC7;Q96NM4-2	B4DPY8;O94842	11;11;4;4;2;1;1;1;1;1	11;11;4;4;2;1;1;1;1;1	11;11;4;4;2;1;1;1;1;1	TOX high mobility group box family member 4	TOX4	>tr|B4DPY8|B4DPY8_HUMAN TOX high mobility group box family member 4 OS=Homo sapiens GN=TOX4 PE=2 SV=1;>sp|O94842|TOX4_HUMAN TOX high mobility group box family member 4 OS=Homo sapiens GN=TOX4 PE=1 SV=1	10	11	11	11	11	11	11	8	9	7	11	11	11	8	9	7	11	11	11	8	9	7	27.4	27.4	27.4	63.821	598	598;621;571;576;526;384;465;488;506;515	1	66	13	12	12	11	10	8	1.4418e-138	27.4	27.4	27.4	18.6	24.1
Q99880;Q99879;Q99877;Q93079;Q5QNW6;P62807;P58876;P57053;O60814;Q5QNW6-2;B4DR52	Q99880;Q99879;Q99877;Q93079;Q5QNW6;P62807;P58876;P57053;O60814;Q5QNW6-2;B4DR52	6;6;6;6;6;6;6;6;6;6;6	6;6;6;6;6;6;6;6;6;6;6	2;2;2;2;2;2;2;2;2;2;2	Histone H2B type 1-L;Histone H2B type 1-M;Histone H2B type 1-N;Histone H2B type 1-H;Histone H2B type 2-F;Histone H2B type 1-C/E/F/G/I;Histone H2B type 1-D;Histone H2B type F-S;Histone H2B type 1-K;Histone H2B	HIST1H2BL;HIST1H2BM;HIST1H2BN;HIST1H2BH;HIST2H2BF;HIST1H2BC;HIST1H2BD;H2BFS;HIST1H2BK	>sp|Q99880|H2B1L_HUMAN Histone H2B type 1-L OS=Homo sapiens GN=HIST1H2BL PE=1 SV=3;>sp|Q99879|H2B1M_HUMAN Histone H2B type 1-M OS=Homo sapiens GN=HIST1H2BM PE=1 SV=3;>sp|Q99877|H2B1N_HUMAN Histone H2B type 1-N OS=Homo sapiens GN=HIST1H2BN PE=1 SV=3;>sp|Q93	11	6	6	2	6	6	6	5	6	3	6	6	6	5	6	3	2	2	2	1	2	1	41.3	41.3	7.9	13.952	126	126;126;126;126;126;126;126;126;126;134;166	1	45	8	9	9	6	8	5	3.5691e-102	41.3	41.3	41.3	40.5	41.3
Q02809;B4DR87;Q5JXB9;Q5JXB8;Q5JXB7	Q02809;B4DR87	11;11;2;2;2	11;11;2;2;2	11;11;2;2;2	Procollagen-lysine,2-oxoglutarate 5-dioxygenase 1	PLOD1	>sp|Q02809|PLOD1_HUMAN Procollagen-lysine,2-oxoglutarate 5-dioxygenase 1 OS=Homo sapiens GN=PLOD1 PE=1 SV=2;>tr|B4DR87|B4DR87_HUMAN Procollagen-lysine,2-oxoglutarate 5-dioxygenase 1 OS=Homo sapiens GN=PLOD1 PE=2 SV=1	5	11	11	11	2	2	2	9	8	7	2	2	2	9	8	7	2	2	2	9	8	7	22.3	22.3	22.3	83.549	727	727;774;199;225;283	1	30	2	2	2	9	8	7	7.3399e-42	4	4	4	18.3	17.2
Q5R363;B4DS61;Q96SB4;H3BLV9;Q96SB4-3;H7C2I2;Q9UPE1-2;A8MPP7;Q9UPE1-3;A8MPY5;Q9UPE1-4;Q9UPE1;E7ETV6	Q5R363;B4DS61;Q96SB4;H3BLV9;Q96SB4-3	3;3;3;3;3;1;1;1;1;1;1;1;1	3;3;3;3;3;1;1;1;1;1;1;1;1	2;2;2;2;2;0;0;0;0;0;0;0;0	SRSF protein kinase 1	SRPK1	>tr|Q5R363|Q5R363_HUMAN SRSF protein kinase 1 OS=Homo sapiens GN=SRPK1 PE=4 SV=1;>tr|B4DS61|B4DS61_HUMAN SFRS protein kinase 1, isoform CRA_f OS=Homo sapiens GN=SRPK1 PE=2 SV=1;>sp|Q96SB4|SRPK1_HUMAN SRSF protein kinase 1 OS=Homo sapiens GN=SRPK1 PE=1 SV=2	13	3	3	2	0	0	0	2	3	1	0	0	0	2	3	1	0	0	0	1	2	1	6.6	6.6	4.9	62.032	547	547;639;655;671;826;129;491;492;533;534;566;567;634	1	6				2	3	1	1.2055e-12	0	0	0	4	6.6
B4E0X7;Q86XK6;B4DSM5;G3XAG1;Q96ME7	B4E0X7;Q86XK6;B4DSM5;G3XAG1;Q96ME7	1;1;1;1;1	1;1;1;1;1	1;1;1;1;1	Zinc finger protein 512	ZNF512	>tr|B4E0X7|B4E0X7_HUMAN Zinc finger protein 512 OS=Homo sapiens GN=ZNF512 PE=2 SV=1;>tr|Q86XK6|Q86XK6_HUMAN ZNF512 protein OS=Homo sapiens GN=ZNF512 PE=2 SV=1;>tr|B4DSM5|B4DSM5_HUMAN Zinc finger protein 512 OS=Homo sapiens GN=ZNF512 PE=2 SV=1;>tr|G3XAG1|G3	5	1	1	1	0	0	0	1	0	0	0	0	0	1	0	0	0	0	0	1	0	0	4.2	4.2	4.2	44.133	385	385;490;538;566;567	1	1				1			2.1148e-05	0	0	0	4.2	0
H0YA96;D6RAF8;H0Y8G5;Q14103-4;B4DTC3;Q14103-3;Q14103-2;Q14103;D6RF44;D6RBQ9;D6RD83;F5H6R6	H0YA96;D6RAF8;H0Y8G5;Q14103-4;B4DTC3;Q14103-3;Q14103-2;Q14103;D6RF44;D6RBQ9;D6RD83	6;6;6;6;6;6;6;6;5;4;3;2	6;6;6;6;6;6;6;6;5;4;3;2	5;5;5;5;5;5;5;5;4;3;3;2	Heterogeneous nuclear ribonucleoprotein D0	HNRNPD	>tr|H0YA96|H0YA96_HUMAN Heterogeneous nuclear ribonucleoprotein D0 (Fragment) OS=Homo sapiens GN=HNRNPD PE=4 SV=1;>tr|D6RAF8|D6RAF8_HUMAN Heterogeneous nuclear ribonucleoprotein D0 (Fragment) OS=Homo sapiens GN=HNRNPD PE=2 SV=1;>tr|H0Y8G5|H0Y8G5_HUMAN Hete	12	6	6	5	4	4	2	2	2	1	4	4	2	2	2	1	3	3	1	1	1	0	34.8	34.8	31	23.811	210	210;221;261;287;303;306;336;355;112;155;92;201	1	15	4	4	2	2	2	1	1.406e-14	18.1	18.1	10	10.5	13.8
B4DTG6;Q8ND56-2;Q8ND56;I3L4Q1;I3L3F8	B4DTG6;Q8ND56-2;Q8ND56	16;16;16;3;2	16;16;16;3;2	4;4;4;1;2	Protein LSM14 homolog A	LSM14A	>tr|B4DTG6|B4DTG6_HUMAN Protein LSM14 homolog A OS=Homo sapiens GN=LSM14A PE=2 SV=1;>sp|Q8ND56-2|LS14A_HUMAN Isoform 2 of Protein LSM14 homolog A OS=Homo sapiens GN=LSM14A;>sp|Q8ND56|LS14A_HUMAN Protein LSM14 homolog A OS=Homo sapiens GN=LSM14A PE=1 SV=3	5	16	16	4	14	13	13	13	14	9	14	13	13	13	14	9	4	3	3	3	3	3	32.9	32.9	10	46.411	422	422;463;463;102;80	1	116	24	20	21	17	21	13	3.8006e-191	30.3	24.9	24.9	24.9	25.6
Q15717;B4DVB8;M0QZR9;M0R055;B1AM48;Q12926-2;Q12926;P26378-4;P26378-2;P26378-5;B1APY9;P26378;P26378-3;B1APY8;B1AM49	Q15717;B4DVB8;M0QZR9	13;13;8;3;1;1;1;1;1;1;1;1;1;1;1	13;13;8;3;1;1;1;1;1;1;1;1;1;1;1	13;13;8;3;1;1;1;1;1;1;1;1;1;1;1	ELAV-like protein 1	ELAVL1	>sp|Q15717|ELAV1_HUMAN ELAV-like protein 1 OS=Homo sapiens GN=ELAVL1 PE=1 SV=2;>tr|B4DVB8|B4DVB8_HUMAN ELAV-like protein 1 OS=Homo sapiens GN=ELAVL1 PE=2 SV=1;>tr|M0QZR9|M0QZR9_HUMAN ELAV-like protein 1 OS=Homo sapiens GN=ELAVL1 PE=4 SV=1	15	13	13	13	12	11	11	8	11	8	12	11	11	8	11	8	12	11	11	8	11	8	46.3	46.3	46.3	36.091	326	326;353;153;133;189;346;359;366;366;369;371;380;383;385;387	1	73	14	13	13	10	13	10	8.4839e-83	44.2	36.5	41.4	33.1	45.7
B4DVY1;O15371;B0QYA4;B0QYA3;B0QYA5;B0QYA8;B0QYA6;B0QYA7	B4DVY1;O15371;B0QYA4;B0QYA3	7;7;4;4;2;1;1;1	7;7;4;4;2;1;1;1	7;7;4;4;2;1;1;1	Eukaryotic translation initiation factor 3 subunit D	EIF3D	>tr|B4DVY1|B4DVY1_HUMAN Eukaryotic translation initiation factor 3 subunit D OS=Homo sapiens GN=EIF3D PE=2 SV=1;>sp|O15371|EIF3D_HUMAN Eukaryotic translation initiation factor 3 subunit D OS=Homo sapiens GN=EIF3D PE=1 SV=1;>tr|B0QYA4|B0QYA4_HUMAN Eukaryoti	8	7	7	7	1	0	0	7	5	4	1	0	0	7	5	4	1	0	0	7	5	4	20.8	20.8	20.8	58.14	499	499;548;165;172;269;123;173;186	1	18	1			7	6	4	9.6757e-54	2.4	0	0	20.8	14.2
B4DXK8;Q8TED0;D6RF65;H0Y8P4	B4DXK8;Q8TED0;D6RF65;H0Y8P4	2;2;1;1	2;2;1;1	2;2;1;1	U3 small nucleolar RNA-associated protein 15 homolog	UTP15	>tr|B4DXK8|B4DXK8_HUMAN U3 small nucleolar RNA-associated protein 15 homolog OS=Homo sapiens GN=UTP15 PE=2 SV=1;>sp|Q8TED0|UTP15_HUMAN U3 small nucleolar RNA-associated protein 15 homolog OS=Homo sapiens GN=UTP15 PE=1 SV=3;>tr|D6RF65|D6RF65_HUMAN U3 small	4	2	2	2	0	0	0	1	1	1	0	0	0	1	1	1	0	0	0	1	1	1	5.6	5.6	5.6	56.355	499	499;518;65;545	1	3				1	1	1	0.0031679	0	0	0	3.2	2.4
H7C4J1;Q9C0K3;C9IZN3;Q9P1U1-2;Q9P1U1-3;F5H3P5;B4DXW1;Q9P1U1;P61158	H7C4J1;Q9C0K3;C9IZN3;Q9P1U1-2;Q9P1U1-3;F5H3P5;B4DXW1;Q9P1U1;P61158	1;1;1;1;1;1;1;1;1	1;1;1;1;1;1;1;1;1	1;1;1;1;1;1;1;1;1	Actin-related protein 3C;Actin-related protein 3B;Actin-related protein 3	ACTR3C;ACTR3;ACTR3B	>tr|H7C4J1|H7C4J1_HUMAN Actin-related protein 3C (Fragment) OS=Homo sapiens GN=ACTR3C PE=2 SV=1;>sp|Q9C0K3|ARP3C_HUMAN Actin-related protein 3C OS=Homo sapiens GN=ACTR3C PE=2 SV=1;>tr|C9IZN3|C9IZN3_HUMAN Actin-related protein 3C (Fragment) OS=Homo sapiens	9	1	1	1	0	0	0	1	0	0	0	0	0	1	0	0	0	0	0	1	0	0	5.3	5.3	5.3	23.77	208	208;210;222;330;348;356;367;418;418	1	1				1			0.0029459	0	0	0	5.3	0
G3V576;P07910-4;G3V4W0;B4DY08;G3V4C1;P07910-2;G3V2Q1;P07910;G3V555;G3V575;P07910-3;G3V5X6;G3V3K6;G3V251;B4DSU6;G3V5V7;G3V2D6;O60812;G3V2H6;G3V4M8	G3V576;P07910-4;G3V4W0;B4DY08;G3V4C1;P07910-2;G3V2Q1;P07910;G3V555;G3V575;P07910-3;G3V5X6;G3V3K6;G3V251;B4DSU6;G3V5V7;G3V2D6;O60812	4;4;4;4;4;4;4;4;3;3;3;2;2;2;2;2;2;2;1;1	4;4;4;4;4;4;4;4;3;3;3;2;2;2;2;2;2;2;1;1	4;4;4;4;4;4;4;4;3;3;3;2;2;2;2;2;2;2;1;1	Heterogeneous nuclear ribonucleoproteins C1/C2;Heterogeneous nuclear ribonucleoprotein C-like 1	HNRNPC;HNRNPCL1	>tr|G3V576|G3V576_HUMAN Heterogeneous nuclear ribonucleoproteins C1/C2 OS=Homo sapiens GN=HNRNPC PE=4 SV=1;>sp|P07910-4|HNRPC_HUMAN Isoform 4 of Heterogeneous nuclear ribonucleoproteins C1/C2 OS=Homo sapiens GN=HNRNPC;>tr|G3V4W0|G3V4W0_HUMAN Heterogeneous	20	4	4	4	2	3	2	3	3	3	2	3	2	3	3	3	2	3	2	3	3	3	21.2	21.2	21.2	25.256	231	231;250;262;288;292;293;305;306;175;187;226;117;121;126;147;180;214;293;54;66	1	17	2	3	2	4	3	3	2.2476e-26	12.1	17.3	12.1	17.3	17.3
Q9NP64-2;B4DY38;Q9NP64;E7EPF0	Q9NP64-2;B4DY38;Q9NP64;E7EPF0	5;5;5;5	5;5;5;5	5;5;5;5	Nucleolar protein of 40 kDa	ZCCHC17	>sp|Q9NP64-2|NO40_HUMAN Isoform 2 of Nucleolar protein of 40 kDa OS=Homo sapiens GN=ZCCHC17;>tr|B4DY38|B4DY38_HUMAN Nucleolar protein of 40 kDa OS=Homo sapiens GN=ZCCHC17 PE=2 SV=1;>sp|Q9NP64|NO40_HUMAN Nucleolar protein of 40 kDa OS=Homo sapiens GN=ZCCHC1	4	5	5	5	4	4	4	3	2	2	4	4	4	3	2	2	4	4	4	3	2	2	29	29	29	24.918	217	217;233;241;243	1	19	4	4	4	3	2	2	1.343e-23	29	22.1	22.1	18.4	10.6
Q9H0D6-2;B4DZC3;Q9H0D6	Q9H0D6-2;B4DZC3;Q9H0D6	9;9;9	9;9;9	9;9;9	5-3 exoribonuclease 2	XRN2	>sp|Q9H0D6-2|XRN2_HUMAN Isoform 2 of 5-3 exoribonuclease 2 OS=Homo sapiens GN=XRN2;>tr|B4DZC3|B4DZC3_HUMAN 5-3 exoribonuclease 2 OS=Homo sapiens GN=XRN2 PE=2 SV=1;>sp|Q9H0D6|XRN2_HUMAN 5-3 exoribonuclease 2 OS=Homo sapiens GN=XRN2 PE=1 SV=1	3	9	9	9	1	1	1	7	7	5	1	1	1	7	7	5	1	1	1	7	7	5	14.8	14.8	14.8	99.96	874	874;896;950	1	22	1	1	1	7	7	5	4.2879e-36	1.4	1.4	1.4	11.8	12.2
B4E1J0;F5H2F6;Q96AQ6-2;Q96AQ6;Q96AQ6-3;Q5T173	B4E1J0;F5H2F6;Q96AQ6-2;Q96AQ6;Q96AQ6-3	10;10;10;10;7;1	10;10;10;10;7;1	10;10;10;10;7;1	Pre-B-cell leukemia transcription factor-interacting protein 1	PBXIP1	>tr|B4E1J0|B4E1J0_HUMAN Pre-B-cell leukemia transcription factor-interacting protein 1 OS=Homo sapiens GN=PBXIP1 PE=2 SV=1;>tr|F5H2F6|F5H2F6_HUMAN Pre-B-cell leukemia transcription factor-interacting protein 1 OS=Homo sapiens GN=PBXIP1 PE=2 SV=1;>sp|Q96AQ6	6	10	10	10	7	4	6	10	9	6	7	4	6	10	9	6	7	4	6	10	9	6	25.6	25.6	25.6	62.667	558	558;576;702;731;662;315	1	42	7	4	6	10	9	6	1.3406e-56	16.8	8.2	12.9	25.6	24
B4E241;P84103	B4E241;P84103	4;4	4;4	3;3	Serine/arginine-rich splicing factor 3	SRSF3	>tr|B4E241|B4E241_HUMAN Serine/arginine-rich-splicing factor 3 OS=Homo sapiens GN=SFRS3 PE=2 SV=1;>sp|P84103|SRSF3_HUMAN Serine/arginine-rich splicing factor 3 OS=Homo sapiens GN=SRSF3 PE=1 SV=1	2	4	4	3	4	4	4	3	3	3	4	4	4	3	3	3	3	3	3	2	2	2	37.9	37.9	37.9	14.203	124	124;164	1	21	4	4	4	3	3	3	2.699e-16	37.9	37.9	37.9	24.2	24.2
K7EK06;K7ER16;B4E363;Q9Y285;K7ER00	K7EK06;K7ER16;B4E363;Q9Y285;K7ER00	2;2;2;2;1	2;2;2;2;1	2;2;2;2;1	Phenylalanine--tRNA ligase alpha subunit	FARSA	>tr|K7EK06|K7EK06_HUMAN Phenylalanine--tRNA ligase alpha subunit (Fragment) OS=Homo sapiens GN=FARSA PE=4 SV=1;>tr|K7ER16|K7ER16_HUMAN Phenylalanine--tRNA ligase alpha subunit OS=Homo sapiens GN=FARSA PE=4 SV=1;>tr|B4E363|B4E363_HUMAN Phenylalanine--tRNA l	5	2	2	2	1	1	0	2	2	2	1	1	0	2	2	2	1	1	0	2	2	2	14.8	14.8	14.8	18.502	169	169;235;477;508;548	1	8	1	1		2	2	2	2.9676e-08	6.5	6.5	0	14.8	14.8
B5MCF9;O00541-2;O00541;B3KXD6;C9JXJ1	B5MCF9;O00541-2;O00541;B3KXD6	3;3;3;2;1	3;3;3;2;1	3;3;3;2;1	Pescadillo homolog	PES1	>tr|B5MCF9|B5MCF9_HUMAN Pescadillo homolog OS=Homo sapiens GN=PES1 PE=2 SV=1;>sp|O00541-2|PESC_HUMAN Isoform 2 of Pescadillo homolog OS=Homo sapiens GN=PES1;>sp|O00541|PESC_HUMAN Pescadillo homolog OS=Homo sapiens GN=PES1 PE=1 SV=1;>tr|B3KXD6|B3KXD6_HUMAN	5	3	3	3	1	0	1	1	1	2	1	0	1	1	1	2	1	0	1	1	1	2	6.7	6.7	6.7	66.077	571	571;583;588;449;171	1	6	1		1	1	1	2	8.772e-06	1.8	0	1.8	1.8	3.2
Q99501-3;Q99501-2;B5MCR7;E7EQM6;Q99501	Q99501-3;Q99501-2;B5MCR7;E7EQM6;Q99501	2;2;2;2;2	2;2;2;2;2	2;2;2;2;2	GAS2-like protein 1	GAS2L1	>sp|Q99501-3|GA2L1_HUMAN Isoform 3 of GAS2-like protein 1 OS=Homo sapiens GN=GAS2L1;>sp|Q99501-2|GA2L1_HUMAN Isoform 2 of GAS2-like protein 1 OS=Homo sapiens GN=GAS2L1;>tr|B5MCR7|B5MCR7_HUMAN GAS2-like protein 1 OS=Homo sapiens GN=GAS2L1 PE=2 SV=1;>tr|E7EQ	5	2	2	2	0	0	0	2	1	0	0	0	0	2	1	0	0	0	0	2	1	0	5.5	5.5	5.5	34.592	329	329;337;454;537;681	1	3				2	1		0.0002342	0	0	0	5.5	3.3
K7ELA4;B5MD17;J3KS05;Q13185;P83916	K7ELA4;B5MD17;J3KS05;Q13185;P83916	1;1;1;1;1	1;1;1;1;1	1;1;1;1;1	Chromobox protein homolog 3;Chromobox protein homolog 1	CBX1;CBX3	>tr|K7ELA4|K7ELA4_HUMAN Chromobox protein homolog 1 OS=Homo sapiens GN=CBX1 PE=4 SV=1;>tr|B5MD17|B5MD17_HUMAN Chromobox protein homolog 1 (Fragment) OS=Homo sapiens GN=CBX1 PE=2 SV=1;>tr|J3KS05|J3KS05_HUMAN Chromobox protein homolog 1 (Fragment) OS=Homo sa	5	1	1	1	1	1	0	0	1	1	1	1	0	0	1	1	1	1	0	0	1	1	11.6	11.6	11.6	15.981	138	138;168;174;183;185	1	4	1	1			1	1	0.0010875	11.6	11.6	0	0	11.6
Q99613;B5ME19;H3BRV0;H3BPE4;H3BTY8;H3BPE3	Q99613;B5ME19;H3BRV0	13;13;12;2;1;1	13;13;12;2;1;1	13;13;12;2;1;1	Eukaryotic translation initiation factor 3 subunit C	EIF3C;EIF3CL	>sp|Q99613|EIF3C_HUMAN Eukaryotic translation initiation factor 3 subunit C OS=Homo sapiens GN=EIF3C PE=1 SV=1;>tr|B5ME19|B5ME19_HUMAN Eukaryotic translation initiation factor 3 subunit C OS=Homo sapiens GN=EIF3CL PE=3 SV=1;>tr|H3BRV0|H3BRV0_HUMAN Eukaryot	6	13	13	13	0	0	0	10	11	8	0	0	0	10	11	8	0	0	0	10	11	8	16.9	16.9	16.9	105.34	913	913;914;903;148;80;133	1	30				11	11	8	1.5472e-88	0	0	0	14.3	12.9
B7Z358;Q8N5N7	B7Z358;Q8N5N7	1;1	1;1	1;1	39S ribosomal protein L50, mitochondrial	MRPL50	>tr|B7Z358|B7Z358_HUMAN 39S ribosomal protein L50, mitochondrial OS=Homo sapiens GN=MRPL50 PE=2 SV=1;>sp|Q8N5N7|RM50_HUMAN 39S ribosomal protein L50, mitochondrial OS=Homo sapiens GN=MRPL50 PE=1 SV=2	2	1	1	1	0	0	0	1	0	0	0	0	0	1	0	0	0	0	0	1	0	0	14.1	14.1	14.1	15.524	135	135;158	1	1				1			2.0924e-05	0	0	0	14.1	0
Q13613-2;B7Z3D5;Q13613;F8WA39;F6X5S1;H0YDX3;Q8NEC6;F8W764;F8W8S8;H7BZJ1;E9PIH9;H7C406;E9PPP8	Q13613-2;B7Z3D5;Q13613;F8WA39;F6X5S1;H0YDX3;Q8NEC6	8;8;8;8;6;6;4;1;1;1;1;1;1	8;8;8;8;6;6;4;1;1;1;1;1;1	8;8;8;8;6;6;4;1;1;1;1;1;1	Myotubularin-related protein 1	MTMR1	>sp|Q13613-2|MTMR1_HUMAN Isoform 1A of Myotubularin-related protein 1 OS=Homo sapiens GN=MTMR1;>tr|B7Z3D5|B7Z3D5_HUMAN Myotubularin related protein 1, isoform CRA_a OS=Homo sapiens GN=MTMR1 PE=2 SV=1;>sp|Q13613|MTMR1_HUMAN Myotubularin-related protein 1 OS	13	8	8	8	0	0	0	7	7	4	0	0	0	7	7	4	0	0	0	7	7	4	21.1	21.1	21.1	63.329	568	568;571;665;673;393;405;363;87;90;132;147;149;185	1	21				8	8	5	5.9218e-64	0	0	0	18.3	20.8
B7Z896;Q9BVG8-5;F5H3M2;F5H4I9;Q9BVG8-2;Q9BVG8;B7Z484;H3BTL6;Q9BVG8-4	B7Z896;Q9BVG8-5;F5H3M2;F5H4I9;Q9BVG8-2;Q9BVG8;B7Z484;H3BTL6;Q9BVG8-4	2;2;2;2;2;2;2;1;1	2;2;2;2;2;2;2;1;1	2;2;2;2;2;2;2;1;1	Kinesin-like protein KIFC3	KIFC3	>tr|B7Z896|B7Z896_HUMAN Kinesin-like protein KIFC3 OS=Homo sapiens GN=KIFC3 PE=2 SV=1;>sp|Q9BVG8-5|KIFC3_HUMAN Isoform 4 of Kinesin-like protein KIFC3 OS=Homo sapiens GN=KIFC3;>tr|F5H3M2|F5H3M2_HUMAN Kinesin-like protein KIFC3 OS=Homo sapiens GN=KIFC3 PE=2	9	2	2	2	0	0	0	1	1	1	0	0	0	1	1	1	0	0	0	1	1	1	3.4	3.4	3.4	76.714	684	684;687;724;768;826;833;848;280;637	1	3				1	1	1	0.00032449	0	0	0	1.8	1.6
Q9BUJ2-4;B7Z4B8;Q9BUJ2-2;Q9BUJ2;M0QYZ0;Q9BUJ2-3;M0R3F1;M0R0K8;M0R203;M0QZV6;M0QYI8;M0QYM5	Q9BUJ2-4;B7Z4B8;Q9BUJ2-2;Q9BUJ2;M0QYZ0;Q9BUJ2-3;M0R3F1	11;11;11;11;9;9;7;5;4;4;4;3	11;11;11;11;9;9;7;5;4;4;4;3	11;11;11;11;9;9;7;5;4;4;4;3	Heterogeneous nuclear ribonucleoprotein U-like protein 1	HNRNPUL1	>sp|Q9BUJ2-4|HNRL1_HUMAN Isoform 4 of Heterogeneous nuclear ribonucleoprotein U-like protein 1 OS=Homo sapiens GN=HNRNPUL1;>tr|B7Z4B8|B7Z4B8_HUMAN Heterogeneous nuclear ribonucleoprotein U-like protein 1 OS=Homo sapiens GN=HNRNPUL1 PE=2 SV=1;>sp|Q9BUJ2-2|H	12	11	11	11	2	5	3	11	9	6	2	5	3	11	9	6	2	5	3	11	9	6	21	21	21	84.793	756	756;767;804;856;371;752;641;158;81;118;172;90	1	37	2	5	3	12	9	6	3.687e-46	4.5	11.5	6.1	21	18.9
C9J0S9;C9JL19;C9JCQ4;B7Z712;C9JL25;E7EXB4;E7ESH4;P10809	C9J0S9;C9JL19;C9JCQ4;B7Z712;C9JL25;E7EXB4;E7ESH4;P10809	1;1;1;1;1;1;1;1	1;1;1;1;1;1;1;1	1;1;1;1;1;1;1;1	60 kDa heat shock protein, mitochondrial	HSPD1	>tr|C9J0S9|C9J0S9_HUMAN 60 kDa heat shock protein, mitochondrial (Fragment) OS=Homo sapiens GN=HSPD1 PE=2 SV=1;>tr|C9JL19|C9JL19_HUMAN 60 kDa heat shock protein, mitochondrial (Fragment) OS=Homo sapiens GN=HSPD1 PE=2 SV=1;>tr|C9JCQ4|C9JCQ4_HUMAN 60 kDa hea	8	1	1	1	0	0	0	1	0	0	0	0	0	1	0	0	0	0	0	1	0	0	36.2	36.2	36.2	6.3646	58	58;83;94;158;175;221;234;573	1	1				1			0.00086207	0	0	0	36.2	0
F8WF16;Q8NEY8-6;B7Z8L1;E9PAX8;F8W6A0;Q8NEY8-8;Q8NEY8-2;F8W0Q9;Q8NEY8-3;Q8NEY8;Q8NEY8-5;Q8NEY8-7;REV__K7EN69;F8VPY7;F8VWU8	F8WF16;Q8NEY8-6;B7Z8L1;E9PAX8;F8W6A0;Q8NEY8-8;Q8NEY8-2;F8W0Q9;Q8NEY8-3;Q8NEY8	5;5;5;5;5;5;5;5;5;5;2;1;1;1;1	5;5;5;5;5;5;5;5;5;5;2;1;1;1;1	5;5;5;5;5;5;5;5;5;5;2;1;1;1;1	Periphilin-1	PPHLN1	>tr|F8WF16|F8WF16_HUMAN Periphilin-1 OS=Homo sapiens GN=PPHLN1 PE=2 SV=1;>sp|Q8NEY8-6|PPHLN_HUMAN Isoform 6 of Periphilin-1 OS=Homo sapiens GN=PPHLN1;>tr|B7Z8L1|B7Z8L1_HUMAN Periphilin-1 OS=Homo sapiens GN=PPHLN1 PE=2 SV=1;>tr|E9PAX8|E9PAX8_HUMAN Periphili	15	5	5	5	2	1	1	2	2	2	2	1	1	2	2	2	2	1	1	2	2	2	15.8	15.8	15.8	34.86	303	303;319;340;348;363;367;374;385;434;458;258;122;130;161;168	1	10	2	1	1	2	2	2	8.0272e-09	5.9	2.3	2.3	7.6	6.6
B7ZAM9;Q9UBQ5;K7ES31;K7EMQ9;K7ERF1;K7EQM4;B4DQ48;K7EK53	B7ZAM9;Q9UBQ5;K7ES31;K7EMQ9;K7ERF1;K7EQM4	4;4;3;3;3;2;1;1	4;4;3;3;3;2;1;1	4;4;3;3;3;2;1;1	Eukaryotic translation initiation factor 3 subunit K	EIF3K	>tr|B7ZAM9|B7ZAM9_HUMAN Eukaryotic translation initiation factor 3 subunit K OS=Homo sapiens GN=EIF3K PE=2 SV=1;>sp|Q9UBQ5|EIF3K_HUMAN Eukaryotic translation initiation factor 3 subunit K OS=Homo sapiens GN=EIF3K PE=1 SV=1;>tr|K7ES31|K7ES31_HUMAN Eukaryoti	8	4	4	4	0	0	0	4	4	3	0	0	0	4	4	3	0	0	0	4	4	3	22.7	22.7	22.7	24.484	211	211;218;137;140;192;170;124;131	1	12				5	4	3	3.1041e-13	0	0	0	22.7	22.7
E5RJM0;B7ZLQ8;Q17RY0-2;Q17RY0;Q17RY0-3;E5RFP2;H0YBG1;H0Y9D9;Q7Z5Q1-7;Q7Z5Q1-5;Q7Z5Q1-4;Q7Z5Q1-6;Q7Z5Q1-3;Q7Z5Q1;J3KN18;Q8NE35-2;Q8NE35;E7EPM3;F5H659;F5H160	E5RJM0;B7ZLQ8;Q17RY0-2;Q17RY0;Q17RY0-3;E5RFP2	8;8;8;8;5;5;3;3;3;3;3;3;3;3;3;3;3;3;3;3	8;8;8;8;5;5;3;3;3;3;3;3;3;3;3;3;3;3;3;3	8;8;8;8;5;5;3;3;3;3;3;3;3;3;3;3;3;3;3;3	Cytoplasmic polyadenylation element-binding protein 4	CPEB4	>tr|E5RJM0|E5RJM0_HUMAN Cytoplasmic polyadenylation element-binding protein 4 OS=Homo sapiens GN=CPEB4 PE=2 SV=1;>tr|B7ZLQ8|B7ZLQ8_HUMAN CPEB4 protein OS=Homo sapiens GN=CPEB4 PE=2 SV=1;>sp|Q17RY0-2|CPEB4_HUMAN Isoform 2 of Cytoplasmic polyadenylation elem	20	8	8	8	0	1	1	7	4	2	0	1	1	7	4	2	0	1	1	7	4	2	16	16	16	69.768	639	639;704;712;729;322;339;147;167;548;559;562;567;575;589;597;684;698;1007;1026;1034	1	15		1	1	7	4	2	1.8782e-20	0	2.5	2.5	14.6	7.4
Q7Z460-2;E7EUA5;B7ZLX3;F5GWS0;Q7Z460-3;F8WA11;Q7Z460;F5H2E2;F5GWM7;H0Y5T1;C9J151;H0YHV8	Q7Z460-2;E7EUA5;B7ZLX3;F5GWS0;Q7Z460-3;F8WA11;Q7Z460;F5H2E2;F5GWM7;H0Y5T1	10;10;10;10;10;10;10;9;9;6;1;1	7;7;7;7;7;7;7;6;6;4;1;1	7;7;7;7;7;7;7;6;6;4;1;1	CLIP-associating protein 1	CLASP1	>sp|Q7Z460-2|CLAP1_HUMAN Isoform 2 of CLIP-associating protein 1 OS=Homo sapiens GN=CLASP1;>tr|E7EUA5|E7EUA5_HUMAN CLIP-associating protein 1 OS=Homo sapiens GN=CLASP1 PE=2 SV=1;>tr|B7ZLX3|B7ZLX3_HUMAN CLASP1 protein OS=Homo sapiens GN=CLASP1 PE=2 SV=1;>tr	12	10	7	7	0	0	0	7	8	5	0	0	0	4	6	3	0	0	0	4	6	3	7.6	6.3	6.3	162.11	1471	1471;1471;1477;1478;1494;1494;1538;1245;1255;704;150;178	1	13				4	6	3	2.3861e-27	0	0	0	5	6.9
O95785-2;B7ZM82;M0QXA7;O95785;M0QY21	O95785-2;B7ZM82;M0QXA7;O95785;M0QY21	4;4;4;4;2	4;4;4;4;2	4;4;4;4;2	Protein Wiz	WIZ	>sp|O95785-2|WIZ_HUMAN Isoform 2 of Protein Wiz OS=Homo sapiens GN=WIZ;>tr|B7ZM82|B7ZM82_HUMAN Protein Wiz OS=Homo sapiens GN=WIZ PE=2 SV=1;>tr|M0QXA7|M0QXA7_HUMAN Protein Wiz OS=Homo sapiens GN=WIZ PE=4 SV=1;>sp|O95785|WIZ_HUMAN Protein Wiz OS=Homo sapien	5	4	4	4	4	3	1	0	0	0	4	3	1	0	0	0	4	3	1	0	0	0	5.7	5.7	5.7	85.379	794	794;965;968;1651;488	1	8	4	3	1				1.252e-07	5.7	4.2	1.8	0	0
B8ZZF8;Q9Y4Y9	B8ZZF8;Q9Y4Y9	1;1	1;1	1;1	U6 snRNA-associated Sm-like protein LSm5	LSM5	>tr|B8ZZF8|B8ZZF8_HUMAN U6 snRNA-associated Sm-like protein LSm5 OS=Homo sapiens GN=LSM5 PE=2 SV=1;>sp|Q9Y4Y9|LSM5_HUMAN U6 snRNA-associated Sm-like protein LSm5 OS=Homo sapiens GN=LSM5 PE=1 SV=3	2	1	1	1	0	0	0	1	1	1	0	0	0	1	1	1	0	0	0	1	1	1	29.7	29.7	29.7	7.0202	64	64;91	1	3				1	1	1	5.8709e-06	0	0	0	29.7	29.7
H7C463;C9J406;B9A067;Q16891-3;Q16891-2;Q16891	H7C463;C9J406;B9A067;Q16891-3;Q16891-2;Q16891	4;4;4;4;4;4	4;4;4;4;4;4	4;4;4;4;4;4	Mitochondrial inner membrane protein	IMMT	>tr|H7C463|H7C463_HUMAN Mitochondrial inner membrane protein (Fragment) OS=Homo sapiens GN=IMMT PE=4 SV=1;>tr|C9J406|C9J406_HUMAN Mitochondrial inner membrane protein OS=Homo sapiens GN=IMMT PE=2 SV=1;>tr|B9A067|B9A067_HUMAN Mitochondrial inner membrane pr	6	4	4	4	3	1	2	0	0	0	3	1	2	0	0	0	3	1	2	0	0	0	10	10	10	68.064	613	613;659;711;726;747;758	1	6	3	1	2				6.0757e-10	5.9	2.3	5.5	0	0
Q6GYQ0-4;Q6GYQ0;B9EK38;Q6GYQ0-5;Q6GYQ0-6;Q6GYQ0-2;Q6GYQ0-3	Q6GYQ0-4;Q6GYQ0;B9EK38;Q6GYQ0-5;Q6GYQ0-6;Q6GYQ0-2;Q6GYQ0-3	4;4;4;4;4;4;3	4;4;4;4;4;4;3	4;4;4;4;4;4;3	Ral GTPase-activating protein subunit alpha-1	RALGAPA1;GARNL1	>sp|Q6GYQ0-4|RGPA1_HUMAN Isoform 4 of Ral GTPase-activating protein subunit alpha-1 OS=Homo sapiens GN=RALGAPA1;>sp|Q6GYQ0|RGPA1_HUMAN Ral GTPase-activating protein subunit alpha-1 OS=Homo sapiens GN=RALGAPA1 PE=1 SV=1;>tr|B9EK38|B9EK38_HUMAN GARNL1 protei	7	4	4	4	0	0	0	2	3	1	0	0	0	2	3	1	0	0	0	2	3	1	2.4	2.4	2.4	221.1	1961	1961;2036;2049;2073;2083;2083;1104	1	6				2	3	1	5.4476e-09	0	0	0	1.1	1.7
C9J4Z3;P61513;M0R0A1;Q6P4E4;E9PEL3;M0R2L6;G5E9R3;A6NKH3	C9J4Z3;P61513;M0R0A1;Q6P4E4;E9PEL3;M0R2L6	3;3;2;2;2;2;1;1	3;3;2;2;2;2;1;1	3;3;2;2;2;2;1;1	60S ribosomal protein L37a	RPL37A	>tr|C9J4Z3|C9J4Z3_HUMAN 60S ribosomal protein L37a OS=Homo sapiens GN=RPL37A PE=4 SV=1;>sp|P61513|RL37A_HUMAN 60S ribosomal protein L37a OS=Homo sapiens GN=RPL37A PE=1 SV=2;>tr|M0R0A1|M0R0A1_HUMAN 60S ribosomal protein L37a OS=Homo sapiens GN=RPL37A PE=4 S	8	3	3	3	3	3	2	1	2	1	3	3	2	1	2	1	3	3	2	1	2	1	55.9	55.9	55.9	7.624	68	68;92;60;72;75;88;58;93	1	25	6	6	4	2	3	4	9.2182e-51	55.9	55.9	38.2	26.5	44.1
C9JJV6;C9JZL8;C9J5M0;C9JC07;Q96S97	C9JJV6;C9JZL8;C9J5M0;C9JC07;Q96S97	1;1;1;1;1	1;1;1;1;1	1;1;1;1;1	Myeloid-associated differentiation marker	MYADM	>tr|C9JJV6|C9JJV6_HUMAN Myeloid-associated differentiation marker (Fragment) OS=Homo sapiens GN=MYADM PE=2 SV=1;>tr|C9JZL8|C9JZL8_HUMAN Myeloid-associated differentiation marker (Fragment) OS=Homo sapiens GN=MYADM PE=2 SV=1;>tr|C9J5M0|C9J5M0_HUMAN Myeloid-	5	1	1	1	1	0	1	1	1	1	1	0	1	1	1	1	1	0	1	1	1	1	15.6	15.6	15.6	15.935	147	147;188;242;259;322	1	5	1		1	1	1	1	0.0008499	15.6	0	15.6	15.6	15.6
C9J813;Q05682-5;E9PGZ1;Q05682-4;F5H1Z9;E7EX44;Q05682-3;Q05682-6;Q05682-2;Q05682	C9J813;Q05682-5;E9PGZ1;Q05682-4;F5H1Z9;E7EX44;Q05682-3;Q05682-6;Q05682-2;Q05682	1;1;1;1;1;1;1;1;1;1	1;1;1;1;1;1;1;1;1;1	1;1;1;1;1;1;1;1;1;1	Caldesmon	CALD1	>tr|C9J813|C9J813_HUMAN Caldesmon (Fragment) OS=Homo sapiens GN=CALD1 PE=2 SV=1;>sp|Q05682-5|CALD1_HUMAN Isoform 5 of Caldesmon OS=Homo sapiens GN=CALD1;>tr|E9PGZ1|E9PGZ1_HUMAN Caldesmon OS=Homo sapiens GN=CALD1 PE=2 SV=1;>sp|Q05682-4|CALD1_HUMAN Isoform 4	10	1	1	1	0	0	0	1	1	1	0	0	0	1	1	1	0	0	0	1	1	1	2.6	2.6	2.6	54.158	459	459;532;536;538;543;557;558;563;564;793	1	3				1	1	1	0.00024368	0	0	0	2.6	2.6
C9J8H9;C9JJT5;F8W7V3;P56134-2;F5H4H2;P56134;C9JU26;G3V325	C9J8H9;C9JJT5;F8W7V3;P56134-2;F5H4H2;P56134;C9JU26;G3V325	2;2;2;2;2;2;2;2	2;2;2;2;2;2;2;2	2;2;2;2;2;2;2;2	ATP synthase subunit f, mitochondrial	ATP5J2;PTCD1;ATP5J2-PTCD1	>tr|C9J8H9|C9J8H9_HUMAN ATP synthase subunit f, mitochondrial OS=Homo sapiens GN=ATP5J2 PE=4 SV=1;>tr|C9JJT5|C9JJT5_HUMAN Pentatricopeptide repeat-containing protein 1, mitochondrial OS=Homo sapiens GN=PTCD1 PE=2 SV=2;>tr|F8W7V3|F8W7V3_HUMAN ATP synthase s	8	2	2	2	1	1	1	0	1	0	1	1	1	0	1	0	1	1	1	0	1	0	49	49	49	5.7407	49	49;54;55;88;88;94;98;749	1	4	1	1	1		1		1.9613e-05	26.5	22.4	26.5	0	22.4
C9J9K3;P08865;A6NE09;C9JQR9	C9J9K3;P08865;A6NE09	7;7;5;1	7;7;5;1	7;7;5;1	40S ribosomal protein SA	RPSA;RPSAP58	>tr|C9J9K3|C9J9K3_HUMAN 40S ribosomal protein SA (Fragment) OS=Homo sapiens GN=RPSA PE=2 SV=1;>sp|P08865|RSSA_HUMAN 40S ribosomal protein SA OS=Homo sapiens GN=RPSA PE=1 SV=4;>tr|A6NE09|A6NE09_HUMAN Protein RPSAP58 OS=Homo sapiens GN=RPSAP58 PE=3 SV=1	4	7	7	7	3	3	4	2	2	2	3	3	4	2	2	2	3	3	4	2	2	2	32.6	32.6	32.6	29.505	264	264;295;295;73	1	16	3	3	4	2	2	2	2.4166e-21	14.8	15.2	16.3	11.7	12.5
C9JA69;Q8WY36-2;Q8WY36;C9J8D0	C9JA69;Q8WY36-2;Q8WY36	3;3;3;1	3;3;3;1	3;3;3;1	HMG box transcription factor BBX	BBX	>tr|C9JA69|C9JA69_HUMAN HMG box transcription factor BBX OS=Homo sapiens GN=BBX PE=2 SV=1;>sp|Q8WY36-2|BBX_HUMAN Isoform 2 of HMG box transcription factor BBX OS=Homo sapiens GN=BBX;>sp|Q8WY36|BBX_HUMAN HMG box transcription factor BBX OS=Homo sapiens GN=B	4	3	3	3	2	0	0	1	0	0	2	0	0	1	0	0	2	0	0	1	0	0	4.5	4.5	4.5	99.328	891	891;911;941;448	1	3	2			1			3.2714e-08	3.1	0	0	1.3	0
Q16629-3;Q16629-2;Q16629-4;C9JAB2;Q16629	Q16629-3;Q16629-2;Q16629-4;C9JAB2;Q16629	3;3;3;3;3	2;2;2;2;2	2;2;2;2;2	Serine/arginine-rich splicing factor 7	SRSF7	>sp|Q16629-3|SRSF7_HUMAN Isoform 3 of Serine/arginine-rich splicing factor 7 OS=Homo sapiens GN=SRSF7;>sp|Q16629-2|SRSF7_HUMAN Isoform 2 of Serine/arginine-rich splicing factor 7 OS=Homo sapiens GN=SRSF7;>sp|Q16629-4|SRSF7_HUMAN Isoform 4 of Serine/arginin	5	3	2	2	3	2	1	2	1	1	2	1	0	1	0	0	2	1	0	1	0	0	23.5	12.9	12.9	15.257	132	132;135;226;235;238	1	4	2	1		1			2.4458e-11	23.5	19.7	10.6	19.7	10.6
C9JBB3;P10646;C9JT76;C9JQ14;C9JKV3;P10646-2	C9JBB3;P10646;C9JT76;C9JQ14;C9JKV3;P10646-2	2;2;1;1;1;1	2;2;1;1;1;1	2;2;1;1;1;1	Tissue factor pathway inhibitor	TFPI	>tr|C9JBB3|C9JBB3_HUMAN Tissue factor pathway inhibitor (Fragment) OS=Homo sapiens GN=TFPI PE=2 SV=1;>sp|P10646|TFPI1_HUMAN Tissue factor pathway inhibitor OS=Homo sapiens GN=TFPI PE=1 SV=1;>tr|C9JT76|C9JT76_HUMAN Tissue factor pathway inhibitor (Fragment)	6	2	2	2	1	1	1	2	2	2	1	1	1	2	2	2	1	1	1	2	2	2	5.9	5.9	5.9	33.036	288	288;304;105;106;215;251	1	9	1	1	1	2	2	2	3.9534e-05	2.8	2.8	2.8	5.9	5.9
Q9NSV4-6;Q9NSV4-5;Q9NSV4-4;Q9NSV4;C9JDG0;Q9NSV4-7;Q9NSV4-1;Q9NSV4-2	Q9NSV4-6;Q9NSV4-5;Q9NSV4-4;Q9NSV4;C9JDG0;Q9NSV4-7;Q9NSV4-1;Q9NSV4-2	10;10;10;10;10;9;8;6	10;10;10;10;10;9;8;6	10;10;10;10;10;9;8;6	Protein diaphanous homolog 3	DIAPH3	>sp|Q9NSV4-6|DIAP3_HUMAN Isoform 6 of Protein diaphanous homolog 3 OS=Homo sapiens GN=DIAPH3;>sp|Q9NSV4-5|DIAP3_HUMAN Isoform 5 of Protein diaphanous homolog 3 OS=Homo sapiens GN=DIAPH3;>sp|Q9NSV4-4|DIAP3_HUMAN Isoform 4 of Protein diaphanous homolog 3 OS=	8	10	10	10	0	0	0	10	8	4	0	0	0	10	8	4	0	0	0	10	8	4	12.6	12.6	12.6	128.99	1123	1123;1147;1182;1193;1193;1112;849;691	1	22				10	8	4	7.8334e-38	0	0	0	12.6	10.4
P82930;C9JJ19;H3BP88	P82930;C9JJ19;H3BP88	2;2;1	2;2;1	2;2;1	28S ribosomal protein S34, mitochondrial	MRPS34	>sp|P82930|RT34_HUMAN 28S ribosomal protein S34, mitochondrial OS=Homo sapiens GN=MRPS34 PE=1 SV=2;>tr|C9JJ19|C9JJ19_HUMAN 28S ribosomal protein S34, mitochondrial OS=Homo sapiens GN=MRPS34 PE=2 SV=2;>tr|H3BP88|H3BP88_HUMAN 28S ribosomal protein S34, mitoc	3	2	2	2	2	0	0	0	0	0	2	0	0	0	0	0	2	0	0	0	0	0	12.4	12.4	12.4	25.65	218	218;225;125	1	2	2						0.0010143	12.4	0	0	0	0
I3L2L5;C9JLW8;I3L4Q0;I3L317;I3L3A7	I3L2L5;C9JLW8;I3L4Q0;I3L317	5;5;5;4;1	5;5;5;4;1	5;5;5;4;1	Protein FAM195B	FAM195B	>tr|I3L2L5|I3L2L5_HUMAN Protein FAM195B OS=Homo sapiens GN=FAM195B PE=2 SV=1;>sp|C9JLW8|F195B_HUMAN Protein FAM195B OS=Homo sapiens GN=FAM195B PE=1 SV=1;>tr|I3L4Q0|I3L4Q0_HUMAN HCG1818442, isoform CRA_a OS=Homo sapiens GN=FAM195B PE=4 SV=1;>tr|I3L317|I3L31	5	5	5	5	2	3	2	5	4	4	2	3	2	5	4	4	2	3	2	5	4	4	60.9	60.9	60.9	10.463	92	92;97;118;117;63	1	20	2	3	2	5	4	4	9.3222e-27	21.7	29.3	21.7	60.9	48.9
C9JMG9;Q6DN90-2;H7C107;Q6DN90;Q5JU85-3;Q5JU85;Q5JU85-2	C9JMG9;Q6DN90-2;H7C107;Q6DN90	6;5;5;5;2;2;2	6;5;5;5;2;2;2	5;4;4;4;1;1;1	IQ motif and SEC7 domain-containing protein 1	IQSEC1	>tr|C9JMG9|C9JMG9_HUMAN IQ motif and SEC7 domain-containing protein 1 (Fragment) OS=Homo sapiens GN=IQSEC1 PE=2 SV=1;>sp|Q6DN90-2|IQEC1_HUMAN Isoform 2 of IQ motif and SEC7 domain-containing protein 1 OS=Homo sapiens GN=IQSEC1;>tr|H7C107|H7C107_HUMAN IQ mo	7	6	6	5	0	0	0	4	5	4	0	0	0	4	5	4	0	0	0	4	4	4	6.6	6.6	5.9	128.32	1160	1160;841;937;963;949;1478;1488	1	13				4	5	4	1.5841e-18	0	0	0	4.7	4.7
C9JXB8;C9JNW5;P83731	C9JXB8;C9JNW5;P83731	7;7;7	7;7;7	7;7;7	60S ribosomal protein L24	RPL24	>tr|C9JXB8|C9JXB8_HUMAN 60S ribosomal protein L24 OS=Homo sapiens GN=RPL24 PE=2 SV=1;>tr|C9JNW5|C9JNW5_HUMAN 60S ribosomal protein L24 OS=Homo sapiens GN=RPL24 PE=4 SV=1;>sp|P83731|RL24_HUMAN 60S ribosomal protein L24 OS=Homo sapiens GN=RPL24 PE=1 SV=1	3	7	7	7	7	7	7	7	6	7	7	7	7	7	6	7	7	7	7	7	6	7	44.6	44.6	44.6	14.369	121	121;150;157	1	54	10	10	9	9	8	8	4.7085e-45	44.6	44.6	44.6	44.6	41.3
C9JPL0;Q9UK58;Q9UK58-4;Q9UK58-5;H7C4G1	C9JPL0;Q9UK58;Q9UK58-4;Q9UK58-5	9;9;7;5;1	9;9;7;5;1	9;9;7;5;1	Cyclin-L1	CCNL1	>tr|C9JPL0|C9JPL0_HUMAN Cyclin-L1 OS=Homo sapiens GN=CCNL1 PE=2 SV=1;>sp|Q9UK58|CCNL1_HUMAN Cyclin-L1 OS=Homo sapiens GN=CCNL1 PE=1 SV=1;>sp|Q9UK58-4|CCNL1_HUMAN Isoform 2 of Cyclin-L1 OS=Homo sapiens GN=CCNL1;>sp|Q9UK58-5|CCNL1_HUMAN Isoform 3 of Cyclin-L	5	9	9	9	6	5	6	4	3	4	6	5	6	4	3	4	6	5	6	4	3	4	25.2	25.2	25.2	47.788	428	428;526;232;172;59	1	34	7	6	7	5	4	5	5.4867e-114	18.9	18.7	18.9	14.7	11
C9JQZ8;H7C372;P53814-5;P53814;P53814-6	C9JQZ8;H7C372;P53814-5;P53814;P53814-6	1;1;1;1;1	1;1;1;1;1	1;1;1;1;1	Smoothelin	SMTN	>tr|C9JQZ8|C9JQZ8_HUMAN Smoothelin (Fragment) OS=Homo sapiens GN=SMTN PE=2 SV=1;>tr|H7C372|H7C372_HUMAN Smoothelin (Fragment) OS=Homo sapiens GN=SMTN PE=4 SV=1;>sp|P53814-5|SMTN_HUMAN Isoform B2 of Smoothelin OS=Homo sapiens GN=SMTN;>sp|P53814|SMTN_HUMAN S	5	1	1	1	0	0	0	1	1	0	0	0	0	1	1	0	0	0	0	1	1	0	12	12	12	18.273	158	158;182;915;917;940	1	3				2	1		0.0024692	0	0	0	12	12
C9JYQ9;Q6P5R6;H0Y8C2	C9JYQ9;Q6P5R6;H0Y8C2	4;4;4	3;3;3	3;3;3	60S ribosomal protein L22-like 1	RPL22L1	>tr|C9JYQ9|C9JYQ9_HUMAN 60S ribosomal protein L22-like 1 OS=Homo sapiens GN=RPL22L1 PE=2 SV=1;>sp|Q6P5R6|RL22L_HUMAN 60S ribosomal protein L22-like 1 OS=Homo sapiens GN=RPL22L1 PE=1 SV=2;>tr|H0Y8C2|H0Y8C2_HUMAN 60S ribosomal protein L22-like 1 (Fragment) O	3	4	3	3	4	4	4	3	4	4	3	3	3	3	3	3	3	3	3	3	3	3	46.3	39.7	39.7	14.478	121	121;122;142	1	30	5	4	4	6	6	5	1.5289e-94	46.3	46.3	46.3	39.7	46.3
C9JYT6;O95025	C9JYT6;O95025	1;1	1;1	1;1	Semaphorin-3D	SEMA3D	>tr|C9JYT6|C9JYT6_HUMAN Semaphorin-3D OS=Homo sapiens GN=SEMA3D PE=2 SV=1;>sp|O95025|SEM3D_HUMAN Semaphorin-3D OS=Homo sapiens GN=SEMA3D PE=2 SV=2	2	1	1	1	0	0	0	1	0	0	0	0	0	1	0	0	0	0	0	1	0	0	4.4	4.4	4.4	33.634	294	294;777	1	1				1			0.0014324	0	0	0	4.4	0
P68363;CON__ENSEMBL:ENSBTAP00000016242;A8MUB1;P68366;F8VVB9;F8VQQ4;C9JDS9;F8VWX4;F8VRZ4;F8VS66;F8VX09;F8VWV9;C9JEV8;C9JQ00;C9JJQ8;C9K0S6;F8VRK0;C9JDL2;A6NHL2-2;A6NHL2;F8VXZ7;F8VS94;F8VYI2;F8VXB8;F8W0F6;Q9H853	P68363;CON__ENSEMBL:ENSBTAP00000016242;A8MUB1;P68366;F8VVB9	18;18;14;14;9;8;6;6;5;5;4;4;4;4;4;2;2;2;2;2;1;1;1;1;1;1	18;18;14;14;9;8;6;6;5;5;4;4;4;4;4;2;2;2;2;2;1;1;1;1;1;1	1;1;1;1;0;0;0;0;0;0;0;0;0;0;0;0;0;0;0;0;0;0;0;0;0;0	Tubulin alpha-1B chain;Tubulin alpha-4A chain	TUBA1B;TUBA4A	>sp|P68363|TBA1B_HUMAN Tubulin alpha-1B chain OS=Homo sapiens GN=TUBA1B PE=1 SV=1;>ENSEMBL:ENSBTAP00000016242 (Bos taurus) similar to alpha-tubulin I isoform 1;>tr|A8MUB1|A8MUB1_HUMAN Tubulin alpha-4A chain OS=Homo sapiens GN=TUBA4A PE=2 SV=1;>sp|P68366|TB	26	18	18	1	15	14	12	15	16	12	15	14	12	15	16	12	1	1	1	0	1	1	50.3	50.3	2.9	50.151	451	451;451;433;448;247;219;156;182;112;130;75;81;153;180;198;47;49;120;406;446;26;76;86;109;231;241	1	107	19	17	14	20	20	17	4.4673e-148	45	41.5	38.8	45.7	45
O43790;CON__O43790;P78385;CON__Q6NT21;Q14533;CON__Q14533;CON__Q61726;CON__P78385;P78386;CON__P78386;A6NCN2;F5GYI5;Q9NSB4;CON__Q9NSB4	O43790;CON__O43790;P78385;CON__Q6NT21;Q14533;CON__Q14533;CON__Q61726;CON__P78385;P78386;CON__P78386	5;5;5;5;5;5;4;4;4;4;2;2;1;1	4;4;4;4;4;4;3;3;3;3;2;2;1;1	4;4;4;4;4;4;3;3;3;3;2;2;1;1	Keratin, type II cuticular Hb6;Keratin, type II cuticular Hb3;Keratin, type II cuticular Hb1;Keratin, type II cuticular Hb5	KRT86;KRT83;KRT81;KRT85	>sp|O43790|KRT86_HUMAN Keratin, type II cuticular Hb6 OS=Homo sapiens GN=KRT86 PE=1 SV=1;>O43790 SWISS-PROT:O43790 Keratin, type II cuticular Hb6 (Hair keratin, type II Hb6) (ghHb6) - Homo sapiens (Human).;>sp|P78385|KRT83_HUMAN Keratin, type II cuticular	14	5	4	4	4	5	4	1	1	0	3	4	3	0	0	0	3	4	3	0	0	0	8.2	6.8	6.8	53.5	486	486;486;493;493;505;505;479;493;507;507;255;295;513;513	1	10	3	4	3				4.7637e-11	6.4	8.2	6.8	1.4	1.4
CON__P00761	CON__P00761	9	9	9			>P00761 SWISS-PROT:P00761|TRYP_PIG Trypsin - Sus scrofa (Pig).	1	9	9	9	9	9	9	4	4	4	9	9	9	4	4	4	9	9	9	4	4	4	58.9	58.9	58.9	24.409	231	231	1	121	25	24	26	13	16	17	0	58.9	58.9	58.9	25.1	25.1
P02533;CON__P02533;CON__Q6IFX2;CON__A2A4G1;P19012;CON__P19012;B3KRA2;A8MT21;K7ENV3;K7EMS3;C9JTG5;P35900;CON__P35900;CON__Q9D312;Q8N1A0-2;Q8N1A0;CON__Q8N1A0	P02533;CON__P02533	34;34;15;9;8;8;4;4;3;3;2;2;2;2;1;1;1	17;17;8;0;0;0;0;0;0;1;0;0;0;0;0;0;0	11;11;5;0;0;0;0;0;0;0;0;0;0;0;0;0;0	Keratin, type I cytoskeletal 14	KRT14	>sp|P02533|K1C14_HUMAN Keratin, type I cytoskeletal 14 OS=Homo sapiens GN=KRT14 PE=1 SV=4;>P02533 SWISS-PROT:P02533 Tax_Id=9606 Gene_Symbol=KRT14 Keratin, type I cytoskeletal 14	17	34	17	11	29	29	27	26	24	21	15	14	14	12	9	10	9	10	8	9	6	6	64.2	40.5	29	51.561	472	472;472;452;456;456;456;251;291;49;181;220;424;424;431;255;295;295	1	95	20	19	16	17	11	12	6.8651e-258	54	56.8	51.1	53.2	46.4
P02538;CON__P02538	P02538;CON__P02538	28;28	3;3	1;1	Keratin, type II cytoskeletal 6A	KRT6A	>sp|P02538|K2C6A_HUMAN Keratin, type II cytoskeletal 6A OS=Homo sapiens GN=KRT6A PE=1 SV=3;>P02538 SWISS-PROT:P02538 Tax_Id=9606 Gene_Symbol=KRT6A Keratin, type II cytoskeletal 6A	2	28	3	1	25	25	25	26	24	18	3	3	2	3	2	1	1	1	0	1	1	0	49.3	6.6	1.8	60.044	564	564;564	1	14	3	3	2	3	2	1	2.5305e-287	47.5	44.9	46.1	45.2	42.2
CON__P02662	CON__P02662	6	6	6			>P02662 SWISS-PROT:P02662 Alpha-S1-casein - Bos taurus (Bovine).	1	6	6	6	3	2	1	5	5	6	3	2	1	5	5	6	3	2	1	5	5	6	33.2	33.2	33.2	22.975	199	199	1	25	3	2	1	6	6	7	9.4581e-40	20.6	11.1	6	32.2	32.2
CON__P02663	CON__P02663	2	2	2			>P02663 SWISS-PROT:P02663 Alpha-S2-casein [Contains: Casocidin-1 - Bos taurus (Bovine).	1	2	2	2	1	1	0	2	2	2	1	1	0	2	2	2	1	1	0	2	2	2	14.5	14.5	14.5	24.348	207	207	1	8	1	1		2	2	2	2.0105e-06	3.9	3.9	0	14.5	14.5
CON__P02666	CON__P02666	2	2	2			>P02666 SWISS-PROT:P02666 Beta-casein - Bos taurus (Bovine).	1	2	2	2	1	1	1	1	1	2	1	1	1	1	1	2	1	1	1	1	1	2	12.4	12.4	12.4	23.583	209	209	1	15	2	2	2	3	3	3	2.6645e-07	9.1	9.1	9.1	9.1	9.1
CON__P02668	CON__P02668	3	3	3			>P02668 SWISS-PROT:P02668 Kappa-casein [Contains: Casoxin C; Casoxin 6; Casoxin A; Casoxin B; Casoplatelin] - Bos taurus (Bovine).	1	3	3	3	1	1	2	3	2	2	1	1	2	3	2	2	1	1	2	3	2	2	22.5	22.5	22.5	18.974	169	169	1	11	1	1	2	3	2	2	9.4093e-12	10.7	5.9	16.6	22.5	16.6
CON__P02754	CON__P02754	3	3	3			>P02754 SWISS-PROT:P02754 Beta-lactoglobulin - Bos taurus (Bovine).	1	3	3	3	0	0	1	3	3	1	0	0	1	3	3	1	0	0	1	3	3	1	33.3	33.3	33.3	18.281	162	162	1	8			1	3	3	1	4.1243e-08	0	0	12.3	33.3	33.3
P02768;CON__P02768-1;H0YA55;P02768-2;C9JKR2;D6RHD5;B7WNR0;H7C013	P02768;CON__P02768-1;H0YA55;P02768-2;C9JKR2;D6RHD5;B7WNR0	8;8;6;5;5;5;5;3	8;8;6;5;5;5;5;3	7;7;5;5;5;5;5;2	Serum albumin	ALB	>sp|P02768|ALBU_HUMAN Serum albumin OS=Homo sapiens GN=ALB PE=1 SV=2;>P02768-1 SWISS-PROT:P02768-1 Tax_Id=9606 Gene_Symbol=ALB Isoform 1 of Serum albumin precursor;>tr|H0YA55|H0YA55_HUMAN Serum albumin (Fragment) OS=Homo sapiens GN=ALB PE=4 SV=1;>sp|P02768	8	8	8	7	5	4	5	2	2	4	5	4	5	2	2	4	4	3	5	1	1	3	13.1	13.1	12	69.366	609	609;609;454;417;417;459;494;197	1	23	6	4	5	2	2	4	2.6632e-21	7.4	6.9	8.5	3.9	3.9
CON__P02769	CON__P02769	6	5	5			>P02769 SWISS-PROT:P02769 (Bos taurus) Bovine serum albumin precursor	1	6	5	5	2	2	1	6	5	4	1	1	1	5	4	3	1	1	1	5	4	3	11.2	10	10	69.293	607	607	1	15	1	1	1	5	4	3	6.8723e-16	2.8	2.8	1.6	11.2	7.7
P05787;CON__P05787;P05787-2;F8VU64;F8VUG2;F8W1U3;CON__H-INV:HIT000292931;F8VRG4;F8VP67;CON__Q9DCV7;P08729;CON__Q3KNV1;CON__P08729;Q9H552;CON__Q9H552;Q9NSB2;CON__Q9NSB2;CON__Q6ISB0;CON__H-INV:HIT000016045;F8VVA1;F8VQY3;H0YIB2;K7EJU1;P14136-3;E9PAX3;P14136;P14136-2;CON__REFSEQ:XP_092267	P05787;CON__P05787;P05787-2;F8VU64;F8VUG2	36;36;36;25;19;15;15;10;9;5;5;5;5;5;5;4;4;4;3;3;3;2;2;2;2;2;2;1	31;31;31;21;15;11;14;7;8;1;1;1;1;3;3;0;0;0;2;3;3;2;1;1;1;1;1;1	28;28;28;20;14;11;12;7;8;0;0;0;0;3;3;0;0;0;2;3;3;2;0;0;0;0;0;1	Keratin, type II cytoskeletal 8	KRT8	>sp|P05787|K2C8_HUMAN Keratin, type II cytoskeletal 8 OS=Homo sapiens GN=KRT8 PE=1 SV=7;>P05787 SWISS-PROT:P05787 Tax_Id=9606 Gene_Symbol=KRT8 Keratin, type II cytoskeletal 8;>sp|P05787-2|K2C8_HUMAN Isoform 2 of Keratin, type II cytoskeletal 8 OS=Homo sapi	28	36	31	28	30	30	29	26	27	20	25	26	25	21	23	16	23	23	22	19	21	14	68.7	63.4	59.2	53.704	483	483;483;511;329;273;289;443;177;113;457;469;469;469;499;499;600;600;600;99;107;180;83;248;431;431;432;438;213	1	160	31	30	29	27	26	17	5.3887e-230	54.9	63.4	53.2	50.1	61.1
P08779;CON__P08779;CON__Q9Z2K1;CON__Q3ZAW8;K7ENW6	P08779;CON__P08779	37;37;13;13;11	32;32;11;11;11	20;20;4;4;9	Keratin, type I cytoskeletal 16	KRT16	>sp|P08779|K1C16_HUMAN Keratin, type I cytoskeletal 16 OS=Homo sapiens GN=KRT16 PE=1 SV=4;>P08779 SWISS-PROT:P08779 Tax_Id=9606 Gene_Symbol=KRT16 Keratin, type I cytoskeletal 16	5	37	32	20	29	31	31	27	29	24	24	26	26	22	24	19	15	16	18	13	14	13	70.6	65.3	46.7	51.267	473	473;473;469;474;162	1	191	32	37	35	31	31	25	0	59.6	61.9	64.9	54.5	54.8
P13645;CON__P13645;CON__P02535-1;Q7Z3Y7;CON__Q7Z3Y7;CON__Q148H6;Q7Z3Z0;CON__Q7Z3Z0;Q7Z3Y8;CON__Q7Z3Y8;Q99456;CON__Q99456;O76013-2;O76014;CON__A2AB72;O76015;CON__O76015;O76013;CON__O76013;Q7Z3Y9;CON__Q7Z3Y9;CON__O76014	P13645;CON__P13645	38;38;9;4;4;3;2;2;2;2;2;2;1;1;1;1;1;1;1;1;1;1	37;37;9;4;4;3;2;2;2;2;1;1;1;1;1;1;1;1;1;1;1;1	31;31;5;2;2;1;1;1;1;1;0;0;0;0;0;0;0;0;0;0;0;0	Keratin, type I cytoskeletal 10	KRT10	>sp|P13645|K1C10_HUMAN Keratin, type I cytoskeletal 10 OS=Homo sapiens GN=KRT10 PE=1 SV=6;>P13645 SWISS-PROT:P13645 Tax_Id=9606 Gene_Symbol=KRT10 Keratin, type I cytoskeletal 10	22	38	37	31	34	34	33	34	33	32	33	33	32	33	32	31	27	27	26	27	26	26	57.5	57.5	51.4	58.826	584	584;593;570;464;486;464;450;450;459;459;494;494;417;449;453;456;456;467;467;468;468;471	1	364	69	67	56	61	60	51	0	54.8	57.2	52.6	57.5	57.5
P13647;CON__P13647;H0YI76;F8W0C6;H0YIN9;F8VV57	P13647;CON__P13647	29;29;12;11;10;5	23;23;10;7;9;5	6;6;4;0;2;2	Keratin, type II cytoskeletal 5	KRT5	>sp|P13647|K2C5_HUMAN Keratin, type II cytoskeletal 5 OS=Homo sapiens GN=KRT5 PE=1 SV=3;>P13647 SWISS-PROT:P13647 Tax_Id=9606 Gene_Symbol=KRT5 Keratin, type II cytoskeletal 5	6	29	23	6	27	27	25	23	23	19	21	21	19	17	17	14	6	5	4	5	4	5	37.6	31.2	10	62.378	590	590;590;201;179;196;132	1	128	24	27	23	19	21	14	1.0004e-214	35.3	36.8	34.7	30.7	32.7
F5H8K9;P19013;CON__P19013	F5H8K9;P19013;CON__P19013	6;6;6	2;2;2	2;2;2	Keratin, type II cytoskeletal 4	KRT4	>tr|F5H8K9|F5H8K9_HUMAN Keratin, type II cytoskeletal 4 OS=Homo sapiens GN=KRT4 PE=2 SV=1;>sp|P19013|K2C4_HUMAN Keratin, type II cytoskeletal 4 OS=Homo sapiens GN=KRT4 PE=1 SV=4;>P19013 SWISS-PROT:P19013 Tax_Id=9606 Gene_Symbol=KRT4 keratin 4	3	6	2	2	4	5	5	4	3	2	1	2	2	1	0	0	1	2	2	1	0	0	9.4	3.2	3.2	53.965	500	500;534;594	1	6	1	2	2	1			2.5344e-43	7.4	7.4	7.4	7	5.2
P20930;CON__P20930	P20930;CON__P20930	2;2	2;2	2;2	Filaggrin	FLG	>sp|P20930|FILA_HUMAN Filaggrin OS=Homo sapiens GN=FLG PE=1 SV=3;>P20930 SWISS-PROT:P20930 Tax_Id=9606 Gene_Symbol=FLG Filaggrin	2	2	2	2	1	0	1	1	1	0	1	0	1	1	1	0	1	0	1	1	1	0	0.6	0.6	0.6	435.16	4061	4061;4061	1	4	1		1	1	1		0.00034178	0.3	0	0.3	0.2	0.3
P35527;CON__P35527;K7EQQ3	P35527;CON__P35527;K7EQQ3	45;45;27	45;45;27	44;44;27	Keratin, type I cytoskeletal 9	KRT9	>sp|P35527|K1C9_HUMAN Keratin, type I cytoskeletal 9 OS=Homo sapiens GN=KRT9 PE=1 SV=3;>P35527 SWISS-PROT:P35527 Tax_Id=9606 Gene_Symbol=KRT9 Keratin, type I cytoskeletal 9;>tr|K7EQQ3|K7EQQ3_HUMAN Keratin, type I cytoskeletal 9 OS=Homo sapiens GN=KRT9 PE=3	3	45	45	44	40	41	41	42	41	39	40	41	41	42	41	39	39	40	40	41	40	38	70.3	70.3	70.3	62.064	623	623;623;390	1	583	98	100	93	108	98	86	0	68.2	68.2	69.3	68.9	67.9
CON__P35908;H0YID6;H0YHD9;F8VS61	CON__P35908	45;3;1;1	43;3;1;1	1;0;0;0			>P35908 SWISS-PROT:P35908 Tax_Id=9606 Gene_Symbol=KRT2 Keratin, type II cytoskeletal 2 epidermal	4	45	43	1	39	42	40	38	38	32	37	40	38	36	36	30	1	1	1	0	1	0	78.1	76.3	5.6	65.865	645	645;119;143;248	1	309	53	57	48	54	54	43	0	78	78.1	74.6	67.1	71.8
P60709;CON__P60712;G5E9R0;E7EVS6;C9JZR7;C9JTX5	P60709;CON__P60712	23;23;8;8;7;6	23;23;8;8;7;6	1;1;1;1;1;1	Actin, cytoplasmic 1;Actin, cytoplasmic 1, N-terminally processed	ACTB	>sp|P60709|ACTB_HUMAN Actin, cytoplasmic 1 OS=Homo sapiens GN=ACTB PE=1 SV=1;>P60712 SWISS-PROT:P60712 (Bos taurus) Actin, cytoplasmic 1	6	23	23	1	20	22	18	15	13	12	20	22	18	15	13	12	0	1	1	0	0	1	72	72	4.5	41.736	375	375;375;125;164;103;80	1	138	28	32	26	21	16	15	3.5033e-221	61.3	71.7	64.5	54.9	50.4
Q04695;CON__Q04695;K7EPJ9;J3QR55;Q9C075;CON__Q9C075;CON__Q99PS0	Q04695;CON__Q04695;K7EPJ9	20;20;11;1;1;1;1	7;7;4;1;1;1;1	2;2;2;0;0;0;0	Keratin, type I cytoskeletal 17	KRT17	>sp|Q04695|K1C17_HUMAN Keratin, type I cytoskeletal 17 OS=Homo sapiens GN=KRT17 PE=1 SV=2;>Q04695 SWISS-PROT:Q04695 Tax_Id=9606 Gene_Symbol=KRT17 Keratin, type I cytoskeletal 17;>tr|K7EPJ9|K7EPJ9_HUMAN Keratin, type I cytoskeletal 17 (Fragment) OS=Homo sap	7	20	7	2	17	16	17	13	14	12	4	4	5	4	4	2	1	0	1	1	1	1	38.4	17.1	4.2	48.105	432	432;432;231;149;422;422;422	1	23	4	4	5	4	4	2	2.4861e-97	30.8	30.3	33.6	26.4	26.9
Q15323;CON__Q9UE12;CON__Q15323;Q14525;CON__Q14525;O76009;CON__Q6NTB9;CON__O76009;I3L1M0;I3L2N9;CON__Q8IUT8;CON__Q497I4;CON__Q9D646;CON__O76011;CON__A2A5Y0;CON__Q92764;C4AM86;O76011;Q14532;CON__Q14532;Q92764;CON__REFSEQ:XP_986630	Q15323;CON__Q9UE12;CON__Q15323;Q14525;CON__Q14525;O76009;CON__Q6NTB9;CON__O76009;I3L1M0;I3L2N9;CON__Q8IUT8;CON__Q497I4	6;6;6;5;5;4;4;4;4;3;3;3;2;2;2;2;2;2;2;2;2;2	5;5;5;4;4;4;4;4;4;3;3;2;2;2;1;1;1;2;1;1;1;1	5;5;5;4;4;4;4;4;4;3;3;2;2;2;1;1;1;2;1;1;1;1	Keratin, type I cuticular Ha1;Keratin, type I cuticular Ha3-II;Keratin, type I cuticular Ha3-I	KRT31;KRT33B;KRT33A	>sp|Q15323|K1H1_HUMAN Keratin, type I cuticular Ha1 OS=Homo sapiens GN=KRT31 PE=2 SV=3;>Q9UE12 TREMBL:Q9UE12 Type I hair keratin 1 - Homo sapiens (Human).;>Q15323 SWISS-PROT:Q15323 Keratin, type I cuticular HA1 (Hair keratin, type I HA1);>sp|Q14525|KT33B_H	22	6	5	5	4	6	3	1	1	1	3	5	2	0	0	0	3	5	2	0	0	0	19	17.3	17.3	47.237	416	416;416;416;404;404;404;404;404;436;394;436;455;392;394;416;425;425;436;448;448;455;476	1	10	3	5	2				1.6777e-17	12.3	19	10.1	1.7	1.7
CON__Q3ZBS7;P04004	CON__Q3ZBS7	3;1	3;1	3;1			>Q3ZBS7 TREMBL:Q3ZBS7 (Bos taurus) Vitronectin	2	3	3	3	1	1	1	3	3	2	1	1	1	3	3	2	1	1	1	3	3	2	6.4	6.4	6.4	54.099	484	484;478	1	11	1	1	1	3	3	2	2.9964e-08	3.1	3.1	3.1	6.4	6.4
Q5D862;CON__Q5D862	Q5D862;CON__Q5D862	3;3	3;3	3;3	Filaggrin-2	FLG2	>sp|Q5D862|FILA2_HUMAN Filaggrin-2 OS=Homo sapiens GN=FLG2 PE=1 SV=1;>Q5D862 SWISS-PROT:Q5D862 Tax_Id=9606 Gene_Symbol=FLG2 Filaggrin-2	2	3	3	3	2	2	3	1	2	2	2	2	3	1	2	2	2	2	3	1	2	2	1.5	1.5	1.5	248.07	2391	2391;2391	1	12	2	2	3	1	2	2	6.8116e-12	1	1	1.5	0.5	1
Q6KB66-2;Q6KB66;CON__Q6KB66-1;Q6KB66-3;CON__Q0VBK2	Q6KB66-2;Q6KB66;CON__Q6KB66-1;Q6KB66-3	6;6;6;6;2	5;5;5;5;2	5;5;5;5;2	Keratin, type II cytoskeletal 80	KRT80	>sp|Q6KB66-2|K2C80_HUMAN Isoform 2 of Keratin, type II cytoskeletal 80 OS=Homo sapiens GN=KRT80;>sp|Q6KB66|K2C80_HUMAN Keratin, type II cytoskeletal 80 OS=Homo sapiens GN=KRT80 PE=1 SV=2;>Q6KB66-1 SWISS-PROT:Q6KB66-1 Tax_Id=9606 Gene_Symbol=KRT80 Isoform 1	5	6	5	5	6	5	6	1	2	2	5	4	5	1	2	2	5	4	5	1	2	2	20.4	17.5	17.5	47.241	422	422;452;452;487;452	1	19	5	4	5	1	2	2	1.4999e-27	20.4	17.5	20.4	4.3	6.6
Q7Z794;CON__Q7Z794;F5GY66	Q7Z794;CON__Q7Z794	5;5;2	2;2;2	1;1;1	Keratin, type II cytoskeletal 1b	KRT77	>sp|Q7Z794|K2C1B_HUMAN Keratin, type II cytoskeletal 1b OS=Homo sapiens GN=KRT77 PE=2 SV=3;>Q7Z794 SWISS-PROT:Q7Z794 Tax_Id=9606 Gene_Symbol=KRT77 Keratin 77	3	5	2	1	5	5	5	5	5	5	2	2	2	2	2	2	1	1	1	1	1	1	7.8	4.2	2.1	61.901	578	578;578;345	1	12	2	2	2	2	2	2	4.4341e-109	7.8	7.8	7.8	7.8	7.8
Q86YZ3;CON__Q86YZ3	Q86YZ3;CON__Q86YZ3	9;9	9;9	9;9	Hornerin	HRNR	>sp|Q86YZ3|HORN_HUMAN Hornerin OS=Homo sapiens GN=HRNR PE=1 SV=2;>Q86YZ3 SWISS-PROT:Q86YZ3 Tax_Id=9606 Gene_Symbol=HRNR Hornerin	2	9	9	9	4	5	4	4	3	4	4	5	4	4	3	4	4	5	4	4	3	4	14.5	14.5	14.5	282.39	2850	2850;2850	1	33	6	7	6	5	5	4	0	4.7	7.5	4.7	6	3
CON__Streptavidin	CON__Streptavidin	3	3	3			>Streptavidin (S.avidinii)	1	3	3	3	3	3	2	1	2	0	3	3	2	1	2	0	3	3	2	1	2	0	36.2	36.2	36.2	16.622	160	160	1	13	4	4	2	1	2		9.1418e-17	36.2	36.2	23.1	11.9	23.1
Q04637-6;G5E9S1;Q04637-5;E7EX73;Q04637-4;E9PGM1;Q04637-3;E7EUU4;Q04637;D3DNT2;E9PFM1;H7C044;C9J6B6;C9JF13;C9J2Z7;C9K073;F5H8J4;F5H564;Q504Z1;O43432;O43432-3	Q04637-6;G5E9S1;Q04637-5;E7EX73;Q04637-4;E9PGM1;Q04637-3;E7EUU4;Q04637;D3DNT2;E9PFM1	5;5;5;5;5;5;5;5;5;5;5;2;2;2;1;1;1;1;1;1;1	5;5;5;5;5;5;5;5;5;5;5;2;2;2;1;1;1;1;1;1;1	5;5;5;5;5;5;5;5;5;5;5;2;2;2;1;1;1;1;1;1;1	Eukaryotic translation initiation factor 4 gamma 1	EIF4G1	>sp|Q04637-6|IF4G1_HUMAN Isoform E of Eukaryotic translation initiation factor 4 gamma 1 OS=Homo sapiens GN=EIF4G1;>tr|G5E9S1|G5E9S1_HUMAN Eukaryotic translation initiation factor 4 gamma 1 OS=Homo sapiens GN=EIF4G1 PE=4 SV=1;>sp|Q04637-5|IF4G1_HUMAN Isofo	21	5	5	5	0	0	0	3	2	3	0	0	0	3	2	3	0	0	0	3	2	3	4.1	4.1	4.1	154.8	1403	1403;1404;1435;1436;1512;1513;1559;1560;1599;1600;1606;226;757;903;834;869;1075;1189;1305;1585;1591	1	8				3	2	3	9.4654e-17	0	0	0	2.9	1.9
D3YTB1;P62910;F8W727	D3YTB1;P62910;F8W727	8;8;8	8;8;8	8;8;8	60S ribosomal protein L32	RPL32	>tr|D3YTB1|D3YTB1_HUMAN 60S ribosomal protein L32 (Fragment) OS=Homo sapiens GN=RPL32 PE=2 SV=1;>sp|P62910|RL32_HUMAN 60S ribosomal protein L32 OS=Homo sapiens GN=RPL32 PE=1 SV=2;>tr|F8W727|F8W727_HUMAN 60S ribosomal protein L32 OS=Homo sapiens GN=RPL32 PE	3	8	8	8	5	6	7	6	7	5	5	6	7	6	7	5	5	6	7	6	7	5	42.1	42.1	42.1	15.616	133	133;135;153	1	47	7	9	9	8	8	6	4.8624e-32	39.8	41.4	41.4	42.1	42.1
D3YTE0;Q8N9T8-2;Q8N9T8;H0YFD2;H0YG91;H0YH26	D3YTE0;Q8N9T8-2;Q8N9T8;H0YFD2	4;4;4;2;1;1	4;4;4;2;1;1	4;4;4;2;1;1	Protein KRI1 homolog	KRI1	>tr|D3YTE0|D3YTE0_HUMAN Protein KRI1 homolog OS=Homo sapiens GN=KRI1 PE=2 SV=1;>sp|Q8N9T8-2|KRI1_HUMAN Isoform 2 of Protein KRI1 homolog OS=Homo sapiens GN=KRI1;>sp|Q8N9T8|KRI1_HUMAN Protein KRI1 homolog OS=Homo sapiens GN=KRI1 PE=1 SV=2;>tr|H0YFD2|H0YFD2_	6	4	4	4	3	1	1	0	1	0	3	1	1	0	1	0	3	1	1	0	1	0	9.1	9.1	9.1	82.484	705	705;706;709;190;112;194	1	6	3	1	1		1		6.9783e-12	7.1	4.1	4.1	0	2
D6R9P3;D6RD18;Q99729-3;D6RBZ0;Q99729-2;Q99729-4;Q99729	D6R9P3;D6RD18;Q99729-3;D6RBZ0;Q99729-2;Q99729-4;Q99729	5;5;5;5;5;4;4	5;5;5;5;5;4;4	5;5;5;5;5;4;4	Heterogeneous nuclear ribonucleoprotein A/B	HNRNPAB	>tr|D6R9P3|D6R9P3_HUMAN Heterogeneous nuclear ribonucleoprotein A/B OS=Homo sapiens GN=HNRNPAB PE=2 SV=1;>tr|D6RD18|D6RD18_HUMAN Heterogeneous nuclear ribonucleoprotein A/B OS=Homo sapiens GN=HNRNPAB PE=2 SV=1;>sp|Q99729-3|ROAA_HUMAN Isoform 3 of Heterogen	7	5	5	5	4	4	3	4	3	4	4	4	3	4	3	4	4	4	3	4	3	4	20.7	20.7	20.7	30.302	280	280;283;285;327;332;286;332	1	23	5	4	3	4	3	4	6.1903e-29	16.1	17.9	13.2	17.9	12.5
D6RAA6;P57088	D6RAA6;P57088	1;1	1;1	1;1	Transmembrane protein 33	TMEM33	>tr|D6RAA6|D6RAA6_HUMAN Transmembrane protein 33 (Fragment) OS=Homo sapiens GN=TMEM33 PE=2 SV=1;>sp|P57088|TMM33_HUMAN Transmembrane protein 33 OS=Homo sapiens GN=TMEM33 PE=1 SV=2	2	1	1	1	1	1	1	1	0	1	1	1	1	1	0	1	1	1	1	1	0	1	5.4	5.4	5.4	25.223	222	222;247	1	5	1	1	1	1		1	0.0012994	5.4	5.4	5.4	5.4	0
P06730;P06730-3;D6RBW1;P06730-2;H0Y8J7;D6RHE2;H0Y8X3;A6NMX2	P06730;P06730-3;D6RBW1;P06730-2;H0Y8J7	3;3;3;3;2;1;1;1	3;3;3;3;2;1;1;1	3;3;3;3;2;1;1;1	Eukaryotic translation initiation factor 4E	EIF4E	>sp|P06730|IF4E_HUMAN Eukaryotic translation initiation factor 4E OS=Homo sapiens GN=EIF4E PE=1 SV=2;>sp|P06730-3|IF4E_HUMAN Isoform 3 of Eukaryotic translation initiation factor 4E OS=Homo sapiens GN=EIF4E;>tr|D6RBW1|D6RBW1_HUMAN Eukaryotic translation in	8	3	3	3	0	0	0	3	3	1	0	0	0	3	3	1	0	0	0	3	3	1	12.9	12.9	12.9	25.097	217	217;237;245;248;155;90;171;242	1	7				3	3	1	2.1523e-08	0	0	0	12.9	12.9
D6RDY6;O76094;O76094-2	D6RDY6;O76094;O76094-2	5;5;4	5;5;4	5;5;4	Signal recognition particle subunit SRP72	SRP72	>tr|D6RDY6|D6RDY6_HUMAN Signal recognition particle 72 kDa protein (Fragment) OS=Homo sapiens GN=SRP72 PE=2 SV=1;>sp|O76094|SRP72_HUMAN Signal recognition particle 72 kDa protein OS=Homo sapiens GN=SRP72 PE=1 SV=3;>sp|O76094-2|SRP72_HUMAN Isoform 2 of Sign	3	5	5	5	2	1	2	3	4	3	2	1	2	3	4	3	2	1	2	3	4	3	19.9	19.9	19.9	34.174	306	306;671;610	1	15	2	1	2	3	4	3	8.0127e-31	6.9	6.2	11.4	15.7	14.7
D6REM4;Q71TU5;P48729;E7ETM0;Q8N752;P48729-2	D6REM4;Q71TU5;P48729;E7ETM0;Q8N752;P48729-2	3;3;3;2;2;2	3;3;3;2;2;2	3;3;3;2;2;2	Casein kinase I isoform alpha;Casein kinase I isoform alpha-like	CSNK1A1;CSNK1A1L	>tr|D6REM4|D6REM4_HUMAN Casein kinase I isoform alpha OS=Homo sapiens GN=CSNK1A1 PE=2 SV=1;>tr|Q71TU5|Q71TU5_HUMAN Casein kinase 1, alpha 1, isoform CRA_g OS=Homo sapiens GN=CSNK1A1 PE=2 SV=1;>sp|P48729|KC1A_HUMAN Casein kinase I isoform alpha OS=Homo sapi	6	3	3	3	0	0	0	3	2	1	0	0	0	3	2	1	0	0	0	3	2	1	14.8	14.8	14.8	27.741	236	236;325;337;264;337;365	1	6				3	2	1	1.4535e-06	0	0	0	14.8	9.3
D6RGI3;Q9NVA2;D6RER5;Q9NVA2-2;D6RDP1;D6R9Y6;D6RDU5;H0Y9G8;H0Y961;Q14141-3;Q14141-2;Q14141-4;B1AMS2;Q14141;F5H1J5	D6RGI3;Q9NVA2;D6RER5;Q9NVA2-2;D6RDP1;D6R9Y6;D6RDU5	3;3;3;3;2;2;2;1;1;1;1;1;1;1;1	3;3;3;3;2;2;2;1;1;1;1;1;1;1;1	3;3;3;3;2;2;2;1;1;1;1;1;1;1;1	Septin-11	2011-09-01	>tr|D6RGI3|D6RGI3_HUMAN Septin 11, isoform CRA_b OS=Homo sapiens GN=SEPT11 PE=3 SV=1;>sp|Q9NVA2|SEP11_HUMAN Septin-11 OS=Homo sapiens GN=SEPT11 PE=1 SV=3;>tr|D6RER5|D6RER5_HUMAN Septin-11 OS=Homo sapiens GN=SEPT11 PE=2 SV=1;>sp|Q9NVA2-2|SEP11_HUMAN Isoform	15	3	3	3	0	0	0	2	2	2	0	0	0	2	2	2	0	0	0	2	2	2	9.4	9.4	9.4	49.005	425	425;429;432;439;126;136;372;82;160;267;427;429;431;434;457	1	6				2	2	2	7.8479e-21	0	0	0	6.8	6.8
H0Y5N9;Q99715-2;Q99715-4;D6RGG3;Q99715	H0Y5N9;Q99715-2;Q99715-4;D6RGG3;Q99715	1;1;1;1;1	1;1;1;1;1	1;1;1;1;1	Collagen alpha-1(XII) chain	COL12A1	>tr|H0Y5N9|H0Y5N9_HUMAN Collagen alpha-1(XII) chain (Fragment) OS=Homo sapiens GN=COL12A1 PE=2 SV=1;>sp|Q99715-2|COCA1_HUMAN Isoform 2 of Collagen alpha-1(XII) chain OS=Homo sapiens GN=COL12A1;>sp|Q99715-4|COCA1_HUMAN Isoform 4 of Collagen alpha-1(XII) cha	5	1	1	1	1	1	1	0	0	0	1	1	1	0	0	0	1	1	1	0	0	0	1.5	1.5	1.5	79.771	756	756;1899;2987;3062;3063	1	3	1	1	1				0.0040134	1.5	1.5	1.5	0	0
D6RGY9;Q96QB1-4;Q96QB1-1;E9PDZ8;Q96QB1	D6RGY9;Q96QB1-4;Q96QB1-1;E9PDZ8;Q96QB1	3;3;3;3;3	3;3;3;3;3	3;3;3;3;3	Rho GTPase-activating protein 7	DLC1	>tr|D6RGY9|D6RGY9_HUMAN Deleted in liver cancer 1, isoform CRA_b OS=Homo sapiens GN=DLC1 PE=4 SV=1;>sp|Q96QB1-4|RHG07_HUMAN Isoform 4 of Rho GTPase-activating protein 7 OS=Homo sapiens GN=DLC1;>sp|Q96QB1-1|RHG07_HUMAN Isoform 1 of Rho GTPase-activating pro	5	3	3	3	0	0	0	1	1	2	0	0	0	1	1	2	0	0	0	1	1	2	8.1	8.1	8.1	53.482	467	467;1017;1091;1125;1528	1	4				1	1	2	1.6747e-05	0	0	0	3.2	2.1
P09493-3;D9YZV3;Q6ZN40;P09493-2;H7BYY1;H0YL52;P09493-7;D9YZV8;P09493-4;P09493;D9YZV2;H0YKX5;H0YKP3;H0YL80;H0YNC7;P09493-5;F5H7S3;H0YK48;B7Z596;P09493-6;H0YKZ6;H0YK20;H0YL42	P09493-3;D9YZV3;Q6ZN40;P09493-2;H7BYY1;H0YL52;P09493-7;D9YZV8;P09493-4;P09493;D9YZV2;H0YKX5;H0YKP3;H0YL80;H0YNC7;P09493-5;F5H7S3;H0YK48;B7Z596;P09493-6	9;9;8;7;7;7;7;7;7;7;7;6;6;5;5;5;5;5;5;5;1;1;1	9;9;8;7;7;7;7;7;7;7;7;6;6;5;5;5;5;5;5;5;1;1;1	4;4;3;3;3;2;3;3;2;2;2;1;1;1;1;1;1;1;1;1;1;1;1	Tropomyosin alpha-1 chain	TPM1	>sp|P09493-3|TPM1_HUMAN Isoform 3 of Tropomyosin alpha-1 chain OS=Homo sapiens GN=TPM1;>tr|D9YZV3|D9YZV3_HUMAN Tropomyosin 1 (Alpha) isoform 3 OS=Homo sapiens GN=TPM1 PE=3 SV=1;>tr|Q6ZN40|Q6ZN40_HUMAN Tropomyosin 1 (Alpha), isoform CRA_f OS=Homo sapiens GN	23	9	9	4	8	8	8	5	4	3	8	8	8	5	4	3	3	3	3	2	2	1	35.9	35.9	19	32.876	284	284;284;326;228;248;265;284;284;284;284;284;142;157;68;223;245;245;248;275;284;70;92;108	1	36	8	8	8	5	4	3	2.6446e-33	31.3	31.3	35.9	18.7	13.7
E3W978;O75330-4;O75330-2;O75330;O75330-3;E5RIH2;E5RI30	E3W978;O75330-4;O75330-2;O75330;O75330-3;E5RIH2;E5RI30	3;3;3;3;3;2;2	3;3;3;3;3;2;2	3;3;3;3;3;2;2	Hyaluronan mediated motility receptor	HMMR	>tr|E3W978|E3W978_HUMAN Hyaluronan mediated motility receptor OS=Homo sapiens GN=HMMR PE=2 SV=2;>sp|O75330-4|HMMR_HUMAN Isoform 4 of Hyaluronan mediated motility receptor OS=Homo sapiens GN=HMMR;>sp|O75330-2|HMMR_HUMAN Isoform 2 of Hyaluronan mediated moti	7	3	3	3	0	0	0	3	3	0	0	0	0	3	3	0	0	0	0	3	3	0	4.8	4.8	4.8	71.144	610	610;638;709;724;725;92;102	1	6				3	3		1.3968e-09	0	0	0	4.8	4.8
E3W994;F5H604;E7ERI8;E7EW49;E9PBA6;J3KR49;O75122;F5H3X0;H7C5M8;O75122-2;B3KR06;E7ENG2;H7C4X8;H7C4I5	E3W994;F5H604;E7ERI8;E7EW49;E9PBA6;J3KR49;O75122;F5H3X0	10;10;10;10;9;9;9;8;2;2;2;2;1;1	10;10;10;10;9;9;9;8;2;2;2;2;1;1	7;7;7;7;6;6;6;6;1;2;2;2;1;1	CLIP-associating protein 2	CLASP2	>tr|E3W994|E3W994_HUMAN CLIP-associating protein 2 OS=Homo sapiens GN=CLASP2 PE=2 SV=2;>tr|F5H604|F5H604_HUMAN CLIP-associating protein 2 OS=Homo sapiens GN=CLASP2 PE=2 SV=1;>tr|E7ERI8|E7ERI8_HUMAN CLIP-associating protein 2 OS=Homo sapiens GN=CLASP2 PE=2	14	10	10	7	0	0	0	10	7	5	0	0	0	10	7	5	0	0	0	7	5	3	9.7	9.7	8.2	138.86	1273	1273;1505;1513;1514;995;1293;1294;1063;220;431;454;458;184;205	1	22				10	7	5	5.6566e-46	0	0	0	9.7	7.9
E5RFW5;Q8N0T1;Q8N0T1-2;E5RGR5;E5RIV3;F5GXB7	E5RFW5;Q8N0T1	4;4;1;1;1;1	4;4;1;1;1;1	4;4;1;1;1;1	Uncharacterized protein C8orf59	C8orf59	>tr|E5RFW5|E5RFW5_HUMAN Uncharacterized protein C8orf59 OS=Homo sapiens GN=C8orf59 PE=4 SV=1;>sp|Q8N0T1|CH059_HUMAN Uncharacterized protein C8orf59 OS=Homo sapiens GN=C8orf59 PE=1 SV=2	6	4	4	4	2	2	2	1	1	2	2	2	2	1	1	2	2	2	2	1	1	2	33.7	33.7	33.7	11.243	98	98;100;43;45;59;100	1	10	2	2	2	1	1	2	1.3509e-07	16.3	16.3	16.3	8.2	9.2
E5RJV5;E5RGS2;Q9H6H4;Q9H6H4-2	E5RJV5;E5RGS2;Q9H6H4;Q9H6H4-2	2;2;2;1	2;2;2;1	2;2;2;1	Receptor expression-enhancing protein 4	REEP4	>tr|E5RJV5|E5RJV5_HUMAN Receptor expression-enhancing protein 4 (Fragment) OS=Homo sapiens GN=REEP4 PE=2 SV=1;>tr|E5RGS2|E5RGS2_HUMAN Receptor expression-enhancing protein 4 OS=Homo sapiens GN=REEP4 PE=2 SV=1;>sp|Q9H6H4|REEP4_HUMAN Receptor expression-enha	4	2	2	2	0	0	0	2	2	2	0	0	0	2	2	2	0	0	0	2	2	2	17.2	17.2	17.2	22.062	192	192;251;257;173	1	6				2	2	2	8.2754e-07	0	0	0	17.2	17.2
E5RI99;P62888	E5RI99;P62888	1;1	1;1	1;1	60S ribosomal protein L30	RPL30	>tr|E5RI99|E5RI99_HUMAN 60S ribosomal protein L30 (Fragment) OS=Homo sapiens GN=RPL30 PE=2 SV=1;>sp|P62888|RL30_HUMAN 60S ribosomal protein L30 OS=Homo sapiens GN=RPL30 PE=1 SV=2	2	1	1	1	1	0	0	0	0	0	1	0	0	0	0	0	1	0	0	0	0	0	14	14	14	12.656	114	114;115	1	1	1						0.00036813	14	0	0	0	0
E5RJN7;Q9NUL3-6;Q9NUL3-8;Q9NUL3-3;F8VPI7;E7EPX0;Q9NUL3-7;E7EVJ4;Q9NUL3-2;E9PH62;Q9NUL3;G5EA18;Q9NUL3-4;E5RJ67;E7EVI1;H0YBY0;E5RFK1	E5RJN7;Q9NUL3-6;Q9NUL3-8;Q9NUL3-3;F8VPI7;E7EPX0;Q9NUL3-7;E7EVJ4;Q9NUL3-2;E9PH62;Q9NUL3;G5EA18;Q9NUL3-4;E5RJ67;E7EVI1	6;6;6;6;6;6;6;6;6;6;6;5;5;4;4;2;1	6;6;6;6;6;6;6;6;6;6;6;5;5;4;4;2;1	6;6;6;6;6;6;6;6;6;6;6;5;5;4;4;2;1	Double-stranded RNA-binding protein Staufen homolog 2	STAU2	>tr|E5RJN7|E5RJN7_HUMAN Double-stranded RNA-binding protein Staufen homolog 2 (Fragment) OS=Homo sapiens GN=STAU2 PE=2 SV=1;>sp|Q9NUL3-6|STAU2_HUMAN Isoform 6 of Double-stranded RNA-binding protein Staufen homolog 2 OS=Homo sapiens GN=STAU2;>sp|Q9NUL3-8|ST	17	6	6	6	3	5	4	4	5	5	3	5	4	4	5	5	3	5	4	4	5	5	24.1	24.1	24.1	34.861	320	320;398;473;479;479;491;504;511;538;538;570;291;314;135;390;162;204	1	26	3	5	4	4	5	5	2.6722e-30	12.8	20.9	15.9	16.9	20.9
K7ESE8;J3KSD8;K7ES02;E7EMN3;Q13867	K7ESE8;J3KSD8;K7ES02;E7EMN3;Q13867	1;1;1;1;1	1;1;1;1;1	1;1;1;1;1	Bleomycin hydrolase	BLMH	>tr|K7ESE8|K7ESE8_HUMAN Bleomycin hydrolase (Fragment) OS=Homo sapiens GN=BLMH PE=4 SV=1;>tr|J3KSD8|J3KSD8_HUMAN Bleomycin hydrolase (Fragment) OS=Homo sapiens GN=BLMH PE=4 SV=1;>tr|K7ES02|K7ES02_HUMAN Bleomycin hydrolase (Fragment) OS=Homo sapiens GN=BLMH	5	1	1	1	1	1	1	1	1	1	1	1	1	1	1	1	1	1	1	1	1	1	4.8	4.8	4.8	26.738	231	231;263;318;368;455	1	6	1	1	1	1	1	1	7.6176e-05	4.8	4.8	4.8	4.8	4.8
H0YC66;Q9H013-2;E7ENW4;Q9H013;E9PD32	H0YC66;Q9H013-2;E7ENW4;Q9H013;E9PD32	2;2;2;2;1	2;2;2;2;1	2;2;2;2;1	Disintegrin and metalloproteinase domain-containing protein 19	ADAM19	>tr|H0YC66|H0YC66_HUMAN Disintegrin and metalloproteinase domain-containing protein 19 (Fragment) OS=Homo sapiens GN=ADAM19 PE=4 SV=1;>sp|Q9H013-2|ADA19_HUMAN Isoform B of Disintegrin and metalloproteinase domain-containing protein 19 OS=Homo sapiens GN=AD	5	2	2	2	0	0	0	1	0	1	0	0	0	1	0	1	0	0	0	1	0	1	4.3	4.3	4.3	52.722	489	489;918;920;955;638	1	2				1		1	0.0015733	0	0	0	2	0
E7EPB3;P50914	E7EPB3;P50914	3;3	3;3	3;3	60S ribosomal protein L14	RPL14	>tr|E7EPB3|E7EPB3_HUMAN 60S ribosomal protein L14 OS=Homo sapiens GN=RPL14 PE=2 SV=1;>sp|P50914|RL14_HUMAN 60S ribosomal protein L14 OS=Homo sapiens GN=RPL14 PE=1 SV=4	2	3	3	3	2	3	2	2	2	1	2	3	2	2	2	1	2	3	2	2	2	1	28.2	28.2	28.2	14.558	124	124;215	1	16	3	4	3	3	2	1	7.2313e-11	19.4	28.2	18.5	19.4	19.4
Q9Y520-4;E7EPN9;Q9Y520-5;Q9Y520;Q9Y520-7;Q9Y520-6;Q9Y520-3;Q9Y520-2;H7C5N8	Q9Y520-4;E7EPN9;Q9Y520-5;Q9Y520;Q9Y520-7;Q9Y520-6;Q9Y520-3;Q9Y520-2	78;78;78;78;78;76;72;66;33	78;78;78;78;78;76;72;66;33	75;75;75;75;75;73;69;66;33	Protein PRRC2C	PRRC2C	>sp|Q9Y520-4|PRC2C_HUMAN Isoform 4 of Protein PRRC2C OS=Homo sapiens GN=PRRC2C;>tr|E7EPN9|E7EPN9_HUMAN Protein PRRC2C OS=Homo sapiens GN=PRRC2C PE=2 SV=1;>sp|Q9Y520-5|PRC2C_HUMAN Isoform 5 of Protein PRRC2C OS=Homo sapiens GN=PRRC2C;>sp|Q9Y520|PRC2C_HUMAN	9	78	78	75	49	58	47	56	51	41	49	58	47	56	51	41	46	55	44	54	49	39	30.3	30.3	29.6	308.6	2817	2817;2819;2849;2896;2898;2752;2700;2653;1300	1	367	59	69	62	70	60	47	0	22.7	25.2	23.4	25.9	25.7
J3KTN0;J3QLN6;J3KS25;J3QR64;J3KSZ0;J3KTB5;J3QL43;J3QS69;Q9NZE6;J3KT12;P60842-2;E7EQG2;P60842;Q14240;Q14240-2	J3KTN0;J3QLN6;J3KS25;J3QR64;J3KSZ0;J3KTB5;J3QL43;J3QS69;Q9NZE6;J3KT12;P60842-2;E7EQG2;P60842;Q14240;Q14240-2	1;1;1;1;1;1;1;1;1;1;1;1;1;1;1	1;1;1;1;1;1;1;1;1;1;1;1;1;1;1	1;1;1;1;1;1;1;1;1;1;1;1;1;1;1	Eukaryotic initiation factor 4A-I;Eukaryotic initiation factor 4A-II	EIF4A1;EIF4A2	>tr|J3KTN0|J3KTN0_HUMAN Eukaryotic initiation factor 4A-I (Fragment) OS=Homo sapiens GN=EIF4A1 PE=4 SV=1;>tr|J3QLN6|J3QLN6_HUMAN Eukaryotic initiation factor 4A-I (Fragment) OS=Homo sapiens GN=EIF4A1 PE=3 SV=1;>tr|J3KS25|J3KS25_HUMAN Eukaryotic initiation	15	1	1	1	0	0	0	1	1	1	0	0	0	1	1	1	0	0	0	1	1	1	11.1	11.1	11.1	13.906	117	117;163;188;214;230;257;271;300;312;341;347;362;406;407;408	1	3				1	1	1	0.00052096	0	0	0	11.1	11.1
G3V3B0;Q9UKV3-3;Q9UKV3-2;E7EQT4;Q9UKV3-5;Q9UKV3;G3V3T3	G3V3B0;Q9UKV3-3;Q9UKV3-2;E7EQT4;Q9UKV3-5;Q9UKV3;G3V3T3	2;2;2;2;2;2;1	2;2;2;2;2;2;1	2;2;2;2;2;2;1	Apoptotic chromatin condensation inducer in the nucleus	ACIN1	>tr|G3V3B0|G3V3B0_HUMAN Apoptotic chromatin condensation inducer in the nucleus OS=Homo sapiens GN=ACIN1 PE=2 SV=1;>sp|Q9UKV3-3|ACINU_HUMAN Isoform 3 of Apoptotic chromatin condensation inducer in the nucleus OS=Homo sapiens GN=ACIN1;>sp|Q9UKV3-2|ACINU_HUM	7	2	2	2	0	0	0	1	1	2	0	0	0	1	1	2	0	0	0	1	1	2	2.9	2.9	2.9	67.494	582	582;583;614;1301;1328;1341;194	1	4				1	1	2	0.00021604	0	0	0	1.2	1.2
E7EQV9;P61313;E7EX53;E7ENU7;P61313-2;E7ERA2	E7EQV9;P61313;E7EX53;E7ENU7;P61313-2	4;4;3;3;2;1	4;4;3;3;2;1	4;4;3;3;2;1	Ribosomal protein L15;60S ribosomal protein L15	RPL15	>tr|E7EQV9|E7EQV9_HUMAN Ribosomal protein L15 (Fragment) OS=Homo sapiens GN=RPL15 PE=2 SV=1;>sp|P61313|RL15_HUMAN 60S ribosomal protein L15 OS=Homo sapiens GN=RPL15 PE=1 SV=2;>tr|E7EX53|E7EX53_HUMAN Ribosomal protein L15 (Fragment) OS=Homo sapiens GN=RPL15	6	4	4	4	4	3	3	3	4	4	4	3	3	3	4	4	4	3	3	3	4	4	24.1	24.1	24.1	20.51	174	174;204;133;175;145;59	1	21	4	3	3	3	4	4	2.3095e-18	24.1	16.1	16.1	16.1	24.1
O15056-2;E7ER60;O15056;O15056-3;B4DJU8;Q5TA15;H7BY56;H0YEV8	O15056-2;E7ER60;O15056;O15056-3	17;17;17;14;7;2;2;1	17;17;17;14;7;2;2;1	17;17;17;14;7;2;2;1	Synaptojanin-2	SYNJ2	>sp|O15056-2|SYNJ2_HUMAN Isoform 2B1 of Synaptojanin-2 OS=Homo sapiens GN=SYNJ2;>tr|E7ER60|E7ER60_HUMAN Synaptojanin-2 OS=Homo sapiens GN=SYNJ2 PE=2 SV=1;>sp|O15056|SYNJ2_HUMAN Synaptojanin-2 OS=Homo sapiens GN=SYNJ2 PE=1 SV=3;>sp|O15056-3|SYNJ2_HUMAN Isof	8	17	17	17	0	0	0	13	13	11	0	0	0	13	13	11	0	0	0	13	13	11	18.1	18.1	18.1	160.43	1451	1451;1451;1496;1288;516;92;136;165	1	37				13	13	11	4.0557e-101	0	0	0	14.7	14.5
E7ES32;Q96EY1-2;Q96EY1	E7ES32;Q96EY1-2;Q96EY1	1;1;1	1;1;1	1;1;1	DnaJ homolog subfamily A member 3, mitochondrial	DNAJA3	>tr|E7ES32|E7ES32_HUMAN DnaJ homolog subfamily A member 3, mitochondrial OS=Homo sapiens GN=DNAJA3 PE=2 SV=1;>sp|Q96EY1-2|DNJA3_HUMAN Isoform 2 of DnaJ homolog subfamily A member 3, mitochondrial OS=Homo sapiens GN=DNAJA3;>sp|Q96EY1|DNJA3_HUMAN DnaJ homolo	3	1	1	1	0	0	0	1	0	1	0	0	0	1	0	1	0	0	0	1	0	1	7.7	7.7	7.7	33.081	300	300;453;480	1	2				1		1	2.8503e-05	0	0	0	7.7	0
H0YAS8;P10909-3;E7ETA7;P10909-4;P10909;P10909-5;P10909-2;H0YC35	H0YAS8;P10909-3;E7ETA7;P10909-4;P10909;P10909-5;P10909-2;H0YC35	2;2;2;2;2;2;2;1	2;2;2;2;2;2;2;1	2;2;2;2;2;2;2;1	Clusterin;Clusterin;Clusterin beta chain;Clusterin alpha chain	CLU	>tr|H0YAS8|H0YAS8_HUMAN Clusterin beta chain (Fragment) OS=Homo sapiens GN=CLU PE=4 SV=1;>sp|P10909-3|CLUS_HUMAN Isoform 3 of Clusterin OS=Homo sapiens GN=CLU;>tr|E7ETA7|E7ETA7_HUMAN Clusterin OS=Homo sapiens GN=CLU PE=2 SV=1;>sp|P10909-4|CLUS_HUMAN Isofor	8	2	2	2	1	1	0	0	0	0	1	1	0	0	0	0	1	1	0	0	0	0	20	20	20	16.066	140	140;274;314;416;449;460;501;284	1	2	1	1					4.5106e-06	12.1	7.9	0	0	0
P62847-2;E7ETK0;P62847-3;P62847;P62847-4	P62847-2;E7ETK0;P62847-3;P62847;P62847-4	6;6;6;6;6	6;6;6;6;6	6;6;6;6;6	40S ribosomal protein S24	RPS24	>sp|P62847-2|RS24_HUMAN Isoform 2 of 40S ribosomal protein S24 OS=Homo sapiens GN=RPS24;>tr|E7ETK0|E7ETK0_HUMAN 40S ribosomal protein S24 OS=Homo sapiens GN=RPS24 PE=2 SV=1;>sp|P62847-3|RS24_HUMAN Isoform 3 of 40S ribosomal protein S24 OS=Homo sapiens GN=R	5	6	6	6	6	6	6	6	6	5	6	6	6	6	6	5	6	6	6	6	6	5	36.9	36.9	36.9	15.069	130	130;131;132;133;289	1	97	18	20	24	14	12	9	5.4882e-69	36.9	36.9	36.9	36.9	36.9
Q13428-2;Q13428-8;J3KQ96;Q13428-6;Q13428-7;Q13428;E7ETY2;Q13428-3;Q13428-4;E9PHK9	Q13428-2;Q13428-8;J3KQ96;Q13428-6;Q13428-7;Q13428;E7ETY2;Q13428-3;Q13428-4;E9PHK9	1;1;1;1;1;1;1;1;1;1	1;1;1;1;1;1;1;1;1;1	1;1;1;1;1;1;1;1;1;1	Treacle protein	TCOF1	>sp|Q13428-2|TCOF_HUMAN Isoform 2 of Treacle protein OS=Homo sapiens GN=TCOF1;>sp|Q13428-8|TCOF_HUMAN Isoform 8 of Treacle protein OS=Homo sapiens GN=TCOF1;>tr|J3KQ96|J3KQ96_HUMAN Treacle protein (Fragment) OS=Homo sapiens GN=TCOF1 PE=4 SV=1;>sp|Q13428-6|T	10	1	1	1	1	1	0	1	1	1	1	1	0	1	1	1	1	1	0	1	1	1	0.7	0.7	0.7	144.31	1411	1411;1412;1414;1450;1451;1488;1488;1489;1524;1525	1	5	1	1		1	1	1	0.00026392	0.7	0.7	0	0.7	0.7
Q7KZI7-10;Q7KZI7-13;Q7KZI7-7;E7ETY4;Q7KZI7-2;Q7KZI7-15;Q7KZI7-5;Q7KZI7-16;Q7KZI7-4;Q7KZI7-9;Q7KZI7-12;Q7KZI7-14;Q7KZI7-3;Q7KZI7-6;Q7KZI7-11;Q7KZI7-8;E9PC69;Q7KZI7;F5H4F6;F5H4J8;F5H6N2;H0YIY6	Q7KZI7-10;Q7KZI7-13;Q7KZI7-7;E7ETY4;Q7KZI7-2;Q7KZI7-15;Q7KZI7-5;Q7KZI7-16;Q7KZI7-4;Q7KZI7-9;Q7KZI7-12;Q7KZI7-14;Q7KZI7-3;Q7KZI7-6;Q7KZI7-11;Q7KZI7-8;E9PC69;Q7KZI7	9;9;9;9;9;9;9;9;9;9;9;9;9;9;9;9;9;9;2;1;1;1	9;9;9;9;9;9;9;9;9;9;9;9;9;9;9;9;9;9;2;1;1;1	7;7;7;7;7;7;7;7;7;7;7;7;7;7;7;7;7;7;1;1;1;0	Serine/threonine-protein kinase MARK2	MARK2	>sp|Q7KZI7-10|MARK2_HUMAN Isoform 10 of Serine/threonine-protein kinase MARK2 OS=Homo sapiens GN=MARK2;>sp|Q7KZI7-13|MARK2_HUMAN Isoform 13 of Serine/threonine-protein kinase MARK2 OS=Homo sapiens GN=MARK2;>sp|Q7KZI7-7|MARK2_HUMAN Isoform 7 of Serine/threo	22	9	9	7	0	0	0	6	7	2	0	0	0	6	7	2	0	0	0	5	5	1	17.9	17.9	14.4	77.068	686	686;691;692;699;701;709;719;724;725;734;740;745;746;755;773;779;780;788;161;91;112;505	1	15				6	7	2	3.9739e-31	0	0	0	13.7	13.8
E7EV46;Q8N328;D6R9X7	E7EV46;Q8N328	14;9;3	14;9;3	9;9;0	PiggyBac transposable element-derived protein 3	PGBD3	>tr|E7EV46|E7EV46_HUMAN PiggyBac transposable element-derived protein 3 OS=Homo sapiens GN=PGBD3 PE=4 SV=1;>sp|Q8N328|PGBD3_HUMAN PiggyBac transposable element-derived protein 3 OS=Homo sapiens GN=PGBD3 PE=2 SV=3	3	14	14	9	3	0	1	10	7	5	3	0	1	10	7	5	1	0	0	7	5	4	17.9	17.9	10.2	119.49	1061	1061;593;179	1	26	3		1	10	7	5	2.326e-42	3.6	0	1.1	13.6	10.4
P27816;E7EVA0;P27816-2;P27816-6;B9ZVR1;P27816-5;P27816-4;E9PGM5;H0Y2V1;H7C4C5;B4DSQ1;B5MEG9;F8W9U4;P27816-7;H7C456	P27816;E7EVA0;P27816-2;P27816-6;B9ZVR1;P27816-5;P27816-4;E9PGM5	12;12;11;11;9;8;6;6;5;5;4;4;4;2;2	12;12;11;11;9;8;6;6;5;5;4;4;4;2;2	12;12;11;11;9;8;6;6;5;5;4;4;4;2;2	Microtubule-associated protein 4;Microtubule-associated protein	MAP4	>sp|P27816|MAP4_HUMAN Microtubule-associated protein 4 OS=Homo sapiens GN=MAP4 PE=1 SV=3;>tr|E7EVA0|E7EVA0_HUMAN Microtubule-associated protein OS=Homo sapiens GN=MAP4 PE=2 SV=1;>sp|P27816-2|MAP4_HUMAN Isoform 2 of Microtubule-associated protein 4 OS=Homo	15	12	12	12	0	0	1	10	7	9	0	0	1	10	7	9	0	0	1	10	7	9	15.1	15.1	15.1	121	1152	1152;2297;979;1135;811;809;872;887;463;493;249;712;828;99;290	1	27			1	10	7	9	1.6948e-60	0	0	1	12.3	8.9
E7EVD1;O43395	E7EVD1;O43395	1;1	1;1	1;1	U4/U6 small nuclear ribonucleoprotein Prp3	PRPF3	>tr|E7EVD1|E7EVD1_HUMAN U4/U6 small nuclear ribonucleoprotein Prp3 OS=Homo sapiens GN=PRPF3 PE=2 SV=1;>sp|O43395|PRPF3_HUMAN U4/U6 small nuclear ribonucleoprotein Prp3 OS=Homo sapiens GN=PRPF3 PE=1 SV=2	2	1	1	1	0	0	0	1	0	0	0	0	0	1	0	0	0	0	0	1	0	0	2.1	2.1	2.1	72.075	634	634;683	1	1				1			0.00025773	0	0	0	2.1	0
G5E9S8;Q07866-8;G3V2E7;Q07866-2;Q07866-3;Q07866;F8W6L3;Q07866-7;G3V3H3;Q07866-5;F8VTM4;Q07866-6;G3V5R9;Q07866-4;Q07866-9;E7EVH7;H0YGB8;H0YJU9;G3V2P7;H0YJL0;H0YJT3;H0YG16	G5E9S8;Q07866-8;G3V2E7;Q07866-2;Q07866-3;Q07866;F8W6L3;Q07866-7;G3V3H3;Q07866-5;F8VTM4;Q07866-6;G3V5R9;Q07866-4;Q07866-9;E7EVH7;H0YGB8;H0YJU9;G3V2P7;H0YJL0;H0YJT3;H0YG16	2;2;2;2;2;2;2;2;2;2;2;2;2;2;2;2;1;1;1;1;1;1	2;2;2;2;2;2;2;2;2;2;2;2;2;2;2;2;1;1;1;1;1;1	2;2;2;2;2;2;2;2;2;2;2;2;2;2;2;2;1;1;1;1;1;1	Kinesin light chain 1	KLC1	>tr|G5E9S8|G5E9S8_HUMAN Kinesin light chain 1 OS=Homo sapiens GN=KLC1 PE=2 SV=1;>sp|Q07866-8|KLC1_HUMAN Isoform S of Kinesin light chain 1 OS=Homo sapiens GN=KLC1;>tr|G3V2E7|G3V2E7_HUMAN Kinesin light chain 1 OS=Homo sapiens GN=KLC1 PE=2 SV=1;>sp|Q07866-2|	22	2	2	2	0	0	0	2	0	0	0	0	0	2	0	0	0	0	0	2	0	0	6.9	6.9	6.9	62.506	549	549;551;551;560;564;573;576;584;609;616;618;628;630;637;639;732;60;131;150;150;161;268	1	2				2			5.5979e-09	0	0	0	6.9	0
E7EVX8;Q8WWY3;E7EU94;E7ESX0;E7EN72;Q8WWY3-2;E7ESA8	E7EVX8;Q8WWY3;E7EU94;E7ESX0;E7EN72;Q8WWY3-2;E7ESA8	3;3;2;2;2;2;2	3;3;2;2;2;2;2	3;3;2;2;2;2;2	U4/U6 small nuclear ribonucleoprotein Prp31	PRPF31	>tr|E7EVX8|E7EVX8_HUMAN U4/U6 small nuclear ribonucleoprotein Prp31 OS=Homo sapiens GN=PRPF31 PE=2 SV=1;>sp|Q8WWY3|PRP31_HUMAN U4/U6 small nuclear ribonucleoprotein Prp31 OS=Homo sapiens GN=PRPF31 PE=1 SV=2;>tr|E7EU94|E7EU94_HUMAN U4/U6 small nuclear ribon	7	3	3	3	0	0	0	3	2	2	0	0	0	3	2	2	0	0	0	3	2	2	6.7	6.7	6.7	54.766	493	493;499;261;276;284;364;450	1	7				3	2	2	1.1641e-08	0	0	0	6.7	5.1
E7EWI9;P51991-2;P51991;H7C1J8	E7EWI9;P51991-2;P51991	8;8;8;1	8;8;8;1	8;8;8;1	Heterogeneous nuclear ribonucleoprotein A3	HNRNPA3	>tr|E7EWI9|E7EWI9_HUMAN Heterogeneous nuclear ribonucleoprotein A3 OS=Homo sapiens GN=HNRNPA3 PE=2 SV=1;>sp|P51991-2|ROA3_HUMAN Isoform 2 of Heterogeneous nuclear ribonucleoprotein A3 OS=Homo sapiens GN=HNRNPA3;>sp|P51991|ROA3_HUMAN Heterogeneous nuclear r	4	8	8	8	6	6	6	5	8	5	6	6	6	5	8	5	6	6	6	5	8	5	28	28	28	34.102	322	322;356;378;115	1	42	7	8	7	6	8	6	1.1306e-49	21.1	21.1	21.1	19.3	28
E7EWP2;O75962-5;O75962-2;O75962-4;O75962;F5H228;E7EPJ7	E7EWP2;O75962-5;O75962-2;O75962-4;O75962;F5H228;E7EPJ7	3;3;3;3;3;2;2	3;3;3;3;3;2;2	3;3;3;3;3;2;2	Triple functional domain protein	TRIO	>tr|E7EWP2|E7EWP2_HUMAN Triple functional domain protein OS=Homo sapiens GN=TRIO PE=2 SV=2;>sp|O75962-5|TRIO_HUMAN Isoform 5 of Triple functional domain protein OS=Homo sapiens GN=TRIO;>sp|O75962-2|TRIO_HUMAN Isoform 2 of Triple functional domain protein O	7	3	3	3	0	0	0	1	1	2	0	0	0	1	1	2	0	0	0	1	1	2	2.2	2.2	2.2	262.68	2309	2309;2563;2921;3038;3097;1508;2546	1	4				1	1	2	2.8838e-07	0	0	0	1.1	0.4
E9PID8;P33240-2;P33240;E7EWR4;Q9H0L4	E9PID8;P33240-2;P33240;E7EWR4;Q9H0L4	2;2;2;2;2	2;2;2;2;2	2;2;2;2;2	Cleavage stimulation factor subunit 2;Cleavage stimulation factor subunit 2 tau variant	CSTF2;CSTF2T	>tr|E9PID8|E9PID8_HUMAN Cleavage stimulation factor subunit 2 OS=Homo sapiens GN=CSTF2 PE=2 SV=1;>sp|P33240-2|CSTF2_HUMAN Isoform 2 of Cleavage stimulation factor subunit 2 OS=Homo sapiens GN=CSTF2;>sp|P33240|CSTF2_HUMAN Cleavage stimulation factor subunit	5	2	2	2	1	1	1	1	0	0	1	1	1	1	0	0	1	1	1	1	0	0	7.3	7.3	7.3	46.665	438	438;560;577;597;616	1	4	1	1	1	1			0.00013667	2.5	2.5	2.5	4.8	0
F8VX11;P23588;E7EX17;F8W0K0;F8VYE9;F8VSC7;F8VP89;B4DS13;F8VRU1	F8VX11;P23588;E7EX17;F8W0K0;F8VYE9;F8VSC7;F8VP89;B4DS13	4;4;4;3;3;3;3;2;1	4;4;4;3;3;3;3;2;1	4;4;4;3;3;3;3;2;1	Eukaryotic translation initiation factor 4B	EIF4B	>tr|F8VX11|F8VX11_HUMAN Eukaryotic translation initiation factor 4B (Fragment) OS=Homo sapiens GN=EIF4B PE=2 SV=1;>sp|P23588|IF4B_HUMAN Eukaryotic translation initiation factor 4B OS=Homo sapiens GN=EIF4B PE=1 SV=2;>tr|E7EX17|E7EX17_HUMAN Eukaryotic transl	9	4	4	4	1	1	1	2	3	3	1	1	1	2	3	3	1	1	1	2	3	3	19.7	19.7	19.7	41.454	360	360;611;616;170;185;227;275;572;175	1	11	1	1	1	2	3	3	1.3293e-48	6.9	4.4	4.4	15.3	19.2
P31947-2;P62258-2;P31946-2;P63104;P27348;Q04917;P31946;E7EX29;P61981;P31947;P62258;E5RGE1;Q4VY20;E5RIR4;E9PD24;B4DJF2;E7EVZ2;Q4VY19;I3L3T1;K7EIT4;K7EM20;B7Z2E6;H0YB80;E7ESK7;E9PG15;A2IDB2;B0AZS6;E7EX24	P31947-2;P62258-2;P31946-2;P63104;P27348;Q04917;P31946;E7EX29;P61981;P31947;P62258;E5RGE1;Q4VY20;E5RIR4;E9PD24;B4DJF2;E7EVZ2;Q4VY19;I3L3T1;K7EIT4;K7EM20;B7Z2E6;H0YB80;E7ESK7;E9PG15;A2IDB2;B0AZS6;E7EX24	2;2;2;2;2;2;2;2;2;2;2;1;1;1;1;1;1;1;1;1;1;1;1;1;1;1;1;1	2;2;2;2;2;2;2;2;2;2;2;1;1;1;1;1;1;1;1;1;1;1;1;1;1;1;1;1	2;2;2;2;2;2;2;2;2;2;2;1;1;1;1;1;1;1;1;1;1;1;1;1;1;1;1;1	14-3-3 protein zeta/delta;14-3-3 protein theta;14-3-3 protein eta;14-3-3 protein beta/alpha;14-3-3 protein beta/alpha, N-terminally processed;14-3-3 protein gamma;14-3-3 protein gamma, N-terminally processed;14-3-3 protein sigma;14-3-3 protein epsilon	YWHAZ;YWHAQ;YWHAH;YWHAB;YWHAG;SFN;YWHAE	>sp|P31947-2|1433S_HUMAN Isoform 2 of 14-3-3 protein sigma OS=Homo sapiens GN=SFN;>sp|P62258-2|1433E_HUMAN Isoform SV of 14-3-3 protein epsilon OS=Homo sapiens GN=YWHAE;>sp|P31946-2|1433B_HUMAN Isoform Short of 14-3-3 protein beta/alpha OS=Homo sapiens GN=	28	2	2	2	1	1	1	2	0	2	1	1	1	2	0	2	1	1	1	2	0	2	8.3	8.3	8.3	24.336	216	216;233;244;245;245;246;246;246;247;248;255;52;74;75;92;94;98;100;107;109;115;125;130;137;149;162;168;170	1	7	1	1	1	2		2	6.2428e-05	3.7	3.7	3.7	8.3	0
F8WE41;E9PAR5;P52298	F8WE41;E9PAR5;P52298	1;1;1	1;1;1	1;1;1	Nuclear cap-binding protein subunit 2	NCBP2	>tr|F8WE41|F8WE41_HUMAN Nuclear cap-binding protein subunit 2 OS=Homo sapiens GN=NCBP2 PE=2 SV=1;>tr|E9PAR5|E9PAR5_HUMAN Nuclear cap-binding protein subunit 2 OS=Homo sapiens GN=NCBP2 PE=2 SV=1;>sp|P52298|NCBP2_HUMAN Nuclear cap-binding protein subunit 2 O	3	1	1	1	1	1	0	0	0	0	1	1	0	0	0	0	1	1	0	0	0	0	20.4	20.4	20.4	6.199	54	54;103;156	1	2	1	1					8.0219e-05	20.4	20.4	0	0	0
Q8IY67-2;E9PAU2;Q8IY67;K7EKR9	Q8IY67-2;E9PAU2;Q8IY67	7;7;5;1	7;7;5;1	7;7;5;1	Ribonucleoprotein PTB-binding 1	RAVER1	>sp|Q8IY67-2|RAVR1_HUMAN Isoform 2 of Ribonucleoprotein PTB-binding 1 OS=Homo sapiens GN=RAVER1;>tr|E9PAU2|E9PAU2_HUMAN Ribonucleoprotein PTB-binding 1 OS=Homo sapiens GN=RAVER1 PE=2 SV=1;>sp|Q8IY67|RAVR1_HUMAN Ribonucleoprotein PTB-binding 1 OS=Homo sapie	4	7	7	7	0	0	0	7	6	4	0	0	0	7	6	4	0	0	0	7	6	4	19.2	19.2	19.2	77.859	739	739;756;606;96	1	17				7	6	4	1.3166e-34	0	0	0	19.2	16.8
F8W1N5;F8VZJ2;F8VNW4;F8W0W4;H0YHX9;Q13765;Q13765-2;E9PAV3;F8VZ58;Q9BZK3	F8W1N5;F8VZJ2;F8VNW4;F8W0W4;H0YHX9;Q13765;Q13765-2;E9PAV3	3;3;3;3;3;3;3;3;1;1	3;3;3;3;3;3;3;3;1;1	3;3;3;3;3;3;3;3;1;1	Nascent polypeptide-associated complex subunit alpha	NACA	>tr|F8W1N5|F8W1N5_HUMAN Nascent polypeptide-associated complex subunit alpha (Fragment) OS=Homo sapiens GN=NACA PE=2 SV=1;>tr|F8VZJ2|F8VZJ2_HUMAN Nascent polypeptide-associated complex subunit alpha OS=Homo sapiens GN=NACA PE=2 SV=1;>tr|F8VNW4|F8VNW4_HUMAN	10	3	3	3	0	0	0	3	3	2	0	0	0	3	3	2	0	0	0	3	3	2	59.2	59.2	59.2	7.813	71	71;136;148;198;213;215;925;2078;126;213	1	8				3	3	2	1.3338e-12	0	0	0	59.2	59.2
F8W895;E9PAV9;Q5T3I0;Q5T3I0-3	F8W895;E9PAV9;Q5T3I0;Q5T3I0-3	1;1;1;1	1;1;1;1	1;1;1;1	G patch domain-containing protein 4	GPATCH4	>tr|F8W895|F8W895_HUMAN G patch domain-containing protein 4 (Fragment) OS=Homo sapiens GN=GPATCH4 PE=2 SV=1;>tr|E9PAV9|E9PAV9_HUMAN G patch domain-containing protein 4 OS=Homo sapiens GN=GPATCH4 PE=2 SV=1;>sp|Q5T3I0|GPTC4_HUMAN G patch domain-containing pr	4	1	1	1	1	1	1	1	1	1	1	1	1	1	1	1	1	1	1	1	1	1	4.2	4.2	4.2	29.465	264	264;375;446;451	1	6	1	1	1	1	1	1	0.00036747	4.2	4.2	4.2	4.2	4.2
E9PB61	E9PB61	15	2	2		ALYREF	>tr|E9PB61|E9PB61_HUMAN THO complex subunit 4 OS=Homo sapiens GN=ALYREF PE=2 SV=1	1	15	2	2	14	13	12	13	13	11	2	2	1	2	1	1	2	2	1	2	1	1	51.5	7.6	7.6	27.557	264	264	1	9	2	2	1	2	1	1	0	50.4	50.4	49.2	49.2	50.4
E9PB87;O43516-2;O43516;O43516-3	E9PB87;O43516-2;O43516;O43516-3	1;1;1;1	1;1;1;1	1;1;1;1	WAS/WASL-interacting protein family member 1	WIPF1	>tr|E9PB87|E9PB87_HUMAN WAS/WASL-interacting protein family member 1 OS=Homo sapiens GN=WIPF1 PE=2 SV=1;>sp|O43516-2|WIPF1_HUMAN Isoform 2 of WAS/WASL-interacting protein family member 1 OS=Homo sapiens GN=WIPF1;>sp|O43516|WIPF1_HUMAN WAS/WASL-interacting	4	1	1	1	0	0	0	1	1	1	0	0	0	1	1	1	0	0	0	1	1	1	4	4	4	40.462	403	403;493;503;510	1	3				1	1	1	0.00053392	0	0	0	4	4
Q5JP02;H0YCT5;H0YF10;H0YDK2;Q09028-4;Q09028-3;E9PC52;Q09028-2;Q16576;Q09028;Q16576-2;H0YEU5;B4DRT0;Q5JP01	Q5JP02;H0YCT5;H0YF10;H0YDK2;Q09028-4;Q09028-3;E9PC52;Q09028-2;Q16576;Q09028;Q16576-2;H0YEU5;B4DRT0;Q5JP01	2;2;2;2;2;2;2;2;2;2;2;1;1;1	2;2;2;2;2;2;2;2;2;2;2;1;1;1	2;2;2;2;2;2;2;2;2;2;2;1;1;1	Histone-binding protein RBBP7;Histone-binding protein RBBP4	RBBP7;RBBP4	>tr|Q5JP02|Q5JP02_HUMAN Histone-binding protein RBBP7 (Fragment) OS=Homo sapiens GN=RBBP7 PE=2 SV=1;>tr|H0YCT5|H0YCT5_HUMAN Histone-binding protein RBBP4 (Fragment) OS=Homo sapiens GN=RBBP4 PE=2 SV=1;>tr|H0YF10|H0YF10_HUMAN Histone-binding protein RBBP4 (F	14	2	2	2	1	0	1	2	1	0	1	0	1	2	1	0	1	0	1	2	1	0	8.6	8.6	8.6	19.524	175	175;180;207;262;390;410;416;424;425;425;469;167;173;285	1	5	1		1	2	1		0.0013274	4	0	4	8.6	4
Q8N1W1-4;Q8N1W1-3;Q8N1W1;E9PC75;Q8N1W1-5;D6RGZ3;Q8N1W1-2	Q8N1W1-4;Q8N1W1-3;Q8N1W1;E9PC75;Q8N1W1-5	5;5;5;5;4;2;1	5;5;5;5;4;2;1	5;5;5;5;4;2;1	Rho guanine nucleotide exchange factor 28	ARHGEF28	>sp|Q8N1W1-4|ARG28_HUMAN Isoform 4 of Rho guanine nucleotide exchange factor 28 OS=Homo sapiens GN=ARHGEF28;>sp|Q8N1W1-3|ARG28_HUMAN Isoform 3 of Rho guanine nucleotide exchange factor 28 OS=Homo sapiens GN=ARHGEF28;>sp|Q8N1W1|ARG28_HUMAN Rho guanine nucle	7	5	5	5	0	0	0	3	3	2	0	0	0	3	3	2	0	0	0	3	3	2	4.5	4.5	4.5	185.84	1651	1651;1687;1705;1731;1392;651;602	1	8				3	3	2	7.6157e-10	0	0	0	2.8	3.4
E9PCY4;P61962	E9PCY4;P61962	2;2	2;2	2;2	DDB1- and CUL4-associated factor 7	DCAF7	>tr|E9PCY4|E9PCY4_HUMAN DDB1- and CUL4-associated factor 7 OS=Homo sapiens GN=DCAF7 PE=2 SV=1;>sp|P61962|DCAF7_HUMAN DDB1- and CUL4-associated factor 7 OS=Homo sapiens GN=DCAF7 PE=1 SV=1	2	2	2	2	0	0	0	2	2	1	0	0	0	2	2	1	0	0	0	2	2	1	13.9	13.9	13.9	19.258	165	165;342	1	5				2	2	1	2.4347e-05	0	0	0	13.9	13.9
E9PCY7;P31943;G8JLB6;E5RGV0;D6RIU0;D6RBM0;E5RGH4;E7EQJ0;D6RAM1;D6R9T0;D6RFM3;D6RIT2;D6RDU3;D6RJ04;D6RIH9;H0YB39;H0YAQ2;E7EN40;E5RJ94;D6R9D3;D6RF17;D6RDL0	E9PCY7;P31943;G8JLB6;E5RGV0;D6RIU0;D6RBM0;E5RGH4;E7EQJ0;D6RAM1;D6R9T0;D6RFM3;D6RIT2;D6RDU3;D6RJ04;D6RIH9;H0YB39	6;6;6;4;4;4;3;3;3;3;3;3;3;3;3;3;2;2;1;1;1;1	6;6;6;4;4;4;3;3;3;3;3;3;3;3;3;3;2;2;1;1;1;1	2;2;2;2;2;2;1;2;2;2;2;2;2;2;2;0;1;1;1;1;1;1	Heterogeneous nuclear ribonucleoprotein H;Heterogeneous nuclear ribonucleoprotein H, N-terminally processed	HNRNPH1	>tr|E9PCY7|E9PCY7_HUMAN Heterogeneous nuclear ribonucleoprotein H OS=Homo sapiens GN=HNRNPH1 PE=2 SV=1;>sp|P31943|HNRH1_HUMAN Heterogeneous nuclear ribonucleoprotein H OS=Homo sapiens GN=HNRNPH1 PE=1 SV=4;>tr|G8JLB6|G8JLB6_HUMAN Heterogeneous nuclear ribon	22	6	6	2	2	5	4	5	6	3	2	5	4	5	6	3	1	1	1	1	2	2	19.8	19.8	5.8	47.087	429	429;449;472;155;168;212;100;115;130;162;163;164;171;172;184;277;131;166;28;40;49;84	1	28	2	6	5	5	7	3	9.7059e-44	7.2	17.2	13.3	16.6	19.8
E9PD90;Q8WWK9;C9J649;Q8WWK9-3	E9PD90;Q8WWK9	3;3;1;1	3;3;1;1	3;3;1;1	Cytoskeleton-associated protein 2	CKAP2	>tr|E9PD90|E9PD90_HUMAN Cytoskeleton-associated protein 2 OS=Homo sapiens GN=CKAP2 PE=2 SV=1;>sp|Q8WWK9|CKAP2_HUMAN Cytoskeleton-associated protein 2 OS=Homo sapiens GN=CKAP2 PE=1 SV=1	4	3	3	3	0	0	0	3	3	3	0	0	0	3	3	3	0	0	0	3	3	3	8.2	8.2	8.2	71.194	634	634;683;94;495	1	9				3	3	3	1.9711e-11	0	0	0	8.2	8.2
E9PE20;P49458-2;P49458	E9PE20;P49458-2;P49458	1;1;1	1;1;1	1;1;1	Signal recognition particle 9 kDa protein	SRP9	>tr|E9PE20|E9PE20_HUMAN Signal recognition particle 9 kDa protein OS=Homo sapiens GN=SRP9 PE=2 SV=1;>sp|P49458-2|SRP09_HUMAN Isoform 2 of Signal recognition particle 9 kDa protein OS=Homo sapiens GN=SRP9;>sp|P49458|SRP09_HUMAN Signal recognition particle 9	3	1	1	1	1	1	1	1	1	1	1	1	1	1	1	1	1	1	1	1	1	1	16.7	16.7	16.7	7.6677	66	66;82;86	1	6	1	1	1	1	1	1	7.4149e-06	16.7	16.7	16.7	16.7	16.7
P02751-6;P02751-5;F8W7G7;E9PE77;P02751-3;P02751-11;P02751;P02751-7;P02751-15;P02751-12;P02751-4;P02751-10;P02751-9;P02751-14;P02751-13;P02751-8;H0Y7Z1;P02751-2;E9PG29	P02751-6;P02751-5;F8W7G7;E9PE77;P02751-3;P02751-11;P02751;P02751-7;P02751-15;P02751-12;P02751-4;P02751-10;P02751-9;P02751-14;P02751-13;P02751-8;H0Y7Z1	7;7;7;7;7;7;7;7;7;6;6;6;6;6;6;6;4;1;1	7;7;7;7;7;7;7;7;7;6;6;6;6;6;6;6;4;1;1	7;7;7;7;7;7;7;7;7;6;6;6;6;6;6;6;4;1;1	Fibronectin;Anastellin;Ugl-Y1;Ugl-Y2;Ugl-Y3	FN1	>sp|P02751-6|FINC_HUMAN Isoform 6 of Fibronectin OS=Homo sapiens GN=FN1;>sp|P02751-5|FINC_HUMAN Isoform 5 of Fibronectin OS=Homo sapiens GN=FN1;>tr|F8W7G7|F8W7G7_HUMAN Ugl-Y3 OS=Homo sapiens GN=FN1 PE=2 SV=1;>tr|E9PE77|E9PE77_HUMAN Ugl-Y3 OS=Homo sapiens G	19	7	7	7	3	4	4	4	5	2	3	4	4	4	5	2	3	4	4	4	5	2	4.3	4.3	4.3	240.51	2184	2184;2211;2211;2330;2355;2386;2386;2446;2477;2008;2031;2176;2240;2265;2267;2296;1103;642;657	1	24	3	4	4	5	6	2	1.2422e-40	1.8	2.8	2.2	2.6	3.1
E9PEI0;Q69YH5	E9PEI0;Q69YH5	2;2	2;2	2;2	Cell division cycle-associated protein 2	CDCA2	>tr|E9PEI0|E9PEI0_HUMAN Cell division cycle-associated protein 2 OS=Homo sapiens GN=CDCA2 PE=2 SV=1;>sp|Q69YH5|CDCA2_HUMAN Cell division cycle-associated protein 2 OS=Homo sapiens GN=CDCA2 PE=1 SV=2	2	2	2	2	1	1	0	1	1	2	1	1	0	1	1	2	1	1	0	1	1	2	3.7	3.7	3.7	111.01	1008	1008;1023	1	6	1	1		1	1	2	4.4724e-06	2.4	2.4	0	1.3	1.3
P13611-4;E9PF17;P13611-3;P13611-2;P13611-5;P13611;Q86W61;D6RGZ6	P13611-4;E9PF17;P13611-3;P13611-2;P13611-5;P13611;Q86W61;D6RGZ6	10;10;10;10;10;10;6;6	10;10;10;10;10;10;6;6	10;10;10;10;10;10;6;6	Versican core protein	VCAN	>sp|P13611-4|CSPG2_HUMAN Isoform V3 of Versican core protein OS=Homo sapiens GN=VCAN;>tr|E9PF17|E9PF17_HUMAN Versican core protein OS=Homo sapiens GN=VCAN PE=2 SV=2;>sp|P13611-3|CSPG2_HUMAN Isoform V2 of Versican core protein OS=Homo sapiens GN=VCAN;>sp|P1	8	10	10	10	1	1	2	9	9	5	1	1	2	9	9	5	1	1	2	9	9	5	18.3	18.3	18.3	74.292	655	655;1594;1642;2409;3370;3396;354;1240	1	30	1	1	2	10	10	6	1.0991e-62	1.8	1.8	4.9	16.8	15.3
Q96CW1-2;Q96CW1;E9PFW3;C9JJ47;C9JJD3;C9JPV8;C9JTK4;C9JGT8	Q96CW1-2;Q96CW1;E9PFW3;C9JJ47;C9JJD3;C9JPV8;C9JTK4;C9JGT8	4;4;4;3;2;2;2;2	4;4;4;3;2;2;2;2	4;4;4;3;2;2;2;2	AP-2 complex subunit mu	AP2M1	>sp|Q96CW1-2|AP2M1_HUMAN Isoform 2 of AP-2 complex subunit mu OS=Homo sapiens GN=AP2M1;>sp|Q96CW1|AP2M1_HUMAN AP-2 complex subunit mu OS=Homo sapiens GN=AP2M1 PE=1 SV=2;>tr|E9PFW3|E9PFW3_HUMAN AP-2 complex subunit mu OS=Homo sapiens GN=AP2M1 PE=2 SV=1;>tr|	8	4	4	4	0	0	0	4	2	1	0	0	0	4	2	1	0	0	0	4	2	1	12.2	12.2	12.2	49.389	433	433;435;460;252;113;136;160;195	1	7				4	2	1	2.801e-08	0	0	0	12.2	6.2
E9PGH4;O15455	E9PGH4;O15455	2;2	2;2	2;2	Toll-like receptor 3	TLR3	>tr|E9PGH4|E9PGH4_HUMAN Toll-like receptor 3 OS=Homo sapiens GN=TLR3 PE=2 SV=1;>sp|O15455|TLR3_HUMAN Toll-like receptor 3 OS=Homo sapiens GN=TLR3 PE=1 SV=1	2	2	2	2	1	0	0	0	0	1	1	0	0	0	0	1	1	0	0	0	0	1	4.1	4.1	4.1	72.936	627	627;904	1	2	1					1	0.0019346	2.2	0	0	0	0
Q5QPJ9;E9PHH5;O60762;Q5QPK2;H0Y368	Q5QPJ9;E9PHH5;O60762;Q5QPK2;H0Y368	2;2;2;2;2	2;2;2;2;2	2;2;2;2;2	Dolichol-phosphate mannosyltransferase	DPM1	>tr|Q5QPJ9|Q5QPJ9_HUMAN Dolichol-phosphate mannosyltransferase (Fragment) OS=Homo sapiens GN=DPM1 PE=4 SV=2;>tr|E9PHH5|E9PHH5_HUMAN Dolichol-phosphate mannosyltransferase OS=Homo sapiens GN=DPM1 PE=2 SV=1;>sp|O60762|DPM1_HUMAN Dolichol-phosphate mannosyltr	5	2	2	2	1	0	0	0	1	2	1	0	0	0	1	2	1	0	0	0	1	2	15.4	15.4	15.4	25.106	221	221;255;260;287;295	1	4	1				1	2	7.9641e-08	10	0	0	0	10
E9PMJ3;E9PLZ3;E9PIM9;P13489;E9PMA9;E9PMN0;E9PIK5	E9PMJ3;E9PLZ3;E9PIM9;P13489;E9PMA9;E9PMN0;E9PIK5	2;2;2;2;1;1;1	2;2;2;2;1;1;1	2;2;2;2;1;1;1	Ribonuclease inhibitor	RNH1	>tr|E9PMJ3|E9PMJ3_HUMAN Ribonuclease inhibitor (Fragment) OS=Homo sapiens GN=RNH1 PE=2 SV=1;>tr|E9PLZ3|E9PLZ3_HUMAN Ribonuclease inhibitor (Fragment) OS=Homo sapiens GN=RNH1 PE=2 SV=1;>tr|E9PIM9|E9PIM9_HUMAN Ribonuclease inhibitor (Fragment) OS=Homo sapien	7	2	2	2	1	0	0	1	1	2	1	0	0	1	1	2	1	0	0	1	1	2	13.8	13.8	13.8	20.475	189	189;194;199;461;77;168;181	1	5	1			1	1	2	2.4735e-05	7.9	0	0	5.8	7.9
G3XAA9;E9PJN1;O75676-2;O75676	G3XAA9;E9PJN1;O75676-2;O75676	1;1;1;1	1;1;1;1	1;1;1;1	Ribosomal protein S6 kinase;Ribosomal protein S6 kinase alpha-4	RPS6KA4	>tr|G3XAA9|G3XAA9_HUMAN Ribosomal protein S6 kinase alpha-4 OS=Homo sapiens GN=RPS6KA4 PE=4 SV=1;>tr|E9PJN1|E9PJN1_HUMAN Ribosomal protein S6 kinase OS=Homo sapiens GN=RPS6KA4 PE=2 SV=1;>sp|O75676-2|KS6A4_HUMAN Isoform 2 of Ribosomal protein S6 kinase alph	4	1	1	1	0	0	0	0	0	1	0	0	0	0	0	1	0	0	0	0	0	1	3.1	3.1	3.1	58.112	524	524;765;766;772	1	1						1	0.0010331	0	0	0	0	0
E9PLJ3;E9PS23;E9PQB7;G3V1A4;E9PP50;P23528;E9PK25	E9PLJ3;E9PS23;E9PQB7;G3V1A4;E9PP50;P23528;E9PK25	1;1;1;1;1;1;1	1;1;1;1;1;1;1	1;1;1;1;1;1;1	Cofilin-1	CFL1	>tr|E9PLJ3|E9PLJ3_HUMAN Cofilin-1 (Fragment) OS=Homo sapiens GN=CFL1 PE=2 SV=1;>tr|E9PS23|E9PS23_HUMAN Cofilin-1 (Fragment) OS=Homo sapiens GN=CFL1 PE=2 SV=1;>tr|E9PQB7|E9PQB7_HUMAN Cofilin-1 (Fragment) OS=Homo sapiens GN=CFL1 PE=2 SV=1;>tr|G3V1A4|G3V1A4_H	7	1	1	1	0	0	0	1	1	1	0	0	0	1	1	1	0	0	0	1	1	1	35.4	35.4	35.4	9.0904	79	79;91;122;149;160;166;204	1	3				1	1	1	1.6115e-05	0	0	0	35.4	35.4
Q96KG9-5;Q96KG9-3;E9PS17;E9PK59;Q96KG9-4;Q96KG9-6;Q96KG9-2;Q96KG9;E9PPN3;H0YCI6	Q96KG9-5;Q96KG9-3;E9PS17;E9PK59;Q96KG9-4;Q96KG9-6;Q96KG9-2;Q96KG9;E9PPN3	6;6;6;6;6;6;6;6;4;1	6;6;6;6;6;6;6;6;4;1	6;6;6;6;6;6;6;6;4;1	N-terminal kinase-like protein	SCYL1	>sp|Q96KG9-5|NTKL_HUMAN Isoform 5 of N-terminal kinase-like protein OS=Homo sapiens GN=SCYL1;>sp|Q96KG9-3|NTKL_HUMAN Isoform 3 of N-terminal kinase-like protein OS=Homo sapiens GN=SCYL1;>tr|E9PS17|E9PS17_HUMAN N-terminal kinase-like protein OS=Homo sapiens	10	6	6	6	0	0	0	5	3	3	0	0	0	5	3	3	0	0	0	5	3	3	17.3	17.3	17.3	69.237	626	626;707;775;780;781;787;791;808;665;175	1	11				5	3	3	6.047e-45	0	0	0	15.8	9.7
Q9NYF8-3;E9PK91;E9PQN2;E9PKI6;E9PK09;E9PJA7;H0YF00;H0YF63	Q9NYF8-3;E9PK91;E9PQN2;E9PKI6;E9PK09;E9PJA7	34;34;29;29;28;17;6;5	1;1;0;0;0;0;0;1	1;1;0;0;0;0;0;1		BCLAF1	>sp|Q9NYF8-3|BCLF1_HUMAN Isoform 3 of Bcl-2-associated transcription factor 1 OS=Homo sapiens GN=BCLAF1;>tr|E9PK91|E9PK91_HUMAN Bcl-2-associated transcription factor 1 OS=Homo sapiens GN=BCLAF1 PE=2 SV=1;>tr|E9PQN2|E9PQN2_HUMAN Bcl-2-associated transcripti	8	34	1	1	27	29	28	22	20	19	1	1	1	0	1	1	1	1	1	0	1	1	37.7	1.8	1.8	100.23	869	869;871;750;752;726;467;118;126	1	6	2	1	1		1	1	3.8417e-263	32.9	35.4	32.9	30.8	26.9
H0YDE2;Q6IQ23;Q6IQ23-2;E9PKC0;Q6IQ23-3	H0YDE2;Q6IQ23;Q6IQ23-2;E9PKC0;Q6IQ23-3	2;2;2;2;1	2;2;2;2;1	2;2;2;2;1	Pleckstrin homology domain-containing family A member 7	PLEKHA7	>tr|H0YDE2|H0YDE2_HUMAN Pleckstrin homology domain-containing family A member 7 (Fragment) OS=Homo sapiens GN=PLEKHA7 PE=4 SV=1;>sp|Q6IQ23|PKHA7_HUMAN Pleckstrin homology domain-containing family A member 7 OS=Homo sapiens GN=PLEKHA7 PE=1 SV=2;>sp|Q6IQ23-2	5	2	2	2	0	0	0	1	1	0	0	0	0	1	1	0	0	0	0	1	1	0	3.7	3.7	3.7	85.127	753	753;1121;1122;1271;696	1	2				1	1		0.0001036	0	0	0	2.4	1.3
E9PKG1;Q99873-3;Q99873-2;Q99873-4;Q99873;H7C2I1;E9PQ98;E9PIX6;E9PNR9;H0YDE4;Q9NR22-2;Q9NR22	E9PKG1;Q99873-3;Q99873-2;Q99873-4;Q99873;H7C2I1	6;6;6;6;6;6;2;2;1;1;1;1	6;6;6;6;6;6;2;2;1;1;1;1	6;6;6;6;6;6;2;2;1;1;1;1	Protein arginine N-methyltransferase 1	PRMT1	>tr|E9PKG1|E9PKG1_HUMAN Protein arginine N-methyltransferase 1 OS=Homo sapiens GN=PRMT1 PE=2 SV=1;>sp|Q99873-3|ANM1_HUMAN Isoform 3 of Protein arginine N-methyltransferase 1 OS=Homo sapiens GN=PRMT1;>sp|Q99873-2|ANM1_HUMAN Isoform 2 of Protein arginine N-m	12	6	6	6	6	6	5	4	3	4	6	6	5	4	3	4	6	6	5	4	3	4	26.5	26.5	26.5	37.709	325	325;343;347;353;361;371;205;209;160;238;385;394	1	32	6	6	5	6	4	5	1.3776e-25	26.5	26.5	20.9	18.5	13.5
E9PKN0;E9PQ01;O94913;E9PQF9	E9PKN0;E9PQ01;O94913;E9PQF9	2;2;2;1	2;2;2;1	2;2;2;1	Pre-mRNA cleavage complex 2 protein Pcf11	PCF11	>tr|E9PKN0|E9PKN0_HUMAN Pre-mRNA cleavage complex 2 protein Pcf11 (Fragment) OS=Homo sapiens GN=PCF11 PE=2 SV=1;>tr|E9PQ01|E9PQ01_HUMAN Pre-mRNA cleavage complex 2 protein Pcf11 (Fragment) OS=Homo sapiens GN=PCF11 PE=2 SV=1;>sp|O94913|PCF11_HUMAN Pre-mRNA	4	2	2	2	0	0	0	2	0	0	0	0	0	2	0	0	0	0	0	2	0	0	3.2	3.2	3.2	88.985	784	784;999;1555;99	1	2				2			4.5943e-08	0	0	0	3.2	0
O75382-4;O75382-3;F5GX85;O75382-2;E9PKS6;O75382	O75382-4;O75382-3;F5GX85;O75382-2;E9PKS6;O75382	2;2;2;2;2;2	2;2;2;2;2;2	2;2;2;2;2;2	Tripartite motif-containing protein 3	TRIM3	>sp|O75382-4|TRIM3_HUMAN Isoform 4 of Tripartite motif-containing protein 3 OS=Homo sapiens GN=TRIM3;>sp|O75382-3|TRIM3_HUMAN Isoform Gamma of Tripartite motif-containing protein 3 OS=Homo sapiens GN=TRIM3;>tr|F5GX85|F5GX85_HUMAN Tripartite motif-containin	6	2	2	2	0	0	0	2	1	0	0	0	0	2	1	0	0	0	0	2	1	0	4.5	4.5	4.5	67.725	625	625;665;666;733;742;744	1	3				2	1		0.00028562	0	0	0	4.5	2.7
E9PLD3;E9PRG8	E9PLD3;E9PRG8	3;3	3;3	3;3		C11orf48	>tr|E9PLD3|E9PLD3_HUMAN Uncharacterized protein OS=Homo sapiens PE=4 SV=1;>tr|E9PRG8|E9PRG8_HUMAN Uncharacterized protein C11orf48 OS=Homo sapiens GN=C11orf48 PE=2 SV=1	2	3	3	3	2	2	1	1	2	1	2	2	1	1	2	1	2	2	1	1	2	1	23.2	23.2	23.2	11.6	99	99;122	1	9	2	2	1	1	2	1	4.1918e-16	15.2	15.2	13.1	13.1	21.2
E9PLE3;Q6ZUT1;Q6ZUT1-2;E9PQL5;E9PSC8;E9PKA8;Q6ZUT1-3	E9PLE3;Q6ZUT1;Q6ZUT1-2;E9PQL5;E9PSC8;E9PKA8;Q6ZUT1-3	3;3;3;2;2;2;2	3;3;3;2;2;2;2	3;3;3;2;2;2;2	Uncharacterized protein C11orf57	C11orf57	>tr|E9PLE3|E9PLE3_HUMAN Uncharacterized protein C11orf57 OS=Homo sapiens GN=C11orf57 PE=2 SV=1;>sp|Q6ZUT1|CK057_HUMAN Uncharacterized protein C11orf57 OS=Homo sapiens GN=C11orf57 PE=1 SV=2;>sp|Q6ZUT1-2|CK057_HUMAN Isoform 2 of Uncharacterized protein C11or	7	3	3	3	3	3	3	2	2	1	3	3	3	2	2	1	3	3	3	2	2	1	28.7	28.7	28.7	13.867	115	115;292;293;91;113;215;264	1	14	3	3	3	2	2	1	1.5089e-17	28.7	28.7	28.7	17.4	17.4
E9PP73;P53618	E9PP73;P53618	1;1	1;1	1;1	Coatomer subunit beta	COPB1	>tr|E9PP73|E9PP73_HUMAN Coatomer subunit beta (Fragment) OS=Homo sapiens GN=COPB1 PE=2 SV=1;>sp|P53618|COPB_HUMAN Coatomer subunit beta OS=Homo sapiens GN=COPB1 PE=1 SV=3	2	1	1	1	0	0	0	1	1	0	0	0	0	1	1	0	0	0	0	1	1	0	2.3	2.3	2.3	55.537	486	486;953	1	2				1	1		1.1037e-05	0	0	0	2.3	2.3
P62861;E9PR30	P62861;E9PR30	4;4	4;4	4;4	40S ribosomal protein S30	FAU	>sp|P62861|RS30_HUMAN 40S ribosomal protein S30 OS=Homo sapiens GN=FAU PE=1 SV=1;>tr|E9PR30|E9PR30_HUMAN 40S ribosomal protein S30 OS=Homo sapiens GN=FAU PE=2 SV=1	2	4	4	4	4	3	4	3	3	3	4	3	4	3	3	3	4	3	4	3	3	3	20.3	20.3	20.3	6.6478	59	59;98	1	35	6	6	6	6	6	5	7.0233e-19	20.3	20.3	20.3	20.3	20.3
F2Z2D5;Q8WVV4-3;Q8WVV4;Q8WVV4-1	F2Z2D5;Q8WVV4-3;Q8WVV4;Q8WVV4-1	2;2;2;2	2;2;2;2	2;2;2;2	Protein POF1B	POF1B	>tr|F2Z2D5|F2Z2D5_HUMAN Protein POF1B OS=Homo sapiens GN=POF1B PE=2 SV=1;>sp|Q8WVV4-3|POF1B_HUMAN Isoform 3 of Protein POF1B OS=Homo sapiens GN=POF1B;>sp|Q8WVV4|POF1B_HUMAN Protein POF1B OS=Homo sapiens GN=POF1B PE=1 SV=3;>sp|Q8WVV4-1|POF1B_HUMAN Isoform 1	4	2	2	2	1	1	2	1	1	1	1	1	2	1	1	1	1	1	2	1	1	1	7	7	7	34.178	299	299;306;589;595	1	7	1	1	2	1	1	1	1.0627e-05	3.7	3.7	7	3.7	3.7
Q7Z406;Q7Z406-6;F2Z2U8;Q7Z406-2;G8JLL9;M0QY43;Q7Z406-5;Q7Z406-4	Q7Z406;Q7Z406-6;F2Z2U8;Q7Z406-2;G8JLL9;M0QY43;Q7Z406-5;Q7Z406-4	5;5;5;5;5;3;3;3	1;1;1;1;1;1;1;1	1;1;1;1;1;1;1;1	Myosin-14	MYH14	>sp|Q7Z406|MYH14_HUMAN Myosin-14 OS=Homo sapiens GN=MYH14 PE=1 SV=2;>sp|Q7Z406-6|MYH14_HUMAN Isoform 6 of Myosin-14 OS=Homo sapiens GN=MYH14;>tr|F2Z2U8|F2Z2U8_HUMAN Myosin-14 OS=Homo sapiens GN=MYH14 PE=2 SV=1;>sp|Q7Z406-2|MYH14_HUMAN Isoform 2 of Myosin-1	8	5	1	1	4	5	3	2	2	2	1	1	1	1	1	1	1	1	1	1	1	1	2.3	0.6	0.6	227.87	1995	1995;2003;2028;2036;2036;1003;1478;1779	1	6	1	1	1	1	1	1	1.2991e-27	1.9	2.3	1.9	1.4	1.4
F5GWL4;Q96CC6;A2IDA2;B8ZZ07;F8WBS4;Q4TT58;F8WCF7	F5GWL4;Q96CC6;A2IDA2;B8ZZ07;F8WBS4;Q4TT58	4;4;3;2;2;2;1	4;4;3;2;2;2;1	4;4;3;2;2;2;1	Inactive rhomboid protein 1	RHBDF1	>tr|F5GWL4|F5GWL4_HUMAN Inactive rhomboid protein 1 OS=Homo sapiens GN=RHBDF1 PE=2 SV=1;>sp|Q96CC6|RHDF1_HUMAN Inactive rhomboid protein 1 OS=Homo sapiens GN=RHBDF1 PE=1 SV=2;>tr|A2IDA2|A2IDA2_HUMAN Inactive rhomboid protein 1 (Fragment) OS=Homo sapiens GN	7	4	4	4	2	3	1	2	3	2	2	3	1	2	3	2	2	3	1	2	3	2	11.2	11.2	11.2	64.17	579	579;855;163;137;188;190;88	1	13	2	3	1	2	3	2	3.6157e-09	8.3	7.4	4.5	8.3	10
F5GXF5;Q12830-4;Q12830-2;Q12830	F5GXF5;Q12830-4;Q12830-2;Q12830	1;1;1;1	1;1;1;1	1;1;1;1	Nucleosome-remodeling factor subunit BPTF	BPTF	>tr|F5GXF5|F5GXF5_HUMAN Nucleosome-remodeling factor subunit BPTF (Fragment) OS=Homo sapiens GN=BPTF PE=4 SV=2;>sp|Q12830-4|BPTF_HUMAN Isoform 4 of Nucleosome-remodeling factor subunit BPTF OS=Homo sapiens GN=BPTF;>sp|Q12830-2|BPTF_HUMAN Isoform 2 of Nucle	4	1	1	1	1	1	1	1	1	0	1	1	1	1	1	0	1	1	1	1	1	0	0.4	0.4	0.4	271.53	2457	2457;2903;2920;3046	1	5	1	1	1	1	1		0.00030867	0.4	0.4	0.4	0.4	0.4
I3L521;F5GXV8;F5GY08;Q9Y580;J3KPD3;F5H606;G3V1T9	I3L521;F5GXV8;F5GY08;Q9Y580;J3KPD3	3;3;3;3;3;1;1	3;3;3;3;3;1;1	3;3;3;3;3;1;1	RNA-binding protein 7	RBM7	>tr|I3L521|I3L521_HUMAN Uncharacterized protein (Fragment) OS=Homo sapiens PE=4 SV=1;>tr|F5GXV8|F5GXV8_HUMAN RNA-binding protein 7 OS=Homo sapiens GN=RBM7 PE=2 SV=1;>tr|F5GY08|F5GY08_HUMAN RNA-binding protein 7 OS=Homo sapiens GN=RBM7 PE=2 SV=1;>sp|Q9Y580|	7	3	3	3	1	1	0	2	1	1	1	1	0	2	1	1	1	1	0	2	1	1	28.4	28.4	28.4	16.436	148	148;149;220;266;267;123;146	1	6	1	1		2	1	1	4.8979e-10	12.2	9.5	0	18.9	12.2
F5GY65;I3L1P8;Q02978	F5GY65;I3L1P8;Q02978	1;1;1	1;1;1	1;1;1	Mitochondrial 2-oxoglutarate/malate carrier protein	SLC25A11	>tr|F5GY65|F5GY65_HUMAN Mitochondrial 2-oxoglutarate/malate carrier protein OS=Homo sapiens GN=SLC25A11 PE=2 SV=1;>tr|I3L1P8|I3L1P8_HUMAN Mitochondrial 2-oxoglutarate/malate carrier protein (Fragment) OS=Homo sapiens GN=SLC25A11 PE=2 SV=1;>sp|Q02978|M2OM_H	3	1	1	1	0	1	1	1	1	1	0	1	1	1	1	1	0	1	1	1	1	1	6.1	6.1	6.1	28.494	263	263;296;314	1	5		1	1	1	1	1	6.1566e-05	0	6.1	6.1	6.1	6.1
Q8IVT5-2;F5H0K8;Q8IVT5;F8WEA9;H7BYU0;Q8IVT5-3;A8MY87;J3QLI1;J3QSG8;J3QQL4;J3QR75	Q8IVT5-2;F5H0K8;Q8IVT5;F8WEA9;H7BYU0;Q8IVT5-3;A8MY87	8;8;8;8;6;6;5;1;1;1;1	8;8;8;8;6;6;5;1;1;1;1	8;8;8;8;6;6;5;1;1;1;1	Kinase suppressor of Ras 1	KSR1	>sp|Q8IVT5-2|KSR1_HUMAN Isoform 2 of Kinase suppressor of Ras 1 OS=Homo sapiens GN=KSR1;>tr|F5H0K8|F5H0K8_HUMAN Kinase suppressor of Ras 1 OS=Homo sapiens GN=KSR1 PE=2 SV=1;>sp|Q8IVT5|KSR1_HUMAN Kinase suppressor of Ras 1 OS=Homo sapiens GN=KSR1 PE=1 SV=2;	11	8	8	8	0	0	0	7	6	4	0	0	0	7	6	4	0	0	0	7	6	4	10.7	10.7	10.7	96.972	875	875;877;921;923;762;786;612;98;113;139;155	1	17				7	6	4	2.1487e-21	0	0	0	9	7
Q14680-3;Q14680-4;Q14680-5;Q14680-2;F5H0Y0;F5H689;Q14680-6;Q14680	Q14680-3;Q14680-4;Q14680-5;Q14680-2;F5H0Y0;F5H689;Q14680-6;Q14680	2;2;2;2;2;2;2;2	2;2;2;2;2;2;2;2	2;2;2;2;2;2;2;2	Maternal embryonic leucine zipper kinase	MELK	>sp|Q14680-3|MELK_HUMAN Isoform 3 of Maternal embryonic leucine zipper kinase OS=Homo sapiens GN=MELK;>sp|Q14680-4|MELK_HUMAN Isoform 4 of Maternal embryonic leucine zipper kinase OS=Homo sapiens GN=MELK;>sp|Q14680-5|MELK_HUMAN Isoform 5 of Maternal embryo	8	2	2	2	0	0	0	2	1	0	0	0	0	2	1	0	0	0	0	2	1	0	7.9	7.9	7.9	52.527	457	457;520;580;580;603;610;619;651	1	3				2	1		2.707e-07	0	0	0	7.9	4.2
Q99985;F5H1Z7	Q99985;F5H1Z7	2;2	2;2	2;2	Semaphorin-3C	SEMA3C	>sp|Q99985|SEM3C_HUMAN Semaphorin-3C OS=Homo sapiens GN=SEMA3C PE=1 SV=2;>tr|F5H1Z7|F5H1Z7_HUMAN Semaphorin-3C OS=Homo sapiens GN=SEMA3C PE=2 SV=1	2	2	2	2	1	1	0	1	1	1	1	1	0	1	1	1	1	1	0	1	1	1	2.7	2.7	2.7	85.206	751	751;769	1	5	1	1		1	1	1	6.8276e-06	1.2	1.2	0	1.5	1.5
F5H2U8;P52926;F5H2A4;Q1M185;Q1M188;Q1M186;Q1M187;P52926-2;F5H6H0	F5H2U8;P52926;F5H2A4;Q1M185;Q1M188;Q1M186;Q1M187;P52926-2;F5H6H0	2;2;2;1;1;1;1;1;1	2;2;2;1;1;1;1;1;1	2;2;2;1;1;1;1;1;1	High mobility group protein HMGI-C	HMGA2	>tr|F5H2U8|F5H2U8_HUMAN High mobility group protein HMGI-C OS=Homo sapiens GN=HMGA2 PE=2 SV=1;>sp|P52926|HMGA2_HUMAN High mobility group protein HMGI-C OS=Homo sapiens GN=HMGA2 PE=1 SV=1;>tr|F5H2A4|F5H2A4_HUMAN High mobility group protein HMGI-C OS=Homo sa	9	2	2	2	1	1	1	2	1	1	1	1	1	2	1	1	1	1	1	2	1	1	32.3	32.3	32.3	10.767	99	99;109;118;86;90;92;103;106;147	1	7	1	1	1	2	1	1	4.111e-44	23.2	23.2	23.2	32.3	23.2
F5H2B9;H0YNH8;G3XAG2;Q9BZF9;H0YN48	F5H2B9;H0YNH8;G3XAG2;Q9BZF9	3;3;3;3;1	3;3;3;3;1	3;3;3;3;1	Uveal autoantigen with coiled-coil domains and ankyrin repeats	UACA	>tr|F5H2B9|F5H2B9_HUMAN Uveal autoantigen with coiled-coil domains and ankyrin repeats OS=Homo sapiens GN=UACA PE=2 SV=1;>tr|H0YNH8|H0YNH8_HUMAN Uveal autoantigen with coiled-coil domains and ankyrin repeats OS=Homo sapiens GN=UACA PE=2 SV=1;>tr|G3XAG2|G3X	5	3	3	3	0	0	0	2	2	0	0	0	0	2	2	0	0	0	0	2	2	0	3.9	3.9	3.9	150.53	1307	1307;1401;1403;1416;564	1	4				2	2		7.6458e-28	0	0	0	3	2.9
F5H2U2;Q13523;H0YDJ3;H0YEC8	F5H2U2;Q13523;H0YDJ3	15;15;11;5	15;15;11;5	15;15;11;5	Serine/threonine-protein kinase PRP4 homolog	PRPF4B	>tr|F5H2U2|F5H2U2_HUMAN Serine/threonine-protein kinase PRP4 homolog OS=Homo sapiens GN=PRPF4B PE=2 SV=1;>sp|Q13523|PRP4B_HUMAN Serine/threonine-protein kinase PRP4 homolog OS=Homo sapiens GN=PRPF4B PE=1 SV=3;>tr|H0YDJ3|H0YDJ3_HUMAN Serine/threonine-protei	4	15	15	15	9	10	8	12	11	12	9	10	8	12	11	12	9	10	8	12	11	12	17.3	17.3	17.3	115.44	993	993;1007;587;389	1	65	9	10	8	14	12	12	6.823e-83	11.1	11.9	7.8	14.4	12.3
F5H335;Q14152	F5H335;Q14152	24;24	24;24	24;24	Eukaryotic translation initiation factor 3 subunit A	EIF3A	>tr|F5H335|F5H335_HUMAN Eukaryotic translation initiation factor 3 subunit A OS=Homo sapiens GN=EIF3A PE=2 SV=1;>sp|Q14152|EIF3A_HUMAN Eukaryotic translation initiation factor 3 subunit A OS=Homo sapiens GN=EIF3A PE=1 SV=1	2	24	24	24	0	0	0	20	21	15	0	0	0	20	21	15	0	0	0	20	21	15	20.3	20.3	20.3	162.63	1348	1348;1382	1	60				21	23	16	9.1385e-101	0	0	0	16.7	17.9
F5H3U9;F5H6N1;F5H6P7;P61326;Q96A72	F5H3U9;F5H6N1;F5H6P7;P61326;Q96A72	1;1;1;1;1	1;1;1;1;1	1;1;1;1;1	Protein mago nashi homolog;Protein mago nashi homolog 2	MAGOHB;MAGOH	>tr|F5H3U9|F5H3U9_HUMAN Protein mago nashi homolog 2 OS=Homo sapiens GN=MAGOHB PE=2 SV=1;>tr|F5H6N1|F5H6N1_HUMAN Protein mago nashi homolog 2 OS=Homo sapiens GN=MAGOHB PE=2 SV=1;>tr|F5H6P7|F5H6P7_HUMAN Protein mago nashi homolog 2 OS=Homo sapiens GN=MAGOHB	5	1	1	1	0	0	0	1	1	0	0	0	0	1	1	0	0	0	0	1	1	0	18.2	18.2	18.2	5.2379	44	44;90;102;146;148	1	2				1	1		0.00074759	0	0	0	18.2	18.2
F5H5Y3;G3V1U4;Q9UHB9-2;Q9UHB9	F5H5Y3;G3V1U4;Q9UHB9-2;Q9UHB9	1;1;1;1	1;1;1;1	1;1;1;1	Signal recognition particle subunit SRP68	SRP68	>tr|F5H5Y3|F5H5Y3_HUMAN Signal recognition particle 68 kDa protein OS=Homo sapiens GN=SRP68 PE=2 SV=1;>tr|G3V1U4|G3V1U4_HUMAN Signal recognition particle 68 kDa protein OS=Homo sapiens GN=SRP68 PE=4 SV=1;>sp|Q9UHB9-2|SRP68_HUMAN Isoform 2 of Signal recogni	4	1	1	1	1	0	1	1	1	1	1	0	1	1	1	1	1	0	1	1	1	1	4.6	4.6	4.6	60.284	526	526;589;596;627	1	5	1		1	1	1	1	5.5455e-09	4.6	0	4.6	4.6	4.6
F5H667;Q12797;E5RHJ2;E5RHK2;G3XAN5;E5RG29;Q12797-7;Q12797-4;Q12797-3;Q12797-9;Q12797-6;Q12797-5;Q12797-8;Q12797-2;E5RG56	F5H667;Q12797	10;10;1;1;1;1;1;1;1;1;1;1;1;1;1	10;10;1;1;1;1;1;1;1;1;1;1;1;1;1	10;10;1;1;1;1;1;1;1;1;1;1;1;1;1	Aspartyl/asparaginyl beta-hydroxylase	ASPH	>tr|F5H667|F5H667_HUMAN Aspartyl/asparaginyl beta-hydroxylase OS=Homo sapiens GN=ASPH PE=2 SV=1;>sp|Q12797|ASPH_HUMAN Aspartyl/asparaginyl beta-hydroxylase OS=Homo sapiens GN=ASPH PE=1 SV=3	15	10	10	10	2	4	3	7	5	5	2	4	3	7	5	5	2	4	3	7	5	5	18.7	18.7	18.7	83.267	729	729;758;113;136;174;198;203;210;225;256;270;298;299;313;327	1	30	2	5	3	8	6	6	1.9802e-39	4.4	8.1	4.8	12.8	11.7
F5H6D0;Q13724;C9J8D4;C9JDQ1	F5H6D0;Q13724;C9J8D4	13;13;9;2	13;13;9;2	13;13;9;2	Mannosyl-oligosaccharide glucosidase	MOGS	>tr|F5H6D0|F5H6D0_HUMAN Mannosyl-oligosaccharide glucosidase OS=Homo sapiens GN=MOGS PE=2 SV=1;>sp|Q13724|MOGS_HUMAN Mannosyl-oligosaccharide glucosidase OS=Homo sapiens GN=MOGS PE=1 SV=5;>tr|C9J8D4|C9J8D4_HUMAN Mannosyl-oligosaccharide glucosidase (Fragme	4	13	13	13	7	10	7	10	8	9	7	10	7	10	8	9	7	10	7	10	8	9	31.7	31.7	31.7	80.702	731	731;837;492;145	1	51	7	10	7	10	8	9	1.0577e-123	16.8	24.1	15.6	23	19.4
F5H721;Q9Y2W2;F5H5G4;F5GXS9	F5H721;Q9Y2W2	13;13;4;1	13;13;4;1	13;13;4;1	WW domain-binding protein 11	WBP11	>tr|F5H721|F5H721_HUMAN WW domain-binding protein 11 OS=Homo sapiens GN=WBP11 PE=2 SV=1;>sp|Q9Y2W2|WBP11_HUMAN WW domain-binding protein 11 OS=Homo sapiens GN=WBP11 PE=1 SV=1	4	13	13	13	0	0	0	10	12	9	0	0	0	10	12	9	0	0	0	10	12	9	31	31	31	66.842	607	607;641;194;53	1	33				11	13	9	2.1681e-70	0	0	0	23.9	27.7
F8W0P7;F8VPV9;P06576	F8W0P7;F8VPV9;P06576	1;1;1	1;1;1	1;1;1	ATP synthase subunit beta;ATP synthase subunit beta, mitochondrial	ATP5B	>tr|F8W0P7|F8W0P7_HUMAN ATP synthase subunit beta, mitochondrial (Fragment) OS=Homo sapiens GN=ATP5B PE=2 SV=1;>tr|F8VPV9|F8VPV9_HUMAN ATP synthase subunit beta OS=Homo sapiens GN=ATP5B PE=2 SV=1;>sp|P06576|ATPB_HUMAN ATP synthase subunit beta, mitochondri	3	1	1	1	1	1	0	1	1	1	1	1	0	1	1	1	1	1	0	1	1	1	11.2	11.2	11.2	27.218	259	259;518;529	1	6	2	1		1	1	1	3.9787e-05	11.2	11.2	0	11.2	11.2
H0YIN7;F8W0A3;F8VR77;F8VRZ3;F8VTY8;Q9UQ80	H0YIN7;F8W0A3;F8VR77;F8VRZ3;F8VTY8;Q9UQ80	1;1;1;1;1;1	1;1;1;1;1;1	1;1;1;1;1;1	Proliferation-associated protein 2G4	PA2G4	>tr|H0YIN7|H0YIN7_HUMAN Uncharacterized protein (Fragment) OS=Homo sapiens PE=2 SV=1;>tr|F8W0A3|F8W0A3_HUMAN Proliferation-associated protein 2G4 (Fragment) OS=Homo sapiens GN=PA2G4 PE=2 SV=1;>tr|F8VR77|F8VR77_HUMAN Proliferation-associated protein 2G4 OS=	6	1	1	1	1	0	0	0	0	0	1	0	0	0	0	0	1	0	0	0	0	0	19	19	19	17.598	163	163;187;284;294;376;394	1	1	1						1.6691e-08	19	0	0	0	0
J3KN54;Q96K30;F8VRG5;Q96K30-2	J3KN54;Q96K30;F8VRG5;Q96K30-2	2;2;2;1	2;2;2;1	2;2;2;1	RBPJ-interacting and tubulin-associated protein	C12orf52;RITA	>tr|J3KN54|J3KN54_HUMAN Protein C12orf52 OS=Homo sapiens GN=C12orf52 PE=4 SV=1;>sp|Q96K30|RITA_HUMAN RBPJ-interacting and tubulin-associated protein OS=Homo sapiens GN=RITA PE=1 SV=1;>tr|F8VRG5|F8VRG5_HUMAN Protein C12orf52 OS=Homo sapiens GN=C12orf52 PE=2	4	2	2	2	2	1	2	0	0	1	2	1	2	0	0	1	2	1	2	0	0	1	8.3	8.3	8.3	28.253	266	266;269;293;177	1	6	2	1	2			1	0.00053663	8.3	4.1	8.3	0	0
P09651-3;F8VXY0;F8VRQ1;P09651-2;F8W6I7;P09651;F8VSB5;F8W1S7;F8VZ49;Q32P51;F8W646;J3KQA8;F8VTQ5;F8VYN5;H0YH80	P09651-3;F8VXY0;F8VRQ1;P09651-2;F8W6I7;P09651;F8VSB5;F8W1S7;F8VZ49;Q32P51;F8W646	15;15;15;15;15;15;14;14;11;9;8;7;7;6;6	15;15;15;15;15;15;14;14;11;9;8;7;7;6;6	15;15;15;15;15;15;14;14;11;9;8;7;7;6;6	Heterogeneous nuclear ribonucleoprotein A1;Heterogeneous nuclear ribonucleoprotein A1-like 2	HNRNPA1;HNRNPA1L2	>sp|P09651-3|ROA1_HUMAN Isoform 2 of Heterogeneous nuclear ribonucleoprotein A1 OS=Homo sapiens GN=HNRNPA1;>tr|F8VXY0|F8VXY0_HUMAN Heterogeneous nuclear ribonucleoprotein A1 OS=Homo sapiens GN=HNRNPA1 PE=2 SV=1;>tr|F8VRQ1|F8VRQ1_HUMAN Heterogeneous nuclear	15	15	15	15	12	14	11	12	11	13	12	14	11	12	11	13	12	14	11	12	11	13	60.7	60.7	60.7	29.386	267	267;304;307;320;320;372;306;330;231;320;156;102;145;113;191	1	91	17	17	14	15	12	16	1.9859e-167	47.6	55.8	43.4	46.1	41.9
Q9NYL4-2;F8VU90;Q9NYL4	Q9NYL4-2;F8VU90;Q9NYL4	1;1;1	1;1;1	1;1;1	Peptidyl-prolyl cis-trans isomerase;Peptidyl-prolyl cis-trans isomerase FKBP11	FKBP11	>sp|Q9NYL4-2|FKB11_HUMAN Isoform 2 of Peptidyl-prolyl cis-trans isomerase FKBP11 OS=Homo sapiens GN=FKBP11;>tr|F8VU90|F8VU90_HUMAN Peptidyl-prolyl cis-trans isomerase OS=Homo sapiens GN=FKBP11 PE=2 SV=1;>sp|Q9NYL4|FKB11_HUMAN Peptidyl-prolyl cis-trans isom	3	1	1	1	1	1	1	0	0	0	1	1	1	0	0	0	1	1	1	0	0	0	12.3	12.3	12.3	15.769	146	146;182;201	1	3	1	1	1				3.7413e-06	12.3	12.3	12.3	0	0
F8VUA6;F8VWC5;G3V203;H0YHA7;Q07020;J3QQ67;F8VYV2	F8VUA6;F8VWC5;G3V203;H0YHA7;Q07020;J3QQ67;F8VYV2	3;3;3;3;3;3;2	3;3;3;3;3;3;2	3;3;3;3;3;3;2	60S ribosomal protein L18	RPL18	>tr|F8VUA6|F8VUA6_HUMAN 60S ribosomal protein L18 (Fragment) OS=Homo sapiens GN=RPL18 PE=2 SV=1;>tr|F8VWC5|F8VWC5_HUMAN 60S ribosomal protein L18 OS=Homo sapiens GN=RPL18 PE=2 SV=1;>tr|G3V203|G3V203_HUMAN 60S ribosomal protein L18 OS=Homo sapiens GN=RPL18	7	3	3	3	2	2	2	2	1	1	2	2	2	2	1	1	2	2	2	2	1	1	27.7	27.7	27.7	14.529	130	130;159;164;167;188;190;133	1	10	2	2	2	2	1	1	2.1468e-24	20	20	20	17.7	10
F8VV32;P61626	F8VV32;P61626	2;2	2;2	2;2	Lysozyme C	LYZ	>tr|F8VV32|F8VV32_HUMAN Lysozyme C OS=Homo sapiens GN=LYZ PE=2 SV=1;>sp|P61626|LYSC_HUMAN Lysozyme C OS=Homo sapiens GN=LYZ PE=1 SV=1	2	2	2	2	1	2	2	2	2	1	1	2	2	2	2	1	1	2	2	2	2	1	18.3	18.3	18.3	11.488	104	104;148	1	18	2	4	4	3	4	1	2.1867e-06	6.7	18.3	18.3	18.3	18.3
F8VVM2;Q00325-2;Q00325;F8VZL5;F8VWR4;F8VWQ0	F8VVM2;Q00325-2;Q00325	4;4;4;1;1;1	4;4;4;1;1;1	4;4;4;1;1;1	Phosphate carrier protein, mitochondrial	SLC25A3	>tr|F8VVM2|F8VVM2_HUMAN Phosphate carrier protein, mitochondrial OS=Homo sapiens GN=SLC25A3 PE=2 SV=1;>sp|Q00325-2|MPCP_HUMAN Isoform B of Phosphate carrier protein, mitochondrial OS=Homo sapiens GN=SLC25A3;>sp|Q00325|MPCP_HUMAN Phosphate carrier protein,	6	4	4	4	2	1	2	3	2	0	2	1	2	3	2	0	2	1	2	3	2	0	10.8	10.8	10.8	36.161	324	324;361;362;153;154;156	1	10	2	1	2	3	2		1.7748e-10	6.2	3.7	6.2	8.3	5.9
Q5JP53;F8VYX6;F8VW92;P07437;Q5ST81;F8VUJ7;E9PBJ4;E7EWR1	Q5JP53;F8VYX6;F8VW92;P07437;Q5ST81;F8VUJ7;E9PBJ4;E7EWR1	14;14;14;14;11;11;8;8	5;5;5;5;2;5;4;2	4;4;4;4;2;4;3;2	Tubulin beta chain	TUBB	>tr|Q5JP53|Q5JP53_HUMAN Tubulin beta chain OS=Homo sapiens GN=TUBB PE=3 SV=1;>tr|F8VYX6|F8VYX6_HUMAN Tubulin beta chain OS=Homo sapiens GN=TUBB PE=3 SV=1;>tr|F8VW92|F8VW92_HUMAN Tubulin beta chain OS=Homo sapiens GN=TUBB PE=2 SV=1;>sp|P07437|TBB5_HUMAN Tub	8	14	5	4	12	12	12	14	14	14	5	5	5	5	5	5	4	4	4	4	4	4	50.9	20.2	16.7	47.766	426	426;435;435;444;372;415;243;353	1	44	7	7	6	9	7	8	3.5147e-220	39	39	39	50.9	50.9
Q3B7A4;F8VWS0;P05388;G3V210;F8VU65;Q8NHW5;F8W1K8;F8VS58;F8VQY6;F8VPE8;F8VRK7;F8VW21;F8VZS0	Q3B7A4;F8VWS0;P05388;G3V210;F8VU65;Q8NHW5	3;3;3;2;2;2;1;1;1;1;1;1;1	3;3;3;2;2;2;1;1;1;1;1;1;1	3;3;3;2;2;2;1;1;1;1;1;1;1	60S acidic ribosomal protein P0;60S acidic ribosomal protein P0-like	RPLP0;RPLP0P6	>tr|Q3B7A4|Q3B7A4_HUMAN 60S acidic ribosomal protein P0 OS=Homo sapiens GN=RPLP0 PE=2 SV=1;>tr|F8VWS0|F8VWS0_HUMAN 60S acidic ribosomal protein P0 OS=Homo sapiens GN=RPLP0 PE=2 SV=1;>sp|P05388|RLA0_HUMAN 60S acidic ribosomal protein P0 OS=Homo sapiens GN=R	13	3	3	3	2	1	1	2	2	2	2	1	1	2	2	2	2	1	1	2	2	2	20.8	20.8	20.8	27.435	255	255;281;317;166;247;317;107;121;142;153;156;244;246	1	10	2	1	1	2	2	2	5.6217e-10	8.6	3.9	3.9	8.6	16.1
F8W822;Q14161-2;Q14161-11;Q14161-7;Q14161-6;Q14161-10;F8WAK2;Q14161-8;F8VXI9;Q14161-4;Q14161-5;Q14161-3;Q14161	F8W822;Q14161-2;Q14161-11;Q14161-7;Q14161-6;Q14161-10;F8WAK2;Q14161-8;F8VXI9;Q14161-4;Q14161-5;Q14161-3;Q14161	1;1;1;1;1;1;1;1;1;1;1;1;1	1;1;1;1;1;1;1;1;1;1;1;1;1	1;1;1;1;1;1;1;1;1;1;1;1;1	ARF GTPase-activating protein GIT2	GIT2	>tr|F8W822|F8W822_HUMAN ARF GTPase-activating protein GIT2 OS=Homo sapiens GN=GIT2 PE=2 SV=1;>sp|Q14161-2|GIT2_HUMAN Isoform 2 of ARF GTPase-activating protein GIT2 OS=Homo sapiens GN=GIT2;>sp|Q14161-11|GIT2_HUMAN Isoform 11 of ARF GTPase-activating protei	13	1	1	1	0	0	0	1	1	0	0	0	0	1	1	0	0	0	0	1	1	0	4.3	4.3	4.3	46.988	421	421;471;631;646;661;681;681;694;708;709;729;744;759	1	2				1	1		0.00019438	0	0	0	4.3	4.3
F8VYE8;P36873;P36873-2;F8VR82	F8VYE8;P36873;P36873-2;F8VR82	9;9;9;7	1;1;1;1	1;1;1;1	Serine/threonine-protein phosphatase;Serine/threonine-protein phosphatase PP1-gamma catalytic subunit	PPP1CC	>tr|F8VYE8|F8VYE8_HUMAN Serine/threonine-protein phosphatase OS=Homo sapiens GN=PPP1CC PE=2 SV=1;>sp|P36873|PP1G_HUMAN Serine/threonine-protein phosphatase PP1-gamma catalytic subunit OS=Homo sapiens GN=PPP1CC PE=1 SV=1;>sp|P36873-2|PP1G_HUMAN Isoform Gamm	4	9	1	1	7	5	5	7	5	5	1	1	1	1	1	1	1	1	1	1	1	1	30.9	4.6	4.6	34.95	304	304;323;337;270	1	8	1	1	1	2	2	1	1.4153e-49	23.7	19.4	19.4	26.3	19.1
F8VZ41;H0YIK5;Q9H0H5	F8VZ41;H0YIK5;Q9H0H5	1;1;1	1;1;1	1;1;1	Rac GTPase-activating protein 1	RACGAP1	>tr|F8VZ41|F8VZ41_HUMAN Rac GTPase-activating protein 1 OS=Homo sapiens GN=RACGAP1 PE=2 SV=1;>tr|H0YIK5|H0YIK5_HUMAN Rac GTPase-activating protein 1 (Fragment) OS=Homo sapiens GN=RACGAP1 PE=2 SV=1;>sp|Q9H0H5|RGAP1_HUMAN Rac GTPase-activating protein 1 OS=H	3	1	1	1	0	0	0	1	1	1	0	0	0	1	1	1	0	0	0	1	1	1	20.5	20.5	20.5	12.744	117	117;280;632	1	3				1	1	1	6.7875e-05	0	0	0	20.5	20.5
P62306;F8W0W6	P62306;F8W0W6	1;1	1;1	1;1	Small nuclear ribonucleoprotein F	SNRPF	>sp|P62306|RUXF_HUMAN Small nuclear ribonucleoprotein F OS=Homo sapiens GN=SNRPF PE=1 SV=1;>tr|F8W0W6|F8W0W6_HUMAN Small nuclear ribonucleoprotein F OS=Homo sapiens GN=SNRPF PE=2 SV=1	2	1	1	1	0	0	0	1	1	1	0	0	0	1	1	1	0	0	0	1	1	1	24.4	24.4	24.4	9.7251	86	86;127	1	3				1	1	1	4.4721e-06	0	0	0	24.4	24.4
F8W181;Q02878;F8VZ45;F8VR69;F8VZA3;F8VWR1	F8W181;Q02878	11;11;4;3;1;1	11;11;4;3;1;1	11;11;4;3;1;1	60S ribosomal protein L6	RPL6	>tr|F8W181|F8W181_HUMAN 60S ribosomal protein L6 (Fragment) OS=Homo sapiens GN=RPL6 PE=2 SV=1;>sp|Q02878|RL6_HUMAN 60S ribosomal protein L6 OS=Homo sapiens GN=RPL6 PE=1 SV=3	6	11	11	11	8	6	10	9	8	6	8	6	10	9	8	6	8	6	10	9	8	6	54	54	54	25.892	226	226;288;159;64;105;114	1	62	11	8	12	12	11	8	8.2621e-66	46.9	32.3	50.9	44.7	41.6
F8W1I5;P14649	F8W1I5;P14649	3;3	1;1	1;1	Myosin light chain 6B	MYL6B	>tr|F8W1I5|F8W1I5_HUMAN Myosin light chain 6B OS=Homo sapiens GN=MYL6B PE=2 SV=1;>sp|P14649|MYL6B_HUMAN Myosin light chain 6B OS=Homo sapiens GN=MYL6B PE=1 SV=1	2	3	1	1	2	2	2	2	2	2	0	0	0	1	1	1	0	0	0	1	1	1	22.9	9.1	9.1	19.036	175	175;208	1	3				1	1	1	1.5182e-30	13.7	13.7	13.7	16.6	16.6
F8W1R7;P60660-2;P60660;G3V1V0;F8VZV5;G3V1Y7;J3KND3;G8JLA2;B7Z6Z4;F8VPF3;F8VZU9;F8W180;H0YI43;F8VXL3	F8W1R7;P60660-2;P60660;G3V1V0;F8VZV5;G3V1Y7;J3KND3;G8JLA2;B7Z6Z4;F8VPF3	9;9;9;9;8;7;7;7;7;6;4;4;2;1	9;9;9;9;8;7;7;7;7;6;4;4;2;1	7;7;7;7;6;7;5;5;5;4;4;4;2;1	Myosin light polypeptide 6	MYL6	>tr|F8W1R7|F8W1R7_HUMAN Myosin light polypeptide 6 OS=Homo sapiens GN=MYL6 PE=2 SV=1;>sp|P60660-2|MYL6_HUMAN Isoform Smooth muscle of Myosin light polypeptide 6 OS=Homo sapiens GN=MYL6;>sp|P60660|MYL6_HUMAN Myosin light polypeptide 6 OS=Homo sapiens GN=MYL	14	9	9	7	7	8	6	5	5	3	7	8	6	5	5	3	5	6	4	4	4	2	57.9	57.9	41.4	16.29	145	145;151;151;161;135;115;152;152;238;130;103;196;83;47	1	39	8	9	7	6	6	3	1.5097e-86	52.4	51.7	43.4	35.9	35.9
P35580;P35580-2;F8W6L6;P35580-3;P35580-4;E7ERA5	P35580;P35580-2;F8W6L6;P35580-3;P35580-4	17;17;17;17;17;1	4;4;4;4;4;1	3;3;3;3;3;1	Myosin-10	MYH10	>sp|P35580|MYH10_HUMAN Myosin-10 OS=Homo sapiens GN=MYH10 PE=1 SV=3;>sp|P35580-2|MYH10_HUMAN Isoform 2 of Myosin-10 OS=Homo sapiens GN=MYH10;>tr|F8W6L6|F8W6L6_HUMAN Myosin-10 OS=Homo sapiens GN=MYH10 PE=2 SV=1;>sp|P35580-3|MYH10_HUMAN Isoform 3 of Myosin-1	6	17	4	3	14	14	12	6	2	3	4	2	2	1	0	1	3	2	2	1	0	1	8.5	2.8	2.3	229	1976	1976;1992;1992;1997;2007;188	1	10	4	2	2	1		1	1.5207e-110	7.7	6.6	6.3	2.6	0.9
F8W7C6;H7C123;H7C2C5;H7C2U2	F8W7C6	15;7;7;1	1;0;0;0	1;0;0;0		RPL10	>tr|F8W7C6|F8W7C6_HUMAN 60S ribosomal protein L10 OS=Homo sapiens GN=RPL10 PE=2 SV=1	4	15	1	1	13	13	15	11	11	10	1	1	1	1	1	1	1	1	1	1	1	1	66.3	11	11	18.592	163	163;91;131;28	1	12	2	2	2	2	2	2	3.4887e-104	65	65	66.3	58.3	58.3
Q2VIR3-2;F8W810;Q2VIR3;P41091	Q2VIR3-2;F8W810;Q2VIR3;P41091	4;4;4;4	4;4;4;4	4;4;4;4	Putative eukaryotic translation initiation factor 2 subunit 3-like protein;Eukaryotic translation initiation factor 2 subunit 3	EIF2S3L;EIF2S3	>sp|Q2VIR3-2|IF2GL_HUMAN Isoform 2 of Putative eukaryotic translation initiation factor 2 subunit 3-like protein OS=Homo sapiens GN=EIF2S3L;>tr|F8W810|F8W810_HUMAN Uncharacterized protein OS=Homo sapiens PE=2 SV=1;>sp|Q2VIR3|IF2GL_HUMAN Putative eukaryotic	4	4	4	4	0	0	0	4	2	2	0	0	0	4	2	2	0	0	0	4	2	2	13.9	13.9	13.9	50.543	466	466;466;472;472	1	8				4	2	2	6.1055e-16	0	0	0	13.9	7.1
Q9Y6M1-1;Q9Y6M1;F8W930;Q9Y6M1-5;Q9Y6M1-6;Q9Y6M1-3;Q9Y6M1-4	Q9Y6M1-1;Q9Y6M1;F8W930;Q9Y6M1-5;Q9Y6M1-6;Q9Y6M1-3;Q9Y6M1-4	5;5;5;4;4;4;4	4;4;4;3;3;3;3	4;4;4;3;3;3;3	Insulin-like growth factor 2 mRNA-binding protein 2	IGF2BP2	>sp|Q9Y6M1-1|IF2B2_HUMAN Isoform 2 of Insulin-like growth factor 2 mRNA-binding protein 2 OS=Homo sapiens GN=IGF2BP2;>sp|Q9Y6M1|IF2B2_HUMAN Insulin-like growth factor 2 mRNA-binding protein 2 OS=Homo sapiens GN=IGF2BP2 PE=1 SV=2;>tr|F8W930|F8W930_HUMAN Ins	7	5	4	4	4	3	3	4	4	4	3	2	2	3	3	3	3	2	2	3	3	3	10.3	7.9	7.9	61.842	556	556;599;605;493;531;536;542	1	16	3	2	2	3	3	3	7.0034e-24	8.1	6.7	6.7	8.8	8.8
F8W9B5;O43663-2;H9KV59;O43663;O43663-3;H0YL53;G3V3N7;H0YLA0;H0YM42	F8W9B5;O43663-2;H9KV59;O43663;O43663-3	8;8;8;8;7;3;3;2;2	8;8;8;8;7;3;3;2;2	8;8;8;8;7;3;3;2;2	Protein regulator of cytokinesis 1	PRC1	>tr|F8W9B5|F8W9B5_HUMAN Protein regulator of cytokinesis 1 OS=Homo sapiens GN=PRC1 PE=2 SV=1;>sp|O43663-2|PRC1_HUMAN Isoform 2 of Protein regulator of cytokinesis 1 OS=Homo sapiens GN=PRC1;>tr|H9KV59|H9KV59_HUMAN Protein regulator of cytokinesis 1 OS=Homo	9	8	8	8	0	0	0	7	4	5	0	0	0	7	4	5	0	0	0	7	4	5	17.5	17.5	17.5	66.147	566	566;576;606;620;525;195;238;110;154	1	18				8	5	5	2.6e-35	0	0	0	16.3	8.1
Q13627-3;Q13627-4;F8W9I9;Q13627-5;Q13627-2;Q13627;F8WAP0	Q13627-3;Q13627-4;F8W9I9;Q13627-5;Q13627-2;Q13627;F8WAP0	2;2;2;2;2;2;1	2;2;2;2;2;2;1	2;2;2;2;2;2;1	Dual specificity tyrosine-phosphorylation-regulated kinase 1A	DYRK1A	>sp|Q13627-3|DYR1A_HUMAN Isoform 2 of Dual specificity tyrosine-phosphorylation-regulated kinase 1A OS=Homo sapiens GN=DYRK1A;>sp|Q13627-4|DYR1A_HUMAN Isoform 3 of Dual specificity tyrosine-phosphorylation-regulated kinase 1A OS=Homo sapiens GN=DYRK1A;>tr|	7	2	2	2	0	0	0	1	0	2	0	0	0	1	0	2	0	0	0	1	0	2	4.5	4.5	4.5	60.329	529	529;540;541;584;754;763;535	1	3				1		2	0.00079852	0	0	0	2.5	0
F8WAN4;Q9P2Q2;Q5T378;Q5T376;Q9Y2L6-2;F5H6F3;Q9Y2L6;C9J7M5;C9JA15;C9JAW0;C9JYK2;C9J6Q2	F8WAN4;Q9P2Q2	9;9;4;4;2;2;2;1;1;1;1;1	9;9;4;4;2;2;2;1;1;1;1;1	9;9;4;4;2;2;2;1;1;1;1;1	FERM domain-containing protein 4A	FRMD4A	>tr|F8WAN4|F8WAN4_HUMAN FERM domain-containing protein 4A OS=Homo sapiens GN=FRMD4A PE=2 SV=1;>sp|Q9P2Q2|FRM4A_HUMAN FERM domain-containing protein 4A OS=Homo sapiens GN=FRMD4A PE=1 SV=3	12	9	9	9	0	0	0	7	8	5	0	0	0	7	8	5	0	0	0	7	8	5	13.9	13.9	13.9	113.92	1024	1024;1039;450;525;980;980;1034;80;113;142;161;167	1	20				7	8	5	8.1854e-33	0	0	0	10.3	12.7
F8WBK5;Q9NQ50	F8WBK5;Q9NQ50	2;2	2;2	2;2	39S ribosomal protein L40, mitochondrial	MRPL40	>tr|F8WBK5|F8WBK5_HUMAN 39S ribosomal protein L40, mitochondrial OS=Homo sapiens GN=MRPL40 PE=2 SV=1;>sp|Q9NQ50|RM40_HUMAN 39S ribosomal protein L40, mitochondrial OS=Homo sapiens GN=MRPL40 PE=1 SV=1	2	2	2	2	0	0	0	1	1	2	0	0	0	1	1	2	0	0	0	1	1	2	15.4	15.4	15.4	19.541	162	162;206	1	4				1	1	2	5.3699e-08	0	0	0	9.9	9.9
G3V0I6;Q01804;Q01804-3;D6RI06;Q01804-2;Q7RTX8;D6RA27;Q01804-4	G3V0I6;Q01804;Q01804-3	31;30;26;14;8;5;4;4	31;30;26;14;8;5;4;4	31;30;26;14;8;5;4;4	OTU domain-containing protein 4	OTUD4	>tr|G3V0I6|G3V0I6_HUMAN OTU domain containing 4, isoform CRA_f OS=Homo sapiens GN=OTUD4 PE=4 SV=1;>sp|Q01804|OTUD4_HUMAN OTU domain-containing protein 4 OS=Homo sapiens GN=OTUD4 PE=1 SV=3;>sp|Q01804-3|OTUD4_HUMAN Isoform 3 of OTU domain-containing protein	8	31	31	31	10	13	11	26	22	15	10	13	11	26	22	15	10	13	11	26	22	15	33.2	33.2	33.2	124.04	1114	1114;1113;1048;372;210;443;139;145	1	101	10	13	12	27	23	16	4.5112e-163	13.1	17.8	12.5	29.1	23.2
G3V117;Q9NPA8;E5RHX8	G3V117;Q9NPA8;E5RHX8	2;2;1	2;2;1	2;2;1	Enhancer of yellow 2 transcription factor homolog	ENY2	>tr|G3V117|G3V117_HUMAN Enhancer of yellow 2 homolog (Drosophila), isoform CRA_c OS=Homo sapiens GN=ENY2 PE=4 SV=1;>sp|Q9NPA8|ENY2_HUMAN Enhancer of yellow 2 transcription factor homolog OS=Homo sapiens GN=ENY2 PE=1 SV=1;>tr|E5RHX8|E5RHX8_HUMAN Enhancer of	3	2	2	2	0	0	0	1	2	1	0	0	0	1	2	1	0	0	0	1	2	1	27.1	27.1	27.1	10.984	96	96;101;100	1	4				1	2	1	8.8524e-13	0	0	0	17.7	27.1
Q9BZZ5-2;G3V1C3;Q9BZZ5;Q9BZZ5-3;B4E283;Q9BZZ5-5;E9PQK6;Q9BZZ5-1;H0YER7	Q9BZZ5-2;G3V1C3;Q9BZZ5;Q9BZZ5-3;B4E283;Q9BZZ5-5;E9PQK6;Q9BZZ5-1	10;10;10;9;7;6;5;5;3	10;10;10;9;7;6;5;5;3	10;10;10;9;7;6;5;5;3	Apoptosis inhibitor 5	API5	>sp|Q9BZZ5-2|API5_HUMAN Isoform 2 of Apoptosis inhibitor 5 OS=Homo sapiens GN=API5;>tr|G3V1C3|G3V1C3_HUMAN Apoptosis inhibitor 5 OS=Homo sapiens GN=API5 PE=2 SV=1;>sp|Q9BZZ5|API5_HUMAN Apoptosis inhibitor 5 OS=Homo sapiens GN=API5 PE=1 SV=3;>sp|Q9BZZ5-3|AP	9	10	10	10	0	0	0	7	8	8	0	0	0	7	8	8	0	0	0	7	8	8	23	23	23	56.769	504	504;510;524;445;513;450;123;438;294	1	26				8	10	8	1.163e-99	0	0	0	19	19
H0YIT6;G3V1N3;Q86XJ1	H0YIT6;G3V1N3;Q86XJ1	2;2;2	2;2;2	2;2;2	GAS2-like protein 3	GAS2L3	>tr|H0YIT6|H0YIT6_HUMAN GAS2-like protein 3 (Fragment) OS=Homo sapiens GN=GAS2L3 PE=2 SV=1;>tr|G3V1N3|G3V1N3_HUMAN GAS2-like protein 3 OS=Homo sapiens GN=GAS2L3 PE=4 SV=1;>sp|Q86XJ1|GA2L3_HUMAN GAS2-like protein 3 OS=Homo sapiens GN=GAS2L3 PE=1 SV=1	3	2	2	2	0	0	0	1	1	0	0	0	0	1	1	0	0	0	0	1	1	0	5.9	5.9	5.9	40.915	391	391;590;694	1	2				1	1		0.00022907	0	0	0	2.3	3.6
O60293-4;G3V1X1;O60293-2;O60293	O60293-4;G3V1X1;O60293-2;O60293	1;1;1;1	1;1;1;1	1;1;1;1	Zinc finger C3H1 domain-containing protein	ZFC3H1	>sp|O60293-4|ZC3H1_HUMAN Isoform 4 of Zinc finger C3H1 domain-containing protein OS=Homo sapiens GN=ZFC3H1;>tr|G3V1X1|G3V1X1_HUMAN Proline/serine-rich coiled-coil 2, isoform CRA_a OS=Homo sapiens GN=ZFC3H1 PE=1 SV=1;>sp|O60293-2|ZC3H1_HUMAN Isoform 2 of Zi	4	1	1	1	1	0	1	1	0	0	1	0	1	1	0	0	1	0	1	1	0	0	3.2	3.2	3.2	37.84	346	346;358;1910;1989	1	3	1		1	1			0.00066932	3.2	0	3.2	3.2	0
G3V207;Q9ULS5	G3V207;Q9ULS5	2;2	2;2	2;2	Transmembrane and coiled-coil domains protein 3	TMCC3	>tr|G3V207|G3V207_HUMAN Transmembrane and coiled-coil domain family 3, isoform CRA_c OS=Homo sapiens GN=TMCC3 PE=4 SV=1;>sp|Q9ULS5|TMCC3_HUMAN Transmembrane and coiled-coil domains protein 3 OS=Homo sapiens GN=TMCC3 PE=2 SV=3	2	2	2	2	1	1	0	1	1	0	1	1	0	1	1	0	1	1	0	1	1	0	4.9	4.9	4.9	50.173	446	446;477	1	4	1	1		1	1		9.9078e-05	2.9	2.9	0	2	2
G3V2T5;Q9BVV6-2;J3KQH9;Q9BVV6;Q9BVV6-3;G3V4J0	G3V2T5;Q9BVV6-2;J3KQH9;Q9BVV6;Q9BVV6-3;G3V4J0	2;2;2;2;2;1	2;2;2;2;2;1	2;2;2;2;2;1	Protein TALPID3	KIAA0586	>tr|G3V2T5|G3V2T5_HUMAN Protein TALPID3 (Fragment) OS=Homo sapiens GN=KIAA0586 PE=2 SV=1;>sp|Q9BVV6-2|TALD3_HUMAN Isoform 2 of Protein TALPID3 OS=Homo sapiens GN=KIAA0586;>tr|J3KQH9|J3KQH9_HUMAN Protein TALPID3 OS=Homo sapiens GN=KIAA0586 PE=4 SV=1;>sp|Q9B	6	2	2	2	0	0	0	1	1	1	0	0	0	1	1	1	0	0	0	1	1	1	16.2	16.2	16.2	26.149	234	234;1472;1504;1533;1644;132	1	3				1	1	1	0.0017227	0	0	0	4.3	4.3
G3V4T2;B4DEH8	G3V4T2;B4DEH8	5;4	1;1	1;1		PABPN1	>tr|G3V4T2|G3V4T2_HUMAN Polyadenylate-binding protein 2 OS=Homo sapiens GN=PABPN1 PE=2 SV=1;>tr|B4DEH8|B4DEH8_HUMAN Polyadenylate-binding protein 2 OS=Homo sapiens GN=PABPN1 PE=2 SV=1	2	5	1	1	4	3	3	4	3	3	1	1	0	0	0	0	1	1	0	0	0	0	39.9	9.6	9.6	20.242	178	178;168	1	2	1	1					7.3362e-40	35.4	27.5	25.8	30.3	22.5
G3V546;G3XAP0;Q86U06-3;Q86U06-4;Q86U06-5;Q86U06-2;Q86U06;G3V225;G3V2B4	G3V546;G3XAP0;Q86U06-3;Q86U06-4;Q86U06-5;Q86U06-2;Q86U06;G3V225;G3V2B4	2;2;2;2;2;2;2;1;1	1;1;1;1;1;1;1;1;1	1;1;1;1;1;1;1;1;1	Probable RNA-binding protein 23	RBM23	>tr|G3V546|G3V546_HUMAN Probable RNA-binding protein 23 (Fragment) OS=Homo sapiens GN=RBM23 PE=2 SV=1;>tr|G3XAP0|G3XAP0_HUMAN Probable RNA-binding protein 23 OS=Homo sapiens GN=RBM23 PE=4 SV=1;>sp|Q86U06-3|RBM23_HUMAN Isoform 3 of Probable RNA-binding prot	9	2	1	1	0	0	0	1	1	2	0	0	0	0	0	1	0	0	0	0	0	1	23.5	9.6	9.6	12.784	115	115;269;319;405;417;423;439;21;51	1	1						1	5.659e-10	0	0	0	13.9	13.9
G3V553;Q9NWQ4-4;Q9NWQ4;Q9NWQ4-1;G3V5D0	G3V553;Q9NWQ4-4;Q9NWQ4;Q9NWQ4-1	3;3;3;2;1	3;3;3;2;1	3;3;3;2;1	G patch domain-containing protein 2-like	GPATCH2L	>tr|G3V553|G3V553_HUMAN G patch domain-containing protein 2-like OS=Homo sapiens GN=GPATCH2L PE=2 SV=1;>sp|Q9NWQ4-4|GPT2L_HUMAN Isoform 4 of G patch domain-containing protein 2-like OS=Homo sapiens GN=GPATCH2L;>sp|Q9NWQ4|GPT2L_HUMAN G patch domain-containi	5	3	3	3	0	0	1	2	2	0	0	0	1	2	2	0	0	0	1	2	2	0	10.7	10.7	10.7	41.896	365	365;477;482;351;106	1	5			1	2	2		3.1026e-08	0	0	3	8.5	5.2
G3V5W5;O14744;H0YJX6;B4DV00;B4DX49;O14744-2;H0YJ77;G3V580;G3V2X6;A8MTP3;G3V507;G3V2F5;G3V5T6;G3V5L5;G3V2L6;C9JSX3	G3V5W5;O14744;H0YJX6;B4DV00;B4DX49;O14744-2	5;5;4;4;4;4;2;2;2;2;1;1;1;1;1;1	5;5;4;4;4;4;2;2;2;2;1;1;1;1;1;1	5;5;4;4;4;4;2;2;2;2;1;1;1;1;1;1	Protein arginine N-methyltransferase 5;Protein arginine N-methyltransferase 5, N-terminally processed	PRMT5	>tr|G3V5W5|G3V5W5_HUMAN Protein arginine N-methyltransferase 5 OS=Homo sapiens GN=PRMT5 PE=2 SV=1;>sp|O14744|ANM5_HUMAN Protein arginine N-methyltransferase 5 OS=Homo sapiens GN=PRMT5 PE=1 SV=4;>tr|H0YJX6|H0YJX6_HUMAN Protein arginine N-methyltransferase 5	16	5	5	5	0	0	0	5	4	1	0	0	0	5	4	1	0	0	0	5	4	1	9.1	9.1	9.1	67.673	593	593;637;279;531;576;620;138;180;185;466;42;86;104;170;183;186	1	10				5	4	1	1.2989e-14	0	0	0	9.1	7.6
G3XAA8;Q71RC2;Q71RC2-4;Q71RC2-5;Q71RC2-3;E9PDG5;Q96J85;Q71RC2-2;F8W1I4;F8W1Z5;F8VY40	G3XAA8;Q71RC2;Q71RC2-4;Q71RC2-5;Q71RC2-3;E9PDG5;Q96J85;Q71RC2-2	8;8;8;7;7;6;5;5;2;2;2	8;8;8;7;7;6;5;5;2;2;2	8;8;8;7;7;6;5;5;2;2;2	La-related protein 4	LARP4	>tr|G3XAA8|G3XAA8_HUMAN La ribonucleoprotein domain family, member 4, isoform CRA_j OS=Homo sapiens GN=LARP4 PE=4 SV=1;>sp|Q71RC2|LARP4_HUMAN La-related protein 4 OS=Homo sapiens GN=LARP4 PE=1 SV=3;>sp|Q71RC2-4|LARP4_HUMAN Isoform 4 of La-related protein 4	11	8	8	8	1	1	1	7	5	2	1	1	1	7	5	2	1	1	1	7	5	2	17.2	17.2	17.2	72.733	653	653;724;730;653;723;445;375;605;125;169;191	1	18	1	1	1	7	6	2	4.9688e-20	2	2	2	15	10
G3XAI9;Q5BKY9;Q5BKY9-2;Q8N9E0;C9JUX2	G3XAI9;Q5BKY9;Q5BKY9-2	5;5;4;2;1	5;5;4;2;1	5;5;4;2;1	Protein FAM133B	FAM133B	>tr|G3XAI9|G3XAI9_HUMAN Protein FAM133B OS=Homo sapiens GN=FAM133B PE=4 SV=1;>sp|Q5BKY9|F133B_HUMAN Protein FAM133B OS=Homo sapiens GN=FAM133B PE=1 SV=1;>sp|Q5BKY9-2|F133B_HUMAN Isoform 2 of Protein FAM133B OS=Homo sapiens GN=FAM133B	5	5	5	5	2	2	1	4	3	2	2	2	1	4	3	2	2	2	1	4	3	2	53.3	53.3	53.3	12.41	105	105;247;237;248;30	1	14	2	2	1	4	3	2	2.822e-15	20	20	10.5	45.7	27.6
H0YJH7;G5E972;P42167	H0YJH7;G5E972;P42167	1;1;1	1;1;1	1;1;1	Lamina-associated polypeptide 2, isoforms beta/gamma;Thymopoietin;Thymopentin	TMPO	>tr|H0YJH7|H0YJH7_HUMAN Thymopentin (Fragment) OS=Homo sapiens GN=TMPO PE=2 SV=1;>tr|G5E972|G5E972_HUMAN Thymopentin OS=Homo sapiens GN=TMPO PE=4 SV=1;>sp|P42167|LAP2B_HUMAN Lamina-associated polypeptide 2, isoforms beta/gamma OS=Homo sapiens GN=TMPO PE=1	3	1	1	1	1	0	0	0	0	0	1	0	0	0	0	0	1	0	0	0	0	0	6.8	6.8	6.8	26.866	237	237;414;454	1	1	1						0.00044426	6.8	0	0	0	0
G5E9E2;Q5J9I4;P29372-2;P29372;A2IDA3	G5E9E2;Q5J9I4;P29372-2;P29372;A2IDA3	6;6;6;6;5	6;6;6;6;5	6;6;6;6;5	DNA-3-methyladenine glycosylase	MPG;PIG16	>tr|G5E9E2|G5E9E2_HUMAN DNA-3-methyladenine glycosylase OS=Homo sapiens GN=MPG PE=3 SV=1;>tr|Q5J9I4|Q5J9I4_HUMAN DNA-3-methyladenine glycosylase OS=Homo sapiens GN=PIG16 PE=2 SV=1;>sp|P29372-2|3MG_HUMAN Isoform 2 of DNA-3-methyladenine glycosylase OS=Homo	5	6	6	6	1	2	3	4	4	3	1	2	3	4	4	3	1	2	3	4	4	3	26	26	26	30.824	281	281;293;293;298;251	1	17	1	2	3	4	4	3	7.4282e-20	2.8	7.1	11.4	15.3	17.8
Q12906;G5E9M5;Q12906-5;Q12906-4;Q12906-2;Q12906-6;Q12906-3;K7EKJ9;K7EQR9;K7ERM6;K7ENK6;K7EM82;K7EJ09;K7ER69;K7ELV3;Q96SI9-2;Q96SI9;K7EPG3;K7EKY0	Q12906;G5E9M5;Q12906-5;Q12906-4;Q12906-2;Q12906-6;Q12906-3	24;24;21;21;21;21;21;6;4;3;3;3;3;3;2;2;2;1;1	24;24;21;21;21;21;21;6;4;3;3;3;3;3;2;2;2;1;1	24;24;21;21;21;21;21;6;4;3;3;3;3;3;2;2;2;1;1	Interleukin enhancer-binding factor 3	ILF3	>sp|Q12906|ILF3_HUMAN Interleukin enhancer-binding factor 3 OS=Homo sapiens GN=ILF3 PE=1 SV=3;>tr|G5E9M5|G5E9M5_HUMAN Interleukin enhancer binding factor 3, 90kDa, isoform CRA_b OS=Homo sapiens GN=ILF3 PE=4 SV=1;>sp|Q12906-5|ILF3_HUMAN Isoform 5 of Interle	19	24	24	24	13	15	14	18	20	10	13	15	14	18	20	10	13	15	14	18	20	10	34.5	34.5	34.5	95.337	894	894;898;690;698;702;706;764;254;180;78;79;99;122;161;116;658;672;73;158	1	105	14	17	15	24	23	12	1.723e-160	19.5	22.9	22	24.5	30.9
G5E9V1;Q92734;C9JJP5;C9JUE0;C9JTY3	G5E9V1;Q92734;C9JJP5;C9JUE0	10;10;7;5;4	10;10;7;5;4	10;10;7;5;4	Protein TFG	TFG	>tr|G5E9V1|G5E9V1_HUMAN Protein TFG OS=Homo sapiens GN=TFG PE=4 SV=1;>sp|Q92734|TFG_HUMAN Protein TFG OS=Homo sapiens GN=TFG PE=1 SV=2;>tr|C9JJP5|C9JJP5_HUMAN Protein TFG (Fragment) OS=Homo sapiens GN=TFG PE=2 SV=1;>tr|C9JUE0|C9JUE0_HUMAN Protein TFG (Frag	5	10	10	10	8	8	9	6	7	8	8	8	9	6	7	8	8	8	9	6	7	8	38.4	38.4	38.4	43.02	396	396;400;181;157;128	1	52	10	9	9	6	9	9	1.8772e-132	36.1	36.1	36.4	23.7	30.3
Q96PY6-4;Q96PY6-2;G5E9Z3;Q96PY6;Q96PY6-3;Q96PY6-5	Q96PY6-4;Q96PY6-2;G5E9Z3;Q96PY6;Q96PY6-3;Q96PY6-5	8;8;8;8;8;4	8;8;8;8;8;4	8;8;8;8;8;4	Serine/threonine-protein kinase Nek1	NEK1	>sp|Q96PY6-4|NEK1_HUMAN Isoform 4 of Serine/threonine-protein kinase Nek1 OS=Homo sapiens GN=NEK1;>sp|Q96PY6-2|NEK1_HUMAN Isoform 2 of Serine/threonine-protein kinase Nek1 OS=Homo sapiens GN=NEK1;>tr|G5E9Z3|G5E9Z3_HUMAN NIMA (Never in mitosis gene a)-relat	6	8	8	8	0	0	0	7	5	3	0	0	0	7	5	3	0	0	0	7	5	3	7.7	7.7	7.7	135.3	1189	1189;1214;1242;1258;1286;527	1	15				7	5	3	4.0386e-32	0	0	0	6.2	4.9
P0DJJ0;G5EA48;Q7Z6B7-2;O75044;Q7Z6B7	P0DJJ0;G5EA48;Q7Z6B7-2;O75044;Q7Z6B7	1;1;1;1;1	1;1;1;1;1	1;1;1;1;1	SLIT-ROBO Rho GTPase-activating protein 2C;SLIT-ROBO Rho GTPase-activating protein 2;SLIT-ROBO Rho GTPase-activating protein 1	SRGAP2C;SRGAP1;SRGAP2	>sp|P0DJJ0|SRG2C_HUMAN SLIT-ROBO Rho GTPase-activating protein 2C OS=Homo sapiens GN=SRGAP2C PE=1 SV=1;>tr|G5EA48|G5EA48_HUMAN SLIT-ROBO Rho GTPase activating protein 1, isoform CRA_a OS=Homo sapiens GN=SRGAP1 PE=4 SV=1;>sp|Q7Z6B7-2|SRGP1_HUMAN Isoform 2 o	5	1	1	1	0	0	0	1	1	1	0	0	0	1	1	1	0	0	0	1	1	1	2.6	2.6	2.6	53.483	459	459;1022;1062;1071;1085	1	3				1	1	1	2.2446e-05	0	0	0	2.6	2.6
Q15582;G8JLA8;H0Y8L3;H0Y9D7;H0YAB8;H0Y8M8	Q15582;G8JLA8;H0Y8L3	7;7;4;2;1;1	7;7;4;2;1;1	7;7;4;2;1;1	Transforming growth factor-beta-induced protein ig-h3	TGFBI	>sp|Q15582|BGH3_HUMAN Transforming growth factor-beta-induced protein ig-h3 OS=Homo sapiens GN=TGFBI PE=1 SV=1;>tr|G8JLA8|G8JLA8_HUMAN Transforming growth factor-beta-induced protein ig-h3 OS=Homo sapiens GN=TGFBI PE=2 SV=1;>tr|H0Y8L3|H0Y8L3_HUMAN Transfor	6	7	7	7	4	5	3	1	1	1	4	5	3	1	1	1	4	5	3	1	1	1	13.6	13.6	13.6	74.68	683	683;683;366;194;59;128	1	15	4	5	3	1	1	1	2.206e-22	7.5	10.4	7.6	2.2	2.2
Q8IUD2-2;G8JLD3;Q8IUD2-3;Q8IUD2;Q8IUD2-4;K7EPP6;K7EPD6;Q8IUD2-5;O15083;H7C4G9	Q8IUD2-2;G8JLD3;Q8IUD2-3;Q8IUD2;Q8IUD2-4;K7EPP6	5;5;5;5;4;3;2;2;2;1	5;5;5;5;4;3;2;2;2;1	5;5;5;5;4;3;2;2;2;1	ELKS/Rab6-interacting/CAST family member 1	ERC1	>sp|Q8IUD2-2|RB6I2_HUMAN Isoform 2 of ELKS/Rab6-interacting/CAST family member 1 OS=Homo sapiens GN=ERC1;>tr|G8JLD3|G8JLD3_HUMAN ELKS/Rab6-interacting/CAST family member 1 OS=Homo sapiens GN=ERC1 PE=2 SV=1;>sp|Q8IUD2-3|RB6I2_HUMAN Isoform 3 of ELKS/Rab6-in	10	5	5	5	0	0	0	4	3	2	0	0	0	4	3	2	0	0	0	4	3	2	5	5	5	113.92	992	992;1086;1088;1116;948;344;285;720;957;528	1	9				4	3	2	1.3595e-18	0	0	0	4.1	2.9
GS00001;CON__Q9U6Y5	GS00001;CON__Q9U6Y5	19;16	19;16	19;16			>tr|GS00001|GS00001_UNKNOWN GFP;>Q9U6Y5 SWISS-PROT:Q9U6Y5 Green fluorescent protein (GFP-Cter-HisTag)	2	19	19	19	17	17	17	11	10	9	17	17	17	11	10	9	17	17	17	11	10	9	79.9	79.9	79.9	26.941	239	239;249	1	116	25	27	25	13	14	12	0	79.9	77.4	77	56.9	64.9
H7BYW4;H0Y2S1;O43824	H7BYW4;H0Y2S1;O43824	1;1;1	1;1;1	1;1;1	Putative GTP-binding protein 6	GTPBP6	>tr|H7BYW4|H7BYW4_HUMAN Putative GTP-binding protein 6 (Fragment) OS=Homo sapiens GN=GTPBP6 PE=4 SV=1;>tr|H0Y2S1|H0Y2S1_HUMAN Putative GTP-binding protein 6 OS=Homo sapiens GN=GTPBP6 PE=2 SV=1;>sp|O43824|GTPB6_HUMAN Putative GTP-binding protein 6 OS=Homo s	3	1	1	1	1	0	1	0	0	0	1	0	1	0	0	0	1	0	1	0	0	0	3.8	3.8	3.8	31.698	287	287;287;516	1	2	1		1				0.004774	3.8	0	3.8	0	0
Q9NVI7-3;H0Y2W2;Q9NVI7-2;Q5T9A4-3;Q9NVI7;Q5T9A4;Q5T9A4-2;Q5T2N8	Q9NVI7-3;H0Y2W2;Q9NVI7-2;Q5T9A4-3;Q9NVI7;Q5T9A4;Q5T9A4-2;Q5T2N8	2;2;2;2;2;2;1;1	2;2;2;2;2;2;1;1	2;2;2;2;2;2;1;1	ATPase family AAA domain-containing protein 3A;ATPase family AAA domain-containing protein 3B;ATPase family AAA domain-containing protein 3C	ATAD3A;ATAD3B;ATAD3C	>sp|Q9NVI7-3|ATD3A_HUMAN Isoform 3 of ATPase family AAA domain-containing protein 3A OS=Homo sapiens GN=ATAD3A;>tr|H0Y2W2|H0Y2W2_HUMAN ATPase family AAA domain-containing protein 3A (Fragment) OS=Homo sapiens GN=ATAD3A PE=4 SV=1;>sp|Q9NVI7-2|ATD3A_HUMAN Is	8	2	2	2	1	1	1	1	0	2	1	1	1	1	0	2	1	1	1	1	0	2	3.7	3.7	3.7	57.947	507	507;572;586;602;634;648;166;411	1	6	1	1	1	1		2	0.00021446	1.6	1.6	1.6	1.6	0
H0Y412	H0Y412	10	1	1		PRRC2B	>tr|H0Y412|H0Y412_HUMAN Protein PRRC2B (Fragment) OS=Homo sapiens GN=PRRC2B PE=4 SV=1	1	10	1	1	7	7	7	9	6	4	1	1	1	1	1	1	1	1	1	1	1	1	28.6	2.9	2.9	63.197	588	588	1	6	1	1	1	1	1	1	6.3861e-54	20.7	24	19.7	28.4	19.2
H0Y720;Q9UPQ9-1;Q9UPQ9;Q9UPQ9-2	H0Y720;Q9UPQ9-1;Q9UPQ9;Q9UPQ9-2	8;8;8;5	8;8;8;5	8;8;8;5	Trinucleotide repeat-containing gene 6B protein	TNRC6B	>tr|H0Y720|H0Y720_HUMAN Trinucleotide repeat-containing gene 6B protein (Fragment) OS=Homo sapiens GN=TNRC6B PE=4 SV=1;>sp|Q9UPQ9-1|TNR6B_HUMAN Isoform 2 of Trinucleotide repeat-containing gene 6B protein OS=Homo sapiens GN=TNRC6B;>sp|Q9UPQ9|TNR6B_HUMAN Tr	4	8	8	8	0	0	0	6	5	0	0	0	0	6	5	0	0	0	0	6	5	0	8.6	8.6	8.6	148.57	1391	1391;1723;1833;1029	1	11				6	5		3.1385e-16	0	0	0	6.5	5.1
P62158;H0Y7A7;F8WBR5;M0QZ52;G3V479;E7ETZ0;E7EMB3;G3V226;G3V361;Q96HY3;C9J7T9;P27482;P02585	P62158;H0Y7A7;F8WBR5;M0QZ52;G3V479;E7ETZ0;E7EMB3	4;4;3;3;3;3;3;1;1;1;1;1;1	4;4;3;3;3;3;3;1;1;1;1;1;1	4;4;3;3;3;3;3;1;1;1;1;1;1	Calmodulin	CALM1;CALM2;CALM3	>sp|P62158|CALM_HUMAN Calmodulin OS=Homo sapiens GN=CALM1 PE=1 SV=2;>tr|H0Y7A7|H0Y7A7_HUMAN Calmodulin (Fragment) OS=Homo sapiens GN=CALM2 PE=2 SV=1;>tr|F8WBR5|F8WBR5_HUMAN Calmodulin OS=Homo sapiens GN=CALM2 PE=2 SV=1;>tr|M0QZ52|M0QZ52_HUMAN Calmodulin OS	13	4	4	4	0	0	0	3	4	1	0	0	0	3	4	1	0	0	0	3	4	1	49.7	49.7	49.7	16.837	149	149;187;65;83;83;150;196;76;98;113;145;149;160	1	8				3	4	1	7.8472e-15	0	0	0	24.8	49.7
Q12774-2;H0Y895;Q12774	Q12774-2;H0Y895;Q12774	1;1;1	1;1;1	1;1;1	Rho guanine nucleotide exchange factor 5	ARHGEF5	>sp|Q12774-2|ARHG5_HUMAN Isoform 2 of Rho guanine nucleotide exchange factor 5 OS=Homo sapiens GN=ARHGEF5;>tr|H0Y895|H0Y895_HUMAN Rho guanine nucleotide exchange factor 5 (Fragment) OS=Homo sapiens GN=ARHGEF5 PE=4 SV=1;>sp|Q12774|ARHG5_HUMAN Rho guanine nu	3	1	1	1	0	0	0	1	1	1	0	0	0	1	1	1	0	0	0	1	1	1	1.5	1.5	1.5	60.056	519	519;797;1597	1	3				1	1	1	0.0034924	0	0	0	1.5	1.5
H0Y8U4;P35251-2;P35251	H0Y8U4;P35251-2;P35251	1;1;1	1;1;1	1;1;1	Replication factor C subunit 1	RFC1	>tr|H0Y8U4|H0Y8U4_HUMAN Replication factor C subunit 1 (Fragment) OS=Homo sapiens GN=RFC1 PE=2 SV=1;>sp|P35251-2|RFC1_HUMAN Isoform 2 of Replication factor C subunit 1 OS=Homo sapiens GN=RFC1;>sp|P35251|RFC1_HUMAN Replication factor C subunit 1 OS=Homo sap	3	1	1	1	0	0	0	1	1	1	0	0	0	1	1	1	0	0	0	1	1	1	6.4	6.4	6.4	20.341	187	187;1147;1148	1	3				1	1	1	0.00083782	0	0	0	6.4	6.4
Q96EY4;H0Y9X1;D6RA57;D6RE67;D6RC31	Q96EY4;H0Y9X1;D6RA57	6;6;4;1;1	6;6;4;1;1	6;6;4;1;1	Translation machinery-associated protein 16	TMA16	>sp|Q96EY4|TMA16_HUMAN Translation machinery-associated protein 16 OS=Homo sapiens GN=TMA16 PE=1 SV=2;>tr|H0Y9X1|H0Y9X1_HUMAN Translation machinery-associated protein 16 (Fragment) OS=Homo sapiens GN=TMA16 PE=4 SV=1;>tr|D6RA57|D6RA57_HUMAN Translation mach	5	6	6	6	5	4	4	6	5	3	5	4	4	6	5	3	5	4	4	6	5	3	26.6	26.6	26.6	23.864	203	203;242;144;88;101	1	45	8	7	7	9	8	6	7.7866e-77	25.1	21.7	21.7	26.6	25.1
H0YFY6;Q9BTE9;Q14980-2;Q14980;K4DIE0;Q14980-4;Q14980-3	H0YFY6;Q9BTE9;Q14980-2;Q14980;K4DIE0;Q14980-4;Q14980-3	2;2;2;2;1;1;1	2;2;2;2;1;1;1	2;2;2;2;1;1;1	Nuclear mitotic apparatus protein 1	NUMA1	>tr|H0YFY6|H0YFY6_HUMAN Nuclear mitotic apparatus protein 1 (Fragment) OS=Homo sapiens GN=NUMA1 PE=4 SV=1;>tr|Q9BTE9|Q9BTE9_HUMAN NUMA1 protein OS=Homo sapiens GN=NUMA1 PE=2 SV=1;>sp|Q14980-2|NUMA1_HUMAN Isoform 2 of Nuclear mitotic apparatus protein 1 OS=	7	2	2	2	0	0	0	1	1	0	0	0	0	1	1	0	0	0	0	1	1	0	3.3	3.3	3.3	107.3	964	964;979;2101;2115;353;1763;1776	1	2				1	1		0.00088922	0	0	0	1.6	1.8
H0YH87;Q99700-2;Q99700-4;Q99700;F8WB06;F8VQP2;Q24JQ7;F8VQS0;F8VVY6;F8W0B5;F8VRK6;F8VZQ7	H0YH87;Q99700-2;Q99700-4;Q99700;F8WB06;F8VQP2;Q24JQ7	21;21;21;21;19;19;17;6;6;3;2;2	21;21;21;21;19;19;17;6;6;3;2;2	21;21;21;21;19;19;17;6;6;3;2;2	Ataxin-2	ATXN2	>tr|H0YH87|H0YH87_HUMAN Ataxin-2 (Fragment) OS=Homo sapiens GN=ATXN2 PE=4 SV=1;>sp|Q99700-2|ATX2_HUMAN Isoform 2 of Ataxin-2 OS=Homo sapiens GN=ATXN2;>sp|Q99700-4|ATX2_HUMAN Isoform 4 of Ataxin-2 OS=Homo sapiens GN=ATXN2;>sp|Q99700|ATX2_HUMAN Ataxin-2 OS=H	12	21	21	21	7	4	6	17	14	11	7	4	6	17	14	11	7	4	6	17	14	11	34.5	34.5	34.5	98.004	916	916;995;1243;1313;1050;1073;1006;153;184;231;121;149	1	70	7	4	6	21	19	13	4.823e-137	13.1	8	11	28.2	20.1
P46779;P46779-2;P46779-3;H0YKD8;C9JB50;G5E9L2;H0YMF4;H0YLP6	P46779;P46779-2;P46779-3;H0YKD8;C9JB50;G5E9L2;H0YMF4;H0YLP6	8;8;8;8;7;7;7;6	8;8;8;8;7;7;7;6	8;8;8;8;7;7;7;6	60S ribosomal protein L28	RPL28	>sp|P46779|RL28_HUMAN 60S ribosomal protein L28 OS=Homo sapiens GN=RPL28 PE=1 SV=3;>sp|P46779-2|RL28_HUMAN Isoform 2 of 60S ribosomal protein L28 OS=Homo sapiens GN=RPL28;>sp|P46779-3|RL28_HUMAN Isoform 3 of 60S ribosomal protein L28 OS=Homo sapiens GN=RPL	8	8	8	8	6	7	5	7	7	4	6	7	5	7	7	4	6	7	5	7	7	4	46	46	46	15.747	137	137;163;169;170;69;87;112;89	1	38	6	8	5	7	8	4	3.6448e-31	35.8	40.9	31.4	44.5	40.9
H0YLA2;P37108	H0YLA2;P37108	1;1	1;1	1;1	Signal recognition particle 14 kDa protein	SRP14	>tr|H0YLA2|H0YLA2_HUMAN Signal recognition particle 14 kDa protein OS=Homo sapiens GN=SRP14 PE=2 SV=1;>sp|P37108|SRP14_HUMAN Signal recognition particle 14 kDa protein OS=Homo sapiens GN=SRP14 PE=1 SV=2	2	1	1	1	1	1	1	1	1	1	1	1	1	1	1	1	1	1	1	1	1	1	12.2	12.2	12.2	13.058	115	115;136	1	6	1	1	1	1	1	1	4.9214e-09	12.2	12.2	12.2	12.2	12.2
Q71UM5;H0YMV8;C9JLI6;C9J1C5	Q71UM5;H0YMV8;C9JLI6	5;5;4;1	2;2;2;0	2;2;2;0	40S ribosomal protein S27-like;40S ribosomal protein S27	RPS27L	>sp|Q71UM5|RS27L_HUMAN 40S ribosomal protein S27-like OS=Homo sapiens GN=RPS27L PE=1 SV=3;>tr|H0YMV8|H0YMV8_HUMAN 40S ribosomal protein S27 OS=Homo sapiens GN=RPS27L PE=2 SV=1;>tr|C9JLI6|C9JLI6_HUMAN 40S ribosomal protein S27 OS=Homo sapiens GN=RPS27L PE=2	4	5	2	2	4	4	4	5	5	3	1	1	1	2	2	1	1	1	1	2	2	1	41.7	15.5	15.5	9.4771	84	84;100;97;52	1	10	1	1	1	3	3	1	2.0228e-34	39.3	39.3	39.3	41.7	41.7
Q92841;H3BLZ8;Q92841-1;Q92841-3;Q92841-2;C9JMU5;G5E9L5	Q92841;H3BLZ8;Q92841-1;Q92841-3;Q92841-2;C9JMU5	31;31;29;29;27;27;2	23;23;21;21;20;20;2	23;23;21;21;20;20;2	Probable ATP-dependent RNA helicase DDX17	DDX17	>sp|Q92841|DDX17_HUMAN Probable ATP-dependent RNA helicase DDX17 OS=Homo sapiens GN=DDX17 PE=1 SV=2;>tr|H3BLZ8|H3BLZ8_HUMAN Probable ATP-dependent RNA helicase DDX17 OS=Homo sapiens GN=DDX17 PE=2 SV=1;>sp|Q92841-1|DDX17_HUMAN Isoform 2 of Probable ATP-depe	7	31	23	23	26	26	22	26	25	24	19	19	16	20	19	19	19	19	16	20	19	19	46.9	37.9	37.9	80.272	729	729;731;650;652;652;652;181	1	130	20	21	18	25	25	21	4.5425e-249	36.5	36.4	35.4	42.9	42.1
H3BV80;H3BMM9;H3BTC0;Q15287;Q15287-3;Q15287-2;H3BR57;H3BPG5;H3BMS0;H3BRK4;H3BTV0;H3BNI3;H3BP82;H3BTR6;H3BUG0;H3BTY0;H3BNU7;H3BUL0	H3BV80;H3BMM9;H3BTC0;Q15287;Q15287-3;Q15287-2;H3BR57;H3BPG5;H3BMS0	7;7;7;7;6;6;4;4;4;1;1;1;1;1;1;1;1;1	7;7;7;7;6;6;4;4;4;1;1;1;1;1;1;1;1;1	7;7;7;7;6;6;4;4;4;1;1;1;1;1;1;1;1;1	RNA-binding protein with serine-rich domain 1	RNPS1	>tr|H3BV80|H3BV80_HUMAN RNA-binding protein with serine-rich domain 1 OS=Homo sapiens GN=RNPS1 PE=2 SV=1;>tr|H3BMM9|H3BMM9_HUMAN RNA-binding protein with serine-rich domain 1 (Fragment) OS=Homo sapiens GN=RNPS1 PE=2 SV=1;>tr|H3BTC0|H3BTC0_HUMAN RNA-binding	18	7	7	7	0	0	0	6	4	5	0	0	0	6	4	5	0	0	0	6	4	5	38.9	38.9	38.9	24.533	211	211;284;302;305;268;282;112;128;257;29;45;85;98;127;139;150;156;169	1	15				6	4	5	5.7967e-43	0	0	0	35.5	28
Q7Z3G6;H3BNU0;C9JY03;H3BRB9	Q7Z3G6;H3BNU0	7;7;2;1	7;7;2;1	6;6;1;1	Prickle-like protein 2	PRICKLE2	>sp|Q7Z3G6|PRIC2_HUMAN Prickle-like protein 2 OS=Homo sapiens GN=PRICKLE2 PE=1 SV=2;>tr|H3BNU0|H3BNU0_HUMAN Prickle-like protein 2 OS=Homo sapiens GN=PRICKLE2 PE=2 SV=1	4	7	7	6	1	1	0	7	6	3	1	1	0	7	6	3	1	1	0	6	6	3	11.4	11.4	10.2	95.614	844	844;900;150;140	1	19	1	1		8	6	3	5.7695e-33	1.7	1.7	0	11.4	10.2
H3BPE7	H3BPE7	17	1	1		FUS	>tr|H3BPE7|H3BPE7_HUMAN RNA-binding protein FUS OS=Homo sapiens GN=FUS PE=2 SV=1	1	17	1	1	14	15	15	14	13	13	0	0	1	1	0	0	0	0	1	1	0	0	30	6.3	6.3	53.496	527	527	1	2			1	1			8.1701e-222	22	22.4	26.9	26.9	20.7
H3BQQ2;Q86UK7-2;Q86UK7-3;Q86UK7;Q86UK7-4	H3BQQ2;Q86UK7-2;Q86UK7-3;Q86UK7	12;12;12;12;2	12;12;12;12;2	12;12;12;12;2	Zinc finger protein 598	ZNF598	>tr|H3BQQ2|H3BQQ2_HUMAN Zinc finger protein 598 OS=Homo sapiens GN=ZNF598 PE=4 SV=1;>sp|Q86UK7-2|ZN598_HUMAN Isoform 2 of Zinc finger protein 598 OS=Homo sapiens GN=ZNF598;>sp|Q86UK7-3|ZN598_HUMAN Isoform 3 of Zinc finger protein 598 OS=Homo sapiens GN=ZNF	5	12	12	12	0	1	0	7	8	6	0	1	0	7	8	6	0	1	0	7	8	6	19.9	19.9	19.9	93.287	849	849;896;898;904;341	1	24		1		7	9	7	1.1516e-32	0	2.9	0	8.5	13.4
H3BRL9;P78549;H3BPD5	H3BRL9;P78549;H3BPD5	2;2;1	2;2;1	2;2;1	Endonuclease III-like protein 1	NTHL1	>tr|H3BRL9|H3BRL9_HUMAN Endonuclease III-like protein 1 (Fragment) OS=Homo sapiens GN=NTHL1 PE=4 SV=1;>sp|P78549|NTHL1_HUMAN Endonuclease III-like protein 1 OS=Homo sapiens GN=NTHL1 PE=1 SV=2;>tr|H3BPD5|H3BPD5_HUMAN Endonuclease III-like protein 1 (Fragmen	3	2	2	2	0	0	0	1	2	1	0	0	0	1	2	1	0	0	0	1	2	1	21.6	21.6	21.6	23.717	218	218;312;236	1	4				1	2	1	1.1811e-16	0	0	0	7.8	21.6
H7BY36	H7BY36	13	1	1		EWSR1	>tr|H7BY36|H7BY36_HUMAN RNA-binding protein EWS (Fragment) OS=Homo sapiens GN=EWSR1 PE=4 SV=1	1	13	1	1	12	13	13	11	9	9	1	1	1	1	0	0	1	1	1	1	0	0	34.1	3.2	3.2	32.071	308	308	1	4	1	1	1	1			3.0392e-109	32.5	34.1	34.1	32.1	28.2
P17096;P17096-3;H7BYM6	P17096;P17096-3;H7BYM6	4;4;4	4;4;4	3;3;3	High mobility group protein HMG-I/HMG-Y	HMGA1	>sp|P17096|HMGA1_HUMAN High mobility group protein HMG-I/HMG-Y OS=Homo sapiens GN=HMGA1 PE=1 SV=3;>sp|P17096-3|HMGA1_HUMAN Isoform HMG-R of High mobility group protein HMG-I/HMG-Y OS=Homo sapiens GN=HMGA1;>tr|H7BYM6|H7BYM6_HUMAN High mobility group protein	3	4	4	3	3	4	3	3	3	2	3	4	3	3	3	2	2	3	2	2	2	1	23.4	23.4	23.4	11.676	107	107;179;328	1	41	6	8	7	6	6	8	1.5545e-113	23.4	23.4	23.4	23.4	23.4
Q02241-2;H7BYN4;Q02241;B4E1K0;H0YME6;H0YMJ4;H0YKQ5	Q02241-2;H7BYN4;Q02241;B4E1K0;H0YME6	4;4;4;3;2;1;1	4;4;4;3;2;1;1	4;4;4;3;2;1;1	Kinesin-like protein KIF23	KIF23	>sp|Q02241-2|KIF23_HUMAN Isoform 2 of Kinesin-like protein KIF23 OS=Homo sapiens GN=KIF23;>tr|H7BYN4|H7BYN4_HUMAN Kinesin-like protein KIF23 OS=Homo sapiens GN=KIF23 PE=2 SV=1;>sp|Q02241|KIF23_HUMAN Kinesin-like protein KIF23 OS=Homo sapiens GN=KIF23 PE=1	7	4	4	4	1	0	2	2	2	2	1	0	2	2	2	2	1	0	2	2	2	2	6.3	6.3	6.3	98.104	856	856;952;960;673;371;109;267	1	9	1		2	2	2	2	2.3355e-13	2.1	0	3.5	3.6	3.4
H7C1M2;P18583-6;P18583-2;P18583-10;P18583-3;P18583-4;P18583-7;P18583;P18583-5;P18583-9	H7C1M2;P18583-6;P18583-2;P18583-10;P18583-3;P18583-4;P18583-7;P18583;P18583-5;P18583-9	3;3;3;3;3;3;3;3;3;3	3;3;3;3;3;3;3;3;3;3	3;3;3;3;3;3;3;3;3;3	Protein SON	SON	>tr|H7C1M2|H7C1M2_HUMAN Protein SON (Fragment) OS=Homo sapiens GN=SON PE=4 SV=1;>sp|P18583-6|SON_HUMAN Isoform E of Protein SON OS=Homo sapiens GN=SON;>sp|P18583-2|SON_HUMAN Isoform A of Protein SON OS=Homo sapiens GN=SON;>sp|P18583-10|SON_HUMAN Isoform J	10	3	3	3	1	1	1	3	3	1	1	1	1	3	3	1	1	1	1	3	3	1	4.7	4.7	4.7	159.91	1454	1454;2108;2140;2282;2303;2325;2386;2426;2459;2466	1	10	1	1	1	3	3	1	9.8737e-07	2.2	2.2	2.2	4.7	4.7
H7C1V4;Q9HCH0-2;Q9HCH0-3;Q9HCH0	H7C1V4;Q9HCH0-2;Q9HCH0-3;Q9HCH0	1;1;1;1	1;1;1;1	1;1;1;1	Nck-associated protein 5-like	NCKAP5L	>tr|H7C1V4|H7C1V4_HUMAN Nck-associated protein 5-like (Fragment) OS=Homo sapiens GN=NCKAP5L PE=4 SV=1;>sp|Q9HCH0-2|NCK5L_HUMAN Isoform 2 of Nck-associated protein 5-like OS=Homo sapiens GN=NCKAP5L;>sp|Q9HCH0-3|NCK5L_HUMAN Isoform 3 of Nck-associated protei	4	1	1	1	0	0	0	0	0	1	0	0	0	0	0	1	0	0	0	0	0	1	1.5	1.5	1.5	104.78	1004	1004;1285;1308;1330	1	1						1	0.00054066	0	0	0	0	0
H7C4C9;Q3B820;Q3B820-3;F8W731;F8WCZ8;Q3B820-2	H7C4C9;Q3B820;Q3B820-3;F8W731;F8WCZ8;Q3B820-2	2;2;2;1;1;1	2;2;2;1;1;1	2;2;2;1;1;1	Protein FAM161A	FAM161A	>tr|H7C4C9|H7C4C9_HUMAN Protein FAM161A (Fragment) OS=Homo sapiens GN=FAM161A PE=4 SV=1;>sp|Q3B820|F161A_HUMAN Protein FAM161A OS=Homo sapiens GN=FAM161A PE=1 SV=2;>sp|Q3B820-3|F161A_HUMAN Isoform 3 of Protein FAM161A OS=Homo sapiens GN=FAM161A;>tr|F8W731|	6	2	2	2	0	1	0	1	2	1	0	1	0	1	2	1	0	1	0	1	2	1	5.8	5.8	5.8	69.45	601	601;660;716;75;142;551	1	5		1		1	2	1	3.4007e-06	0	3	0	3	5.8
H7C521;H7C5L6;P78362;P78362-2;F8WBW4	H7C521;H7C5L6;P78362;P78362-2;F8WBW4	3;3;3;3;2	2;2;2;2;2	2;2;2;2;2	SRSF protein kinase 2;SRSF protein kinase 2 N-terminal;SRSF protein kinase 2 C-terminal	SRPK2	>tr|H7C521|H7C521_HUMAN SRSF protein kinase 2 (Fragment) OS=Homo sapiens GN=SRPK2 PE=4 SV=1;>tr|H7C5L6|H7C5L6_HUMAN SRSF protein kinase 2 (Fragment) OS=Homo sapiens GN=SRPK2 PE=4 SV=1;>sp|P78362|SRPK2_HUMAN SRSF protein kinase 2 OS=Homo sapiens GN=SRPK2 PE	5	3	2	2	0	0	0	2	3	2	0	0	0	1	2	2	0	0	0	1	2	2	23.5	19.1	19.1	23.523	204	204;295;688;699;147	1	5				1	2	2	7.1225e-07	0	0	0	10.8	23.5
Q86Y91-2;H9KV46;Q86Y91-3;Q86Y91;Q86Y91-4;Q8NI77	Q86Y91-2;H9KV46;Q86Y91-3;Q86Y91;Q86Y91-4	7;7;7;7;7;1	7;7;7;7;7;1	7;7;7;7;7;1	Kinesin-like protein KIF18B	KIF18B	>sp|Q86Y91-2|KI18B_HUMAN Isoform 2 of Kinesin-like protein KIF18B OS=Homo sapiens GN=KIF18B;>tr|H9KV46|H9KV46_HUMAN Kinesin-like protein KIF18B OS=Homo sapiens GN=KIF18B PE=2 SV=1;>sp|Q86Y91-3|KI18B_HUMAN Isoform 3 of Kinesin-like protein KIF18B OS=Homo sa	6	7	7	7	5	6	5	3	3	3	5	6	5	3	3	3	5	6	5	3	3	3	13.2	13.2	13.2	91.964	842	842;855;861;864;873;898	1	31	6	8	6	3	4	4	1.4187e-24	7.7	11.9	8.1	5.2	5.2
I3L1C9;Q9NRC8	I3L1C9;Q9NRC8	2;2	2;2	2;2	NAD-dependent protein deacetylase sirtuin-7	SIRT7	>tr|I3L1C9|I3L1C9_HUMAN NAD-dependent protein deacetylase sirtuin-7 OS=Homo sapiens GN=SIRT7 PE=2 SV=1;>sp|Q9NRC8|SIR7_HUMAN NAD-dependent protein deacetylase sirtuin-7 OS=Homo sapiens GN=SIRT7 PE=1 SV=1	2	2	2	2	0	2	1	0	0	0	0	2	1	0	0	0	0	2	1	0	0	0	9.1	9.1	9.1	35.703	318	318;400	1	3		2	1				9.0455e-05	0	9.1	4.1	0	0
I3L3U9;J3QSV6;O76021;I3L3C4;I3L234;B4DJ58	I3L3U9;J3QSV6;O76021;I3L3C4	4;4;4;2;1;1	4;4;4;2;1;1	4;4;4;2;1;1	Ribosomal L1 domain-containing protein 1	RSL1D1	>tr|I3L3U9|I3L3U9_HUMAN Ribosomal L1 domain-containing protein 1 (Fragment) OS=Homo sapiens GN=RSL1D1 PE=2 SV=1;>tr|J3QSV6|J3QSV6_HUMAN Ribosomal L1 domain-containing protein 1 (Fragment) OS=Homo sapiens GN=RSL1D1 PE=4 SV=1;>sp|O76021|RL1D1_HUMAN Ribosomal	6	4	4	4	2	1	0	4	3	3	2	1	0	4	3	3	2	1	0	4	3	3	20.3	20.3	20.3	33.9	296	296;430;490;158;98;270	1	13	2	1		4	3	3	2.5954e-17	13.5	6.8	0	20.3	17.6
I3L420;K7EMZ9	I3L420;K7EMZ9	13;10	1;1	1;1		LSM14A	>tr|I3L420|I3L420_HUMAN Protein LSM14 homolog A (Fragment) OS=Homo sapiens GN=LSM14A PE=4 SV=1;>tr|K7EMZ9|K7EMZ9_HUMAN Protein LSM14 homolog A (Fragment) OS=Homo sapiens GN=LSM14A PE=4 SV=1	2	13	1	1	11	11	10	10	12	6	1	1	0	0	1	0	1	1	0	0	1	0	31.1	2.9	2.9	38.018	344	344;333	1	3	1	1			1		1.4781e-151	27.9	27.9	25	25	28.8
Q8WUQ7;J3KMW8;Q8WUQ7-2;K7EMQ0;K7ENY9;K7EIU6;K7EQE3	Q8WUQ7;J3KMW8;Q8WUQ7-2	7;7;7;3;2;1;1	7;7;7;3;2;1;1	7;7;7;3;2;1;1	Cactin	CACTIN	>sp|Q8WUQ7|CATIN_HUMAN Cactin OS=Homo sapiens GN=CACTIN PE=1 SV=3;>tr|J3KMW8|J3KMW8_HUMAN Cactin OS=Homo sapiens GN=CACTIN PE=4 SV=1;>sp|Q8WUQ7-2|CATIN_HUMAN Isoform 2 of Cactin OS=Homo sapiens GN=CACTIN	7	7	7	7	2	2	2	4	4	4	2	2	2	4	4	4	2	2	2	4	4	4	14.8	14.8	14.8	88.701	758	758;867;935;141;291;117;130	1	18	2	2	2	4	4	4	1.235e-36	3.6	3.6	4.5	7.4	8
Q9BXS6-4;J3KN21;Q9BXS6-3;Q9BXS6-5;Q9BXS6-2;Q9BXS6;E7ERR5;E9PB35;H0YMD2;H0YKA7	Q9BXS6-4;J3KN21;Q9BXS6-3;Q9BXS6-5;Q9BXS6-2;Q9BXS6;E7ERR5;E9PB35	10;10;10;10;10;10;8;8;4;3	10;10;10;10;10;10;8;8;4;3	10;10;10;10;10;10;8;8;4;3	Nucleolar and spindle-associated protein 1	NUSAP1	>sp|Q9BXS6-4|NUSAP_HUMAN Isoform 4 of Nucleolar and spindle-associated protein 1 OS=Homo sapiens GN=NUSAP1;>tr|J3KN21|J3KN21_HUMAN Nucleolar and spindle associated protein 1, isoform CRA_e OS=Homo sapiens GN=NUSAP1 PE=4 SV=1;>sp|Q9BXS6-3|NUSAP_HUMAN Isofor	10	10	10	10	7	5	5	5	5	5	7	5	5	5	5	5	7	5	5	5	5	5	26.4	26.4	26.4	47.569	425	425;426;439;440;440;441;378;402;144;76	1	32	7	5	5	5	5	5	1.3643e-38	20.5	15.3	16.2	14.1	15.8
Q9UJV9;J3KNN5;H0YA06;H0Y8L8;D6RGI7	Q9UJV9;J3KNN5	24;24;4;4;4	24;24;4;4;4	24;24;4;4;4	Probable ATP-dependent RNA helicase DDX41	DDX41	>sp|Q9UJV9|DDX41_HUMAN Probable ATP-dependent RNA helicase DDX41 OS=Homo sapiens GN=DDX41 PE=1 SV=2;>tr|J3KNN5|J3KNN5_HUMAN Probable ATP-dependent RNA helicase DDX41 (Fragment) OS=Homo sapiens GN=DDX41 PE=4 SV=1	5	24	24	24	15	17	14	16	14	11	15	17	14	16	14	11	15	17	14	16	14	11	44.5	44.5	44.5	69.837	622	622;640;126;173;201	1	87	15	17	14	16	14	11	6.7614e-112	29.4	33.6	27.5	33	26.8
O95232;J3KPP4;D6RDI2;B4DJ96;D6RHH0;E7EN55;O95232-2;C9JL41	O95232;J3KPP4;D6RDI2;B4DJ96	5;5;4;4;2;1;1;1	5;5;4;4;2;1;1;1	5;5;4;4;2;1;1;1	Luc7-like protein 3	LUC7L3	>sp|O95232|LC7L3_HUMAN Luc7-like protein 3 OS=Homo sapiens GN=LUC7L3 PE=1 SV=2;>tr|J3KPP4|J3KPP4_HUMAN Cisplatin resistance-associated overexpressed protein, isoform CRA_b OS=Homo sapiens GN=LUC7L3 PE=4 SV=1;>tr|D6RDI2|D6RDI2_HUMAN Luc7-like protein 3 (Fra	8	5	5	5	0	0	0	4	4	3	0	0	0	4	4	3	0	0	0	4	4	3	17.6	17.6	17.6	51.466	432	432;489;184;356;36;54;79;79	1	11				4	4	3	1.5794e-32	0	0	0	10.2	10.2
Q99418-2;Q99418;J3KQA6;M0R2J0;F8W8E2;G5E9B7;B7Z1T4;Q15438-2;Q15438;K7ERV8;K7ENQ8	Q99418-2;Q99418;J3KQA6;M0R2J0;F8W8E2;G5E9B7;B7Z1T4;Q15438-2;Q15438	3;3;3;2;2;2;2;2;2;1;1	3;3;3;2;2;2;2;2;2;1;1	1;1;1;1;1;1;1;1;1;1;1	Cytohesin-2;Cytohesin-1	CYTH2;CYTH1	>sp|Q99418-2|CYH2_HUMAN Isoform 2 of Cytohesin-2 OS=Homo sapiens GN=CYTH2;>sp|Q99418|CYH2_HUMAN Cytohesin-2 OS=Homo sapiens GN=CYTH2 PE=1 SV=2;>tr|J3KQA6|J3KQA6_HUMAN Cytohesin-2 OS=Homo sapiens GN=CYTH2 PE=4 SV=1;>tr|M0R2J0|M0R2J0_HUMAN Cytohesin-2 (Fragm	11	3	3	1	0	0	0	2	1	2	0	0	0	2	1	2	0	0	0	1	0	0	8.3	8.3	2	46.489	399	399;400;400;214;254;292;339;397;398;194;272	1	5				2	1	2	1.325e-05	0	0	0	4.8	2.8
J3KQE0;Q9UH99;Q9UH99-2	J3KQE0;Q9UH99;Q9UH99-2	1;1;1	1;1;1	1;1;1	SUN domain-containing protein 2	SUN2	>tr|J3KQE0|J3KQE0_HUMAN SUN domain-containing protein 2 OS=Homo sapiens GN=SUN2 PE=4 SV=1;>sp|Q9UH99|SUN2_HUMAN SUN domain-containing protein 2 OS=Homo sapiens GN=SUN2 PE=1 SV=3;>sp|Q9UH99-2|SUN2_HUMAN Isoform 2 of SUN domain-containing protein 2 OS=Homo s	3	1	1	1	0	0	0	1	1	1	0	0	0	1	1	1	0	0	0	1	1	1	2.7	2.7	2.7	79.085	706	706;717;738	1	3				1	1	1	8.1984e-11	0	0	0	2.7	2.7
P83881;J3KQN4;H7BZ11;H0Y5B4;H7BY91;H0Y3V9	P83881;J3KQN4;H7BZ11;H0Y5B4	9;9;8;8;3;3	2;2;2;2;2;2	2;2;2;2;2;2	60S ribosomal protein L36a	RPL36A	>sp|P83881|RL36A_HUMAN 60S ribosomal protein L36a OS=Homo sapiens GN=RPL36A PE=1 SV=2;>tr|J3KQN4|J3KQN4_HUMAN 60S ribosomal protein L36a OS=Homo sapiens GN=RPL36A PE=3 SV=1;>tr|H7BZ11|H7BZ11_HUMAN Uncharacterized protein (Fragment) OS=Homo sapiens PE=3 SV=	6	9	2	2	7	8	7	6	6	3	1	1	2	1	1	0	1	1	2	1	1	0	49.1	8.5	8.5	12.441	106	106;142;129;131;80;88	1	6	1	1	2	1	1		1.8054e-37	47.2	48.1	47.2	43.4	43.4
Q9Y4F5-2;Q9Y4F5;J3KQR7;E9PFC1;Q9Y4F5-3;G3V432	Q9Y4F5-2;Q9Y4F5;J3KQR7;E9PFC1;Q9Y4F5-3	21;21;21;20;20;4	20;20;20;19;19;4	20;20;20;19;19;4	Centrosomal protein of 170 kDa protein B	CEP170B	>sp|Q9Y4F5-2|C170B_HUMAN Isoform 2 of Centrosomal protein of 170 kDa protein B OS=Homo sapiens GN=CEP170B;>sp|Q9Y4F5|C170B_HUMAN Centrosomal protein of 170 kDa protein B OS=Homo sapiens GN=CEP170B PE=1 SV=4;>tr|J3KQR7|J3KQR7_HUMAN Centrosomal protein of 17	6	21	20	20	0	0	0	18	13	6	0	0	0	17	13	5	0	0	0	17	13	5	20.4	19.8	19.8	167.71	1554	1554;1589;1590;1484;1519;161	1	35				17	13	5	1.5919e-88	0	0	0	17.8	12.1
J3KRG2;Q96QA5	J3KRG2;Q96QA5	1;1	1;1	1;1	Gasdermin-A	GSDMA	>tr|J3KRG2|J3KRG2_HUMAN Gasdermin-A (Fragment) OS=Homo sapiens GN=GSDMA PE=4 SV=1;>sp|Q96QA5|GSDMA_HUMAN Gasdermin-A OS=Homo sapiens GN=GSDMA PE=2 SV=4	2	1	1	1	1	0	0	0	0	0	1	0	0	0	0	0	1	0	0	0	0	0	8.8	8.8	8.8	17.892	159	159;445	1	1	1						7.3356e-05	8.8	0	0	0	0
J3QQT2;J3KRX5;P18621;J3QL51;P18621-2;J3QLC8;J3QS96;J3KRB3;J3KSJ0	J3QQT2;J3KRX5;P18621;J3QL51;P18621-2;J3QLC8;J3QS96;J3KRB3	17;17;17;17;14;14;13;9;4	17;17;17;17;14;14;13;9;4	17;17;17;17;14;14;13;9;4	60S ribosomal protein L17	RPL17	>tr|J3QQT2|J3QQT2_HUMAN 60S ribosomal protein L17 (Fragment) OS=Homo sapiens GN=RPL17 PE=3 SV=1;>tr|J3KRX5|J3KRX5_HUMAN 60S ribosomal protein L17 (Fragment) OS=Homo sapiens GN=RPL17 PE=3 SV=1;>sp|P18621|RL17_HUMAN 60S ribosomal protein L17 OS=Homo sapiens	9	17	17	17	15	14	15	13	11	10	15	14	15	13	11	10	15	14	15	13	11	10	66.7	66.7	66.7	19.786	171	171;174;184;228;146;174;138;106;56	1	153	31	33	30	25	20	14	5.261e-196	64.3	62.6	64.3	59.1	57.3
J3KSY7;O15234	J3KSY7;O15234	2;2	2;2	2;2	Protein CASC3	CASC3	>tr|J3KSY7|J3KSY7_HUMAN Protein CASC3 (Fragment) OS=Homo sapiens GN=CASC3 PE=4 SV=1;>sp|O15234|CASC3_HUMAN Protein CASC3 OS=Homo sapiens GN=CASC3 PE=1 SV=2	2	2	2	2	0	0	0	2	1	0	0	0	0	2	1	0	0	0	0	2	1	0	12.6	12.6	12.6	25.651	223	223;703	1	3				2	1		4.034e-08	0	0	0	12.6	7.2
J3QR09;J3KTE4;P84098;J3QL15	J3QR09;J3KTE4;P84098;J3QL15	8;8;8;4	8;8;8;4	8;8;8;4	Ribosomal protein L19;60S ribosomal protein L19	RPL19	>tr|J3QR09|J3QR09_HUMAN Ribosomal protein L19 OS=Homo sapiens GN=RPL19 PE=3 SV=1;>tr|J3KTE4|J3KTE4_HUMAN Ribosomal protein L19 OS=Homo sapiens GN=RPL19 PE=3 SV=1;>sp|P84098|RL19_HUMAN 60S ribosomal protein L19 OS=Homo sapiens GN=RPL19 PE=1 SV=1;>tr|J3QL15|	4	8	8	8	7	6	6	5	5	5	7	6	6	5	5	5	7	6	6	5	5	5	28.5	28.5	28.5	23.134	193	193;194;196;128	1	49	8	9	8	9	9	6	1.1365e-73	28.5	28	28	22.8	22.8
Q8IWX8;J3QK89	Q8IWX8;J3QK89	7;7	7;7	7;7	Calcium homeostasis endoplasmic reticulum protein	CHERP	>sp|Q8IWX8|CHERP_HUMAN Calcium homeostasis endoplasmic reticulum protein OS=Homo sapiens GN=CHERP PE=1 SV=3;>tr|J3QK89|J3QK89_HUMAN Calcium homeostasis endoplasmic reticulum protein OS=Homo sapiens GN=CHERP PE=4 SV=1	2	7	7	7	1	1	1	5	7	6	1	1	1	5	7	6	1	1	1	5	7	6	8.8	8.8	8.8	103.7	916	916;927	1	21	1	1	1	5	7	6	1.814e-24	1.6	1.6	1.6	6.8	8.8
P21127-8;J3QR29;P21127-3;P21127-2;J3QKR5;J3QR44;P21127;P21127-6;J3KTL7;P21127-9;Q9UQ88-4;Q9UQ88-3;Q5QPR3;Q9UQ88-2;Q9UQ88;P21127-10;J3QL65;P21127-12;P21127-4;P21127-5;Q5QPR4;Q9UQ88-10;Q9UQ88-5;Q9UQ88-9;Q9UQ88-8;J3KS35;E7ESP2;Q5QPQ9;E9PFJ2;G8JLH1;Q13882	P21127-8;J3QR29;P21127-3;P21127-2;J3QKR5;J3QR44;P21127;P21127-6;J3KTL7;P21127-9;Q9UQ88-4;Q9UQ88-3;Q5QPR3;Q9UQ88-2;Q9UQ88;P21127-10;J3QL65;P21127-12;P21127-4;P21127-5;Q5QPR4;Q9UQ88-10;Q9UQ88-5;Q9UQ88-9	29;29;29;29;29;29;29;27;27;27;27;27;27;27;27;26;26;25;25;25;25;23;22;16;7;4;4;2;2;2;1	29;29;29;29;29;29;29;27;27;27;27;27;27;27;27;26;26;25;25;25;25;23;22;16;7;4;4;2;2;2;1	29;29;29;29;29;29;29;27;27;27;27;27;27;27;27;26;26;25;25;25;25;23;22;16;7;4;4;2;2;2;1	Cyclin-dependent kinase 11B;Cyclin-dependent kinase 11A	CDK11B;CDK11A	>sp|P21127-8|CD11B_HUMAN Isoform 8 of Cyclin-dependent kinase 11B OS=Homo sapiens GN=CDK11B;>tr|J3QR29|J3QR29_HUMAN Cyclin-dependent kinase 11B OS=Homo sapiens GN=CDK11B PE=4 SV=1;>sp|P21127-3|CD11B_HUMAN Isoform 2 of Cyclin-dependent kinase 11B OS=Homo sa	31	29	29	29	17	19	18	22	21	19	17	19	18	22	21	19	17	19	18	22	21	19	33.4	33.4	33.4	90.255	772	772;772;781;782;783;785;795;738;738;748;770;779;779;780;783;565;618;439;461;526;746;439;397;531;167;407;420;37;151;232;451	1	128	19	20	20	24	24	21	2.2216e-105	24.1	25.5	23.4	27.1	26.3
Q13045-2;J3QLG3;Q13045	Q13045-2;J3QLG3;Q13045	1;1;1	1;1;1	1;1;1	Protein flightless-1 homolog	FLII	>sp|Q13045-2|FLII_HUMAN Isoform 2 of Protein flightless-1 homolog OS=Homo sapiens GN=FLII;>tr|J3QLG3|J3QLG3_HUMAN Protein flightless-1 homolog OS=Homo sapiens GN=FLII PE=4 SV=1;>sp|Q13045|FLII_HUMAN Protein flightless-1 homolog OS=Homo sapiens GN=FLII PE=1	3	1	1	1	1	1	1	0	0	0	1	1	1	0	0	0	1	1	1	0	0	0	0.9	0.9	0.9	135.19	1183	1183;1258;1269	1	3	1	1	1				0.00027624	0.9	0.9	0.9	0	0
Q9UHR5-2;Q9UHR5;J3QQJ0;J3QLH3;J3KRR6;J3QLM2;F5H478;J3KRU5;J3KS14	Q9UHR5-2;Q9UHR5;J3QQJ0;J3QLH3;J3KRR6	10;10;10;7;5;4;4;4;2	10;10;10;7;5;4;4;4;2	10;10;10;7;5;4;4;4;2	SAP30-binding protein	SAP30BP	>sp|Q9UHR5-2|S30BP_HUMAN Isoform 2 of SAP30-binding protein OS=Homo sapiens GN=SAP30BP;>sp|Q9UHR5|S30BP_HUMAN SAP30-binding protein OS=Homo sapiens GN=SAP30BP PE=1 SV=1;>tr|J3QQJ0|J3QQJ0_HUMAN SAP30-binding protein (Fragment) OS=Homo sapiens GN=SAP30BP PE=	9	10	10	10	7	7	9	8	8	6	7	7	9	8	8	6	7	7	9	8	8	6	33.2	33.2	33.2	32.068	292	292;308;325;248;109;93;168;179;104	1	47	7	7	9	9	8	7	9.5676e-50	24.7	24.7	30.5	30.1	30.1
J3QRI7;J3QQQ9;J3QQV1;P61254;J3KTJ8;E5RIT6;J3QRC4;J3KSS0;E5RHH1;J3KS10	J3QRI7;J3QQQ9;J3QQV1;P61254;J3KTJ8;E5RIT6;J3QRC4;J3KSS0	10;10;10;10;9;9;9;5;4;3	10;10;10;10;9;9;9;5;4;3	1;1;1;1;1;0;1;1;0;0	60S ribosomal protein L26	RPL26;KRBA2;RPL26L1	>tr|J3QRI7|J3QRI7_HUMAN 60S ribosomal protein L26 (Fragment) OS=Homo sapiens GN=RPL26 PE=4 SV=1;>tr|J3QQQ9|J3QQQ9_HUMAN KRAB-A domain-containing protein 2 OS=Homo sapiens GN=KRBA2 PE=4 SV=1;>tr|J3QQV1|J3QQV1_HUMAN 60S ribosomal protein L26 OS=Homo sapiens	10	10	10	1	7	7	5	8	7	6	7	7	5	8	7	6	1	1	0	1	1	1	60.7	60.7	8.4	12.63	107	107;107;110;145;97;128;135;63;39;63	1	54	10	9	7	10	10	8	1.9836e-32	34.6	41.1	25.2	59.8	46.7
J3QR07;Q96MU7-2;Q96MU7;J3KS01;J3KRG5	J3QR07;Q96MU7-2;Q96MU7	9;8;8;1;1	9;8;8;1;1	9;8;8;1;1	YTH domain-containing protein 1	YTHDC1	>tr|J3QR07|J3QR07_HUMAN YTH domain-containing protein 1 OS=Homo sapiens GN=YTHDC1 PE=4 SV=1;>sp|Q96MU7-2|YTDC1_HUMAN Isoform 2 of YTH domain-containing protein 1 OS=Homo sapiens GN=YTHDC1;>sp|Q96MU7|YTDC1_HUMAN YTH domain-containing protein 1 OS=Homo sapie	5	9	9	9	8	7	5	3	4	4	8	7	5	3	4	4	8	7	5	3	4	4	12.2	12.2	12.2	85.586	735	735;709;727;37;93	1	31	8	7	5	3	4	4	1.809e-32	11.3	11	8.4	4.2	5.9
J3QRH2;Q8IY31-4;Q8IY31;J3QR43;J3QRC6;Q8IY31-3;Q8IY31-2	J3QRH2;Q8IY31-4;Q8IY31;J3QR43;J3QRC6;Q8IY31-3;Q8IY31-2	1;1;1;1;1;1;1	1;1;1;1;1;1;1	1;1;1;1;1;1;1	Intraflagellar transport protein 20 homolog	IFT20	>tr|J3QRH2|J3QRH2_HUMAN Intraflagellar transport protein 20 homolog (Fragment) OS=Homo sapiens GN=IFT20 PE=4 SV=1;>sp|Q8IY31-4|IFT20_HUMAN Isoform 4 of Intraflagellar transport protein 20 homolog OS=Homo sapiens GN=IFT20;>sp|Q8IY31|IFT20_HUMAN Intraflagell	7	1	1	1	0	0	0	1	0	0	0	0	0	1	0	0	0	0	0	1	0	0	19.7	19.7	19.7	7.984	71	71;114;132;132;141;148;158	1	1				1			0.0034902	0	0	0	19.7	0
P19105;O14950;J3QRS3;J3KTJ1	P19105;O14950;J3QRS3;J3KTJ1	8;8;8;4	8;8;8;4	3;3;3;0	Myosin regulatory light chain 12A;Myosin regulatory light chain 12B	MYL12A;MYL12B	>sp|P19105|ML12A_HUMAN Myosin regulatory light chain 12A OS=Homo sapiens GN=MYL12A PE=1 SV=2;>sp|O14950|ML12B_HUMAN Myosin regulatory light chain 12B OS=Homo sapiens GN=MYL12B PE=1 SV=2;>tr|J3QRS3|J3QRS3_HUMAN Myosin regulatory light chain 12A OS=Homo sapi	4	8	8	3	7	8	7	5	5	5	7	8	7	5	5	5	3	3	3	1	1	1	50.9	50.9	17.5	19.794	171	171;172;177;114	1	45	8	9	8	7	6	7	7.7967e-88	45	50.9	45	39.2	39.2
J3QSD7;Q9NYV4-3;Q9NYV4-2;Q9NYV4	J3QSD7;Q9NYV4-3;Q9NYV4-2;Q9NYV4	3;3;3;3	2;2;2;2	2;2;2;2	Cyclin-dependent kinase 12	CDK12	>tr|J3QSD7|J3QSD7_HUMAN Cyclin-dependent kinase 12 (Fragment) OS=Homo sapiens GN=CDK12 PE=4 SV=1;>sp|Q9NYV4-3|CDK12_HUMAN Isoform 3 of Cyclin-dependent kinase 12 OS=Homo sapiens GN=CDK12;>sp|Q9NYV4-2|CDK12_HUMAN Isoform 2 of Cyclin-dependent kinase 12 OS=H	4	3	2	2	0	0	0	2	3	2	0	0	0	1	2	2	0	0	0	1	2	2	4.4	3.7	3.7	133.66	1201	1201;1273;1481;1490	1	5				1	2	2	1.3909e-09	0	0	0	2.2	4.4
K7EIY1;Q9Y421;Q9Y421-2;K7ENN5;K7ELZ8;Q9Y421-3	K7EIY1;Q9Y421;Q9Y421-2;K7ENN5;K7ELZ8;Q9Y421-3	4;4;3;3;2;2	4;4;3;3;2;2	4;4;3;3;2;2	Protein FAM32A	FAM32A	>tr|K7EIY1|K7EIY1_HUMAN Protein FAM32A OS=Homo sapiens GN=FAM32A PE=4 SV=1;>sp|Q9Y421|FA32A_HUMAN Protein FAM32A OS=Homo sapiens GN=FAM32A PE=1 SV=2;>sp|Q9Y421-2|FA32A_HUMAN Isoform 2 of Protein FAM32A OS=Homo sapiens GN=FAM32A;>tr|K7ENN5|K7ENN5_HUMAN Prot	6	4	4	4	3	1	3	3	2	0	3	1	3	3	2	0	3	1	3	3	2	0	42.6	42.6	42.6	10.986	94	94;112;107;107;82;92	1	12	3	1	3	3	2		2.742e-55	33	13.8	33	28.7	19.1
Q15029-2;K7EJ81;Q15029;K7EP67;K7EJ74	Q15029-2;K7EJ81;Q15029;K7EP67	3;3;3;2;1	3;3;3;2;1	3;3;3;2;1	116 kDa U5 small nuclear ribonucleoprotein component	EFTUD2	>sp|Q15029-2|U5S1_HUMAN Isoform 2 of 116 kDa U5 small nuclear ribonucleoprotein component OS=Homo sapiens GN=EFTUD2;>tr|K7EJ81|K7EJ81_HUMAN 116 kDa U5 small nuclear ribonucleoprotein component OS=Homo sapiens GN=EFTUD2 PE=4 SV=1;>sp|Q15029|U5S1_HUMAN 116 k	5	3	3	3	0	0	0	3	3	2	0	0	0	3	3	2	0	0	0	3	3	2	4.1	4.1	4.1	105.38	937	937;962;972;223;134	1	8				3	3	2	1.8342e-10	0	0	0	4.1	4.1
K7EK07;P84243;Q71DI3;Q16695;P68431;K7EMV3;B4DEB1;K7ES00;Q6NXT2;K7EP01	K7EK07;P84243;Q71DI3;Q16695;P68431;K7EMV3;B4DEB1;K7ES00;Q6NXT2	6;6;5;5;5;4;4;4;3;2	6;6;5;5;5;4;4;4;3;2	6;6;5;5;5;4;4;4;3;2	Histone H3;Histone H3.3;Histone H3.2;Histone H3.1t;Histone H3.1;Histone H3.3C	H3F3B;H3F3A;HIST2H3A;HIST3H3;HIST1H3A;H3F3C	>tr|K7EK07|K7EK07_HUMAN Histone H3 (Fragment) OS=Homo sapiens GN=H3F3B PE=3 SV=1;>sp|P84243|H33_HUMAN Histone H3.3 OS=Homo sapiens GN=H3F3A PE=1 SV=2;>sp|Q71DI3|H32_HUMAN Histone H3.2 OS=Homo sapiens GN=HIST2H3A PE=1 SV=3;>sp|Q16695|H31T_HUMAN Histone H3.1	10	6	6	6	4	5	5	3	4	3	4	5	5	3	4	3	4	5	5	3	4	3	50	50	50	14.914	132	132;136;136;136;136;92;123;151;135;113	1	27	5	5	5	5	4	3	1.3727e-30	41.7	47	47	36.4	44.7
K7EKI4;K7ELF1;K7ELQ0;Q9BYD3-2;K7ES61;Q9BYD3	K7EKI4;K7ELF1;K7ELQ0;Q9BYD3-2;K7ES61;Q9BYD3	1;1;1;1;1;1	1;1;1;1;1;1	1;1;1;1;1;1	39S ribosomal protein L4, mitochondrial	MRPL4	>tr|K7EKI4|K7EKI4_HUMAN 39S ribosomal protein L4, mitochondrial OS=Homo sapiens GN=MRPL4 PE=4 SV=1;>tr|K7ELF1|K7ELF1_HUMAN 39S ribosomal protein L4, mitochondrial (Fragment) OS=Homo sapiens GN=MRPL4 PE=4 SV=1;>tr|K7ELQ0|K7ELQ0_HUMAN 39S ribosomal protein L	6	1	1	1	1	1	1	0	0	0	1	1	1	0	0	0	1	1	1	0	0	0	12.6	12.6	12.6	14.056	127	127;163;220;263;300;311	1	3	1	1	1				3.3713e-05	12.6	12.6	12.6	0	0
K7ES59;K7ELW5;K7EKJ7;P26599;P26599-2;P26599-3;O95758-1;O95758-6;O95758-2;O95758;O95758-5;O95758-4	K7ES59;K7ELW5;K7EKJ7;P26599;P26599-2;P26599-3;O95758-1;O95758-6;O95758-2;O95758;O95758-5;O95758-4	2;2;2;2;2;2;1;1;1;1;1;1	2;2;2;2;2;2;1;1;1;1;1;1	2;2;2;2;2;2;1;1;1;1;1;1	Polypyrimidine tract-binding protein 1;Polypyrimidine tract-binding protein 3	PTBP1;PTBP3	>tr|K7ES59|K7ES59_HUMAN Polypyrimidine tract-binding protein 1 (Fragment) OS=Homo sapiens GN=PTBP1 PE=4 SV=1;>tr|K7ELW5|K7ELW5_HUMAN Polypyrimidine tract-binding protein 1 (Fragment) OS=Homo sapiens GN=PTBP1 PE=4 SV=1;>tr|K7EKJ7|K7EKJ7_HUMAN Polypyrimidine	12	2	2	2	0	0	0	2	2	2	0	0	0	2	2	2	0	0	0	2	2	2	13.4	13.4	13.4	22.479	209	209;233;236;531;550;557;521;524;547;552;555;558	1	6				2	2	2	3.7306e-05	0	0	0	13.4	13.4
P62841;K7ELC2;K7EQJ5;K7EM56;K7EJ78	P62841;K7ELC2;K7EQJ5;K7EM56;K7EJ78	6;6;5;5;4	6;6;5;5;4	6;6;5;5;4	40S ribosomal protein S15	RPS15	>sp|P62841|RS15_HUMAN 40S ribosomal protein S15 OS=Homo sapiens GN=RPS15 PE=1 SV=2;>tr|K7ELC2|K7ELC2_HUMAN 40S ribosomal protein S15 OS=Homo sapiens GN=RPS15 PE=3 SV=1;>tr|K7EQJ5|K7EQJ5_HUMAN 40S ribosomal protein S15 (Fragment) OS=Homo sapiens GN=RPS15 PE	5	6	6	6	6	6	5	4	4	5	6	6	5	4	4	5	6	6	5	4	4	5	64.8	64.8	64.8	17.04	145	145;152;140;142;129	1	91	18	22	15	14	12	10	4.7183e-299	64.8	64.8	64.1	55.2	55.2
Q3MHD2;Q3MHD2-2;K7ELG9	Q3MHD2;Q3MHD2-2;K7ELG9	3;3;3	3;3;3	3;3;3	Protein LSM12 homolog	LSM12	>sp|Q3MHD2|LSM12_HUMAN Protein LSM12 homolog OS=Homo sapiens GN=LSM12 PE=1 SV=2;>sp|Q3MHD2-2|LSM12_HUMAN Isoform 2 of Protein LSM12 homolog OS=Homo sapiens GN=LSM12;>tr|K7ELG9|K7ELG9_HUMAN Protein LSM12 homolog OS=Homo sapiens GN=LSM12 PE=4 SV=1	3	3	3	3	1	0	0	1	2	3	1	0	0	1	2	3	1	0	0	1	2	3	26.2	26.2	26.2	21.701	195	195;198;230	1	7	1			1	2	3	8.2998e-29	7.2	0	0	7.2	19.5
K7ELW9;Q9NVP2	K7ELW9;Q9NVP2	1;1	1;1	1;1	Histone chaperone ASF1B	ASF1B	>tr|K7ELW9|K7ELW9_HUMAN Histone chaperone ASF1B OS=Homo sapiens GN=ASF1B PE=4 SV=1;>sp|Q9NVP2|ASF1B_HUMAN Histone chaperone ASF1B OS=Homo sapiens GN=ASF1B PE=1 SV=1	2	1	1	1	0	0	0	1	0	1	0	0	0	1	0	1	0	0	0	1	0	1	9.1	9.1	9.1	18.285	165	165;202	1	2				1		1	0.00062118	0	0	0	9.1	0
K7EQ02;Q96EP5-2;Q96EP5;K7EJ88	K7EQ02;Q96EP5-2;Q96EP5;K7EJ88	2;2;2;1	2;2;2;1	2;2;2;1	DAZ-associated protein 1	DAZAP1	>tr|K7EQ02|K7EQ02_HUMAN DAZ-associated protein 1 (Fragment) OS=Homo sapiens GN=DAZAP1 PE=4 SV=1;>sp|Q96EP5-2|DAZP1_HUMAN Isoform 2 of DAZ-associated protein 1 OS=Homo sapiens GN=DAZAP1;>sp|Q96EP5|DAZP1_HUMAN DAZ-associated protein 1 OS=Homo sapiens GN=DAZA	4	2	2	2	1	1	0	0	2	1	1	1	0	0	2	1	1	1	0	0	2	1	13.8	13.8	13.8	24.805	225	225;378;407;321	1	5	1	1			2	1	2.2734e-08	7.1	7.1	0	0	13.8
K7EQH8;Q15649	K7EQH8;Q15649	2;2	2;2	2;2	Zinc finger HIT domain-containing protein 3	ZNHIT3	>tr|K7EQH8|K7EQH8_HUMAN Zinc finger HIT domain-containing protein 3 (Fragment) OS=Homo sapiens GN=ZNHIT3 PE=4 SV=1;>sp|Q15649|ZNHI3_HUMAN Zinc finger HIT domain-containing protein 3 OS=Homo sapiens GN=ZNHIT3 PE=1 SV=2	2	2	2	2	2	1	1	0	0	0	2	1	1	0	0	0	2	1	1	0	0	0	25.6	25.6	25.6	10.192	90	90;155	1	4	2	1	1				0.0010482	25.6	10	15.6	0	0
M0R0F0;P46782;M0R0R2;M0QZN2	M0R0F0;P46782;M0R0R2;M0QZN2	19;19;17;12	19;19;17;12	19;19;17;12	40S ribosomal protein S5;40S ribosomal protein S5, N-terminally processed	RPS5	>tr|M0R0F0|M0R0F0_HUMAN 40S ribosomal protein S5 (Fragment) OS=Homo sapiens GN=RPS5 PE=4 SV=1;>sp|P46782|RS5_HUMAN 40S ribosomal protein S5 OS=Homo sapiens GN=RPS5 PE=1 SV=4;>tr|M0R0R2|M0R0R2_HUMAN 40S ribosomal protein S5 OS=Homo sapiens GN=RPS5 PE=4 SV=1	4	19	19	19	16	14	13	16	13	9	16	14	13	16	13	9	16	14	13	16	13	9	75	75	75	22.391	200	200;204;225;134	1	137	27	25	21	26	22	16	2.2546e-199	73.5	67.5	54.5	67	62
M0R1G4	M0R1G4	2	2	2			>tr|M0R1G4|M0R1G4_HUMAN Uncharacterized protein OS=Homo sapiens PE=4 SV=1	1	2	2	2	0	0	0	2	2	0	0	0	0	2	2	0	0	0	0	2	2	0	12	12	12	25.195	241	241	1	4				2	2		1.8332e-07	0	0	0	12	12
O00139-2;O00139-1;E9PB70;O00139;O00139-4;D6R9M0	O00139-2;O00139-1;E9PB70;O00139;O00139-4	10;9;9;9;9;4	10;9;9;9;9;4	10;9;9;9;9;4	Kinesin-like protein KIF2A	KIF2A	>sp|O00139-2|KIF2A_HUMAN Isoform 2 of Kinesin-like protein KIF2A OS=Homo sapiens GN=KIF2A;>sp|O00139-1|KIF2A_HUMAN Isoform 1 of Kinesin-like protein KIF2A OS=Homo sapiens GN=KIF2A;>tr|E9PB70|E9PB70_HUMAN Kinesin-like protein KIF2A OS=Homo sapiens GN=KIF2A	6	10	10	10	0	0	0	8	8	5	0	0	0	8	8	5	0	0	0	8	8	5	16.7	16.7	16.7	75.042	660	660;679;686;706;744;284	1	21				8	8	5	3.2668e-37	0	0	0	15.6	13.6
O00178	O00178	2	2	2	GTP-binding protein 1	GTPBP1	>sp|O00178|GTPB1_HUMAN GTP-binding protein 1 OS=Homo sapiens GN=GTPBP1 PE=1 SV=3	1	2	2	2	0	0	0	1	2	2	0	0	0	1	2	2	0	0	0	1	2	2	3.7	3.7	3.7	72.453	669	669	1	5				1	2	2	1.7007e-08	0	0	0	2.4	3.7
O00257;O00257-3;F8WCW6	O00257;O00257-3	6;4;2	6;4;2	6;4;2	E3 SUMO-protein ligase CBX4	CBX4	>sp|O00257|CBX4_HUMAN E3 SUMO-protein ligase CBX4 OS=Homo sapiens GN=CBX4 PE=1 SV=3;>sp|O00257-3|CBX4_HUMAN Isoform 2 of E3 SUMO-protein ligase CBX4 OS=Homo sapiens GN=CBX4	3	6	6	6	3	5	5	5	4	3	3	5	5	5	4	3	3	5	5	5	4	3	15.5	15.5	15.5	61.367	560	560;290;60	1	25	3	5	5	5	4	3	1.2656e-21	7.9	13.6	13.6	12.3	10.4
O00401;F8WAS5	O00401	8;3	8;3	8;3	Neural Wiskott-Aldrich syndrome protein	WASL	>sp|O00401|WASL_HUMAN Neural Wiskott-Aldrich syndrome protein OS=Homo sapiens GN=WASL PE=1 SV=2	2	8	8	8	0	0	0	5	6	5	0	0	0	5	6	5	0	0	0	5	6	5	24.2	24.2	24.2	54.826	505	505;46	1	16				5	6	5	1.292e-46	0	0	0	12.7	18.6
O00425;O00425-2;F8WD15	O00425	14;5;3	14;5;3	12;4;3	Insulin-like growth factor 2 mRNA-binding protein 3	IGF2BP3	>sp|O00425|IF2B3_HUMAN Insulin-like growth factor 2 mRNA-binding protein 3 OS=Homo sapiens GN=IGF2BP3 PE=1 SV=2	3	14	14	12	8	8	6	8	11	7	8	8	6	8	11	7	6	6	5	6	9	6	32.5	32.5	28.5	63.704	579	579;198;81	1	62	11	10	7	10	14	10	8.4571e-88	17.4	18	15.5	18.8	26.9
O00479	O00479	3	3	3	High mobility group nucleosome-binding domain-containing protein 4	HMGN4	>sp|O00479|HMGN4_HUMAN High mobility group nucleosome-binding domain-containing protein 4 OS=Homo sapiens GN=HMGN4 PE=1 SV=3	1	3	3	3	3	3	2	1	0	2	3	3	2	1	0	2	3	3	2	1	0	2	33.3	33.3	33.3	9.5388	90	90	1	11	3	3	2	1		2	6.8924e-09	33.3	33.3	28.9	14.4	0
O00488;A9J4F5	O00488	5;2	5;2	5;2	Zinc finger protein 593	ZNF593	>sp|O00488|ZN593_HUMAN Zinc finger protein 593 OS=Homo sapiens GN=ZNF593 PE=1 SV=2	2	5	5	5	1	1	2	3	3	2	1	1	2	3	3	2	1	1	2	3	3	2	46.3	46.3	46.3	15.199	134	134;156	1	12	1	1	2	3	3	2	6.3356e-14	10.4	10.4	25.4	20.9	35.1
O00567;H0Y653;H0YDU4;Q5JXT2	O00567;H0Y653;H0YDU4	17;9;9;7	17;9;9;7	17;9;9;7	Nucleolar protein 56	NOP56	>sp|O00567|NOP56_HUMAN Nucleolar protein 56 OS=Homo sapiens GN=NOP56 PE=1 SV=4;>tr|H0Y653|H0Y653_HUMAN Nucleolar protein 56 (Fragment) OS=Homo sapiens GN=NOP56 PE=4 SV=1;>tr|H0YDU4|H0YDU4_HUMAN Nucleolar protein 56 (Fragment) OS=Homo sapiens GN=NOP56 PE=4	4	17	17	17	13	12	12	11	9	8	13	12	12	11	9	8	13	12	12	11	9	8	33.8	33.8	33.8	66.049	594	594;219;252;281	1	65	13	12	12	11	9	8	2.4139e-60	29.1	28.1	28.1	24.7	24.9
O00571;O00571-2;B4DXX7;O15523;B4E132;B4E3C4;B4DLA0;C9J081;C9J8G5;D6RCM4;Q9NQI0-3;Q9NQI0-2;D6RDK4;Q9NQI0;H0Y960	O00571;O00571-2;B4DXX7;O15523	43;40;27;27;19;8;6;5;4;2;2;2;2;2;1	42;39;26;26;18;8;6;5;4;2;2;2;2;2;1	42;39;26;26;18;8;6;5;4;2;2;2;2;2;1	ATP-dependent RNA helicase DDX3X;ATP-dependent RNA helicase DDX3Y	DDX3X;DDX3Y	>sp|O00571|DDX3X_HUMAN ATP-dependent RNA helicase DDX3X OS=Homo sapiens GN=DDX3X PE=1 SV=3;>sp|O00571-2|DDX3X_HUMAN Isoform 2 of ATP-dependent RNA helicase DDX3X OS=Homo sapiens GN=DDX3X;>tr|B4DXX7|B4DXX7_HUMAN ATP-dependent RNA helicase DDX3Y OS=Homo sapi	15	43	42	42	31	30	27	39	37	34	30	29	26	38	36	33	30	29	26	38	36	33	64.7	63	63	73.243	662	662;646;657;660;407;308;139;250;224;518;575;690;704;724;305	1	343	41	45	41	73	75	68	0	52.4	50.6	44.9	62.8	60.4
O00622	O00622	4	4	4	Protein CYR61	CYR61	>sp|O00622|CYR61_HUMAN Protein CYR61 OS=Homo sapiens GN=CYR61 PE=1 SV=1	1	4	4	4	3	3	3	3	2	2	3	3	3	3	2	2	3	3	3	3	2	2	11	11	11	42.026	381	381	1	16	3	3	3	3	2	2	2.1928e-10	8.4	8.4	8.4	8.7	6
P47813;O14602;A6NJH9	P47813;O14602	6;6;2	6;6;2	6;6;2	Eukaryotic translation initiation factor 1A, X-chromosomal;Eukaryotic translation initiation factor 1A, Y-chromosomal	EIF1AX;EIF1AY	>sp|P47813|IF1AX_HUMAN Eukaryotic translation initiation factor 1A, X-chromosomal OS=Homo sapiens GN=EIF1AX PE=1 SV=2;>sp|O14602|IF1AY_HUMAN Eukaryotic translation initiation factor 1A, Y-chromosomal OS=Homo sapiens GN=EIF1AY PE=1 SV=4	3	6	6	6	5	5	4	6	4	4	5	5	4	6	4	4	5	5	4	6	4	4	37.5	37.5	37.5	16.46	144	144;144;127	1	46	8	9	8	9	6	6	1.0036e-38	37.5	37.5	36.1	37.5	29.9
O14617;O14617-5;O14617-4;O14617-2;G5E988;O14617-3;E7EMM2;K7ERW8;K7ELX8	O14617;O14617-5;O14617-4;O14617-2;G5E988;O14617-3;E7EMM2	10;10;9;9;9;8;8;1;1	10;10;9;9;9;8;8;1;1	10;10;9;9;9;8;8;1;1	AP-3 complex subunit delta-1	AP3D1	>sp|O14617|AP3D1_HUMAN AP-3 complex subunit delta-1 OS=Homo sapiens GN=AP3D1 PE=1 SV=1;>sp|O14617-5|AP3D1_HUMAN Isoform 5 of AP-3 complex subunit delta-1 OS=Homo sapiens GN=AP3D1;>sp|O14617-4|AP3D1_HUMAN Isoform 4 of AP-3 complex subunit delta-1 OS=Homo sa	9	10	10	10	0	1	0	10	6	7	0	1	0	10	6	7	0	1	0	10	6	7	13.4	13.4	13.4	130.16	1153	1153;1215;1021;1112;1112;984;984;155;193	1	26		1		10	7	8	4.8514e-59	0	1	0	13.4	8.7
O14647-2;O14647;G3V418;G3V4S8;O14647-3;B7Z3I4;H0YJG4;H3BTW3;O14646-2;O14646;Q9HCK8-2;Q9HCK8;Q8TD26;Q3L8U1-2;Q3L8U1-3;Q3L8U1;Q9P2D1	O14647-2;O14647	9;9;1;1;1;1;1;1;1;1;1;1;1;1;1;1;1	9;9;1;1;1;1;1;1;1;1;1;1;1;1;1;1;1	9;9;1;1;1;1;1;1;1;1;1;1;1;1;1;1;1	Chromodomain-helicase-DNA-binding protein 2	CHD2	>sp|O14647-2|CHD2_HUMAN Isoform 2 of Chromodomain-helicase-DNA-binding protein 2 OS=Homo sapiens GN=CHD2;>sp|O14647|CHD2_HUMAN Chromodomain-helicase-DNA-binding protein 2 OS=Homo sapiens GN=CHD2 PE=1 SV=2	17	9	9	9	6	3	6	4	6	4	6	3	6	4	6	4	6	3	6	4	6	4	6.3	6.3	6.3	200.56	1739	1739;1828;181;183;501;514;873;1099;1709;1710;2302;2581;2715;2881;2882;2897;2997	1	29	6	3	6	4	6	4	4.2324e-31	4.7	2	4.7	2.7	4
O14924-4;O14924;O14924-2;O14924-3;B7Z764;Q8WX95;E9PBG5;E9PCG5	O14924-4;O14924;O14924-2;O14924-3;B7Z764;Q8WX95	4;4;3;3;2;2;1;1	4;4;3;3;2;2;1;1	4;4;3;3;2;2;1;1	Regulator of G-protein signaling 12	RGS12	>sp|O14924-4|RGS12_HUMAN Isoform 4 of Regulator of G-protein signaling 12 OS=Homo sapiens GN=RGS12;>sp|O14924|RGS12_HUMAN Regulator of G-protein signaling 12 OS=Homo sapiens GN=RGS12 PE=1 SV=1;>sp|O14924-2|RGS12_HUMAN Isoform 2 of Regulator of G-protein si	8	4	4	4	0	0	0	2	3	3	0	0	0	2	3	3	0	0	0	2	3	3	4.3	4.3	4.3	149.59	1376	1376;1447;789;799;499;555;667;675	1	8				2	3	3	3.3054e-12	0	0	0	1.9	3.3
O14979-3;O14979-2;O14979	O14979-3;O14979-2;O14979	4;4;3	3;3;2	3;3;2	Heterogeneous nuclear ribonucleoprotein D-like	HNRPDL	>sp|O14979-3|HNRDL_HUMAN Isoform 3 of Heterogeneous nuclear ribonucleoprotein D-like OS=Homo sapiens GN=HNRPDL;>sp|O14979-2|HNRDL_HUMAN Isoform 2 of Heterogeneous nuclear ribonucleoprotein D-like OS=Homo sapiens GN=HNRPDL;>sp|O14979|HNRDL_HUMAN Heterogeneo	3	4	3	3	4	4	4	4	4	4	3	3	3	3	3	3	3	3	3	3	3	3	30.3	27	27	27.191	244	244;301;420	1	18	3	3	3	3	3	3	1.341e-28	30.3	30.3	30.3	30.3	30.3
O15020-2;O15020	O15020-2;O15020	2;2	2;2	2;2	Spectrin beta chain, non-erythrocytic 2	SPTBN2	>sp|O15020-2|SPTN2_HUMAN Isoform 2 of Spectrin beta chain, non-erythrocytic 2 OS=Homo sapiens GN=SPTBN2;>sp|O15020|SPTN2_HUMAN Spectrin beta chain, non-erythrocytic 2 OS=Homo sapiens GN=SPTBN2 PE=1 SV=3	2	2	2	2	1	1	2	2	1	0	1	1	2	2	1	0	1	1	2	2	1	0	0.6	0.6	0.6	268.31	2365	2365;2390	1	7	1	1	2	2	1		0.00070876	0.3	0.3	0.6	0.6	0.3
O15021-2;O15021-3;O15021-1;E7EWQ5;J3QT34;O15021;F8WAQ9;H7C1I9;F8WBH1;C9J249;D6RAK1	O15021-2;O15021-3;O15021-1;E7EWQ5;J3QT34;O15021;F8WAQ9;H7C1I9	22;21;21;21;21;21;21;12;2;2;2	22;21;21;21;21;21;21;12;2;2;2	17;16;16;16;16;16;16;12;2;2;2	Microtubule-associated serine/threonine-protein kinase 4	MAST4	>sp|O15021-2|MAST4_HUMAN Isoform 2 of Microtubule-associated serine/threonine-protein kinase 4 OS=Homo sapiens GN=MAST4;>sp|O15021-3|MAST4_HUMAN Isoform 3 of Microtubule-associated serine/threonine-protein kinase 4 OS=Homo sapiens GN=MAST4;>sp|O15021-1|MAS	11	22	22	17	0	0	0	16	13	17	0	0	0	16	13	17	0	0	0	12	9	12	13.3	13.3	10.3	264.76	2429	2429;2434;2444;2444;2623;2626;2626;1680;166;168;350	1	46				16	13	17	2.1839e-138	0	0	0	10	7.5
O15042-2;O15042;E7ET15;C9JB80;O15042-3;H7C4V2;H0Y8D9;E7EW00;C9JDJ7;C9J5L1	O15042-2;O15042;E7ET15;C9JB80;O15042-3	12;12;11;9;9;3;3;2;1;1	12;12;11;9;9;3;3;2;1;1	12;12;11;9;9;3;3;2;1;1	U2 snRNP-associated SURP motif-containing protein	U2SURP	>sp|O15042-2|SR140_HUMAN Isoform 2 of U2 snRNP-associated SURP motif-containing protein OS=Homo sapiens GN=U2SURP;>sp|O15042|SR140_HUMAN U2 snRNP-associated SURP motif-containing protein OS=Homo sapiens GN=U2SURP PE=1 SV=2;>tr|E7ET15|E7ET15_HUMAN U2 snRNP-	10	12	12	12	1	1	0	10	8	6	1	1	0	10	8	6	1	1	0	10	8	6	16.8	16.8	16.8	118.23	1028	1028;1029;1028;488;620;290;439;425;131;161	1	28	1	1		11	8	7	7.0564e-40	1.2	1.2	0	13.7	10.9
O15116;E5RJ47;E5RH18	O15116;E5RJ47;E5RH18	3;2;2	3;2;2	3;2;2	U6 snRNA-associated Sm-like protein LSm1	LSM1	>sp|O15116|LSM1_HUMAN U6 snRNA-associated Sm-like protein LSm1 OS=Homo sapiens GN=LSM1 PE=1 SV=1;>tr|E5RJ47|E5RJ47_HUMAN U6 snRNA-associated Sm-like protein LSm1 OS=Homo sapiens GN=LSM1 PE=2 SV=1;>tr|E5RH18|E5RH18_HUMAN U6 snRNA-associated Sm-like protein	3	3	3	3	0	0	0	3	3	2	0	0	0	3	3	2	0	0	0	3	3	2	30.1	30.1	30.1	15.179	133	133;44;44	1	8				3	3	2	1.2188e-16	0	0	0	30.1	30.1
O15169-2;O15169	O15169-2;O15169	2;2	2;2	2;2	Axin-1	AXIN1	>sp|O15169-2|AXIN1_HUMAN Isoform 2 of Axin-1 OS=Homo sapiens GN=AXIN1;>sp|O15169|AXIN1_HUMAN Axin-1 OS=Homo sapiens GN=AXIN1 PE=1 SV=2	2	2	2	2	0	0	0	1	2	1	0	0	0	1	2	1	0	0	0	1	2	1	4	4	4	91.652	826	826;862	1	4				1	2	1	1.5156e-18	0	0	0	2.3	4
O15213;H0Y6G3	O15213;H0Y6G3	4;2	4;2	2;0	WD repeat-containing protein 46	WDR46	>sp|O15213|WDR46_HUMAN WD repeat-containing protein 46 OS=Homo sapiens GN=WDR46 PE=1 SV=3;>tr|H0Y6G3|H0Y6G3_HUMAN WD repeat-containing protein 46 (Fragment) OS=Homo sapiens GN=WDR46 PE=2 SV=1	2	4	4	2	3	4	3	1	1	0	3	4	3	1	1	0	2	2	1	0	1	0	11.1	11.1	5.4	68.07	610	610;322	1	12	3	4	3	1	1		2.9899e-16	7.7	11.1	8	2.3	3.1
O15235	O15235	4	4	4	28S ribosomal protein S12, mitochondrial	MRPS12	>sp|O15235|RT12_HUMAN 28S ribosomal protein S12, mitochondrial OS=Homo sapiens GN=MRPS12 PE=1 SV=1	1	4	4	4	3	3	3	2	2	1	3	3	3	2	2	1	3	3	3	2	2	1	38.4	38.4	38.4	15.173	138	138	1	14	3	3	3	2	2	1	1.4253e-29	32.6	30.4	30.4	26.1	23.9
O43143	O43143	15	15	14	Putative pre-mRNA-splicing factor ATP-dependent RNA helicase DHX15	DHX15	>sp|O43143|DHX15_HUMAN Putative pre-mRNA-splicing factor ATP-dependent RNA helicase DHX15 OS=Homo sapiens GN=DHX15 PE=1 SV=2	1	15	15	14	4	2	2	11	11	9	4	2	2	11	11	9	3	2	2	10	10	8	20.4	20.4	19.2	90.932	795	795	1	42	4	2	2	13	11	10	3.5264e-59	5.5	3.5	3.5	16.6	16.2
O43290;E9PQI8	O43290	25;3	25;3	25;3	U4/U6.U5 tri-snRNP-associated protein 1	SART1	>sp|O43290|SNUT1_HUMAN U4/U6.U5 tri-snRNP-associated protein 1 OS=Homo sapiens GN=SART1 PE=1 SV=1	2	25	25	25	17	18	15	16	17	13	17	18	15	16	17	13	17	18	15	16	17	13	39	39	39	90.254	800	800;164	1	101	18	19	15	17	18	14	2.5597e-145	25.1	28.2	23.4	27.6	29
O43293;O43293-2;M0QYY8;M0R0D0;Q9UIK4;Q9UIK4-2;E9JGM7	O43293;O43293-2	3;2;1;1;1;1;1	3;2;1;1;1;1;1	3;2;1;1;1;1;1	Death-associated protein kinase 3	DAPK3	>sp|O43293|DAPK3_HUMAN Death-associated protein kinase 3 OS=Homo sapiens GN=DAPK3 PE=1 SV=1;>sp|O43293-2|DAPK3_HUMAN Isoform 2 of Death-associated protein kinase 3 OS=Homo sapiens GN=DAPK3	7	3	3	3	0	0	0	1	1	3	0	0	0	1	1	3	0	0	0	1	1	3	9.3	9.3	9.3	52.535	454	454;322;92;158;370;487;488	1	5				1	1	3	1.6218e-12	0	0	0	2.9	2.9
O43310;O43310-2	O43310;O43310-2	2;2	2;2	2;2	CBP80/20-dependent translation initiation factor	CTIF	>sp|O43310|CTIF_HUMAN CBP80/20-dependent translation initiation factor OS=Homo sapiens GN=CTIF PE=1 SV=1;>sp|O43310-2|CTIF_HUMAN Isoform 2 of CBP80/20-dependent translation initiation factor OS=Homo sapiens GN=CTIF	2	2	2	2	0	0	0	1	1	2	0	0	0	1	1	2	0	0	0	1	1	2	4.7	4.7	4.7	67.586	598	598;600	1	4				1	1	2	4.6689e-06	0	0	0	3	3
O43390;Q2L7G6;E7ETM7	O43390;Q2L7G6;E7ETM7	40;34;24	34;30;20	4;4;4	Heterogeneous nuclear ribonucleoprotein R	HNRNPR	>sp|O43390|HNRPR_HUMAN Heterogeneous nuclear ribonucleoprotein R OS=Homo sapiens GN=HNRNPR PE=1 SV=1;>tr|Q2L7G6|Q2L7G6_HUMAN Heterogeneous nuclear ribonucleoprotein R OS=Homo sapiens GN=HNRNPR PE=2 SV=1;>tr|E7ETM7|E7ETM7_HUMAN Heterogeneous nuclear ribonuc	3	40	34	4	36	34	32	29	28	24	30	28	26	23	22	19	3	3	3	4	4	2	55.1	47.6	4.7	70.942	633	633;595;473	1	228	44	43	47	30	32	32	0	53.6	50.6	50.4	45.8	38.7
O43390-2	O43390-2	38	2	2			>sp|O43390-2|HNRPR_HUMAN Isoform 2 of Heterogeneous nuclear ribonucleoprotein R OS=Homo sapiens GN=HNRNPR	1	38	2	2	35	33	31	26	25	23	2	2	2	1	1	1	2	2	2	1	1	1	55.3	3.5	3.5	71.214	636	636	1	10	3	2	2	1	1	1	0	53.8	50.8	50.6	45.8	38.7
O43709;C9K060;H7C170;H7C0G4;F8WD87;B3KR83;F8WD67;E9PCQ7;O43709-2	O43709;C9K060	5;4;2;1;1;1;1;1;1	5;4;2;1;1;1;1;1;1	5;4;2;1;1;1;1;1;1	Uncharacterized methyltransferase WBSCR22	WBSCR22	>sp|O43709|WBS22_HUMAN Uncharacterized methyltransferase WBSCR22 OS=Homo sapiens GN=WBSCR22 PE=1 SV=2;>tr|C9K060|C9K060_HUMAN Uncharacterized methyltransferase WBSCR22 OS=Homo sapiens GN=WBSCR22 PE=2 SV=1	9	5	5	5	1	1	2	4	4	4	1	1	2	4	4	4	1	1	2	4	4	4	24.2	24.2	24.2	31.88	281	281;298;128;65;100;123;140;140;220	1	19	1	1	2	6	4	5	8.5161e-20	7.8	2.5	10.3	20.3	20.3
O43791;D6RDG8;D6RDV6	O43791	3;1;1	3;1;1	3;1;1	Speckle-type POZ protein	SPOP	>sp|O43791|SPOP_HUMAN Speckle-type POZ protein OS=Homo sapiens GN=SPOP PE=1 SV=1	3	3	3	3	2	1	1	1	0	1	2	1	1	1	0	1	2	1	1	1	0	1	13.4	13.4	13.4	42.132	374	374;238;262	1	6	2	1	1	1		1	1.5678e-07	9.1	3.5	4.3	4.3	0
O43809;H3BND3;H3BV41	O43809;H3BND3	11;6;4	11;6;4	11;6;4	Cleavage and polyadenylation specificity factor subunit 5	NUDT21	>sp|O43809|CPSF5_HUMAN Cleavage and polyadenylation specificity factor subunit 5 OS=Homo sapiens GN=NUDT21 PE=1 SV=1;>tr|H3BND3|H3BND3_HUMAN Cleavage and polyadenylation-specificity factor subunit 5 (Fragment) OS=Homo sapiens GN=NUDT21 PE=2 SV=1	3	11	11	11	1	2	1	10	10	7	1	2	1	10	10	7	1	2	1	10	10	7	61.7	61.7	61.7	26.227	227	227;150;71	1	37	1	2	1	12	12	9	7.9822e-86	12.8	10.1	6.6	58.6	58.6
O43896;I3L1B1;Q9P2P6-3;Q96L93-5;Q96L93-6;Q96L93-4;Q96L93;Q96L93-2;Q9P2P6	O43896	19;2;1;1;1;1;1;1;1	19;2;1;1;1;1;1;1;1	15;2;0;0;0;0;0;0;0	Kinesin-like protein KIF1C	KIF1C	>sp|O43896|KIF1C_HUMAN Kinesin-like protein KIF1C OS=Homo sapiens GN=KIF1C PE=1 SV=3	9	19	19	15	7	5	6	17	12	11	7	5	6	17	12	11	7	5	6	14	9	8	21.1	21.1	17.9	122.95	1103	1103;138;323;1161;1276;1287;1317;1392;4700	1	61	8	6	7	17	12	11	2.2959e-65	7.1	5.5	6.3	17.6	10.8
O60303	O60303	1	1	1	Uncharacterized protein KIAA0556	KIAA0556	>sp|O60303|K0556_HUMAN Uncharacterized protein KIAA0556 OS=Homo sapiens GN=KIAA0556 PE=1 SV=4	1	1	1	1	0	0	0	1	0	0	0	0	0	1	0	0	0	0	0	1	0	0	1.4	1.4	1.4	180.92	1618	1618	1	1				1			0.0046742	0	0	0	1.4	0
O60307	O60307	6	3	3	Microtubule-associated serine/threonine-protein kinase 3	MAST3	>sp|O60307|MAST3_HUMAN Microtubule-associated serine/threonine-protein kinase 3 OS=Homo sapiens GN=MAST3 PE=1 SV=2	1	6	3	3	0	0	0	3	3	4	0	0	0	1	1	2	0	0	0	1	1	2	6.6	3.6	3.6	143.14	1309	1309	1	4				1	1	2	2.6154e-35	0	0	0	4	3.5
O60333-3;O60333-2;O60333;O60333-4;F8W8V9;Q12756;Q12756-3;Q12756-2;H7C0K6	O60333-3	13;6;6;6;5;5;5;5;3	10;3;3;3;2;2;2;2;2	10;3;3;3;2;2;2;2;2			>sp|O60333-3|KIF1B_HUMAN Isoform 3 of Kinesin-like protein KIF1B OS=Homo sapiens GN=KIF1B	9	13	10	10	2	1	2	9	10	3	2	1	2	7	8	1	2	1	2	7	8	1	14.7	12.3	12.3	130.36	1153	1153;1770;1816;1823;1471;1690;1791;1799;227	1	21	2	1	2	7	8	1	2.066e-40	1.9	0.8	2.1	8.9	11.8
O60506;O60506-2;F6UXX1	O60506;O60506-2	43;40;15	43;40;15	2;2;0	Heterogeneous nuclear ribonucleoprotein Q	SYNCRIP	>sp|O60506|HNRPQ_HUMAN Heterogeneous nuclear ribonucleoprotein Q OS=Homo sapiens GN=SYNCRIP PE=1 SV=2;>sp|O60506-2|HNRPQ_HUMAN Isoform 2 of Heterogeneous nuclear ribonucleoprotein Q OS=Homo sapiens GN=SYNCRIP	3	43	43	2	41	43	39	37	36	33	41	43	39	37	36	33	2	2	2	2	2	2	62.8	62.8	7.2	69.602	623	623;588;185	1	342	62	66	56	58	51	49	0	60.2	62.8	55.1	51.7	57.1
O60506-3;O60506-4;O60506-5;H0YAA0	O60506-3;O60506-4;O60506-5	42;39;29;1	1;1;1;1	1;1;1;1			>sp|O60506-3|HNRPQ_HUMAN Isoform 3 of Heterogeneous nuclear ribonucleoprotein Q OS=Homo sapiens GN=SYNCRIP;>sp|O60506-4|HNRPQ_HUMAN Isoform 4 of Heterogeneous nuclear ribonucleoprotein Q OS=Homo sapiens GN=SYNCRIP;>sp|O60506-5|HNRPQ_HUMAN Isoform 5 of Hete	4	42	1	1	40	42	38	36	35	31	1	1	1	1	1	0	1	1	1	1	1	0	63.3	1.8	1.8	62.656	562	562;527;410;97	1	6	1	1	1	1	2		0	60.5	63.3	54.8	51.1	57.1
O60524-4;O60524-3;O60524;G3V5V3;O60524-5;G3V4D9;G3V547;O60524-2	O60524-4;O60524-3;O60524;G3V5V3;O60524-5	11;11;11;10;10;4;2;1	11;11;11;10;10;4;2;1	11;11;11;10;10;4;2;1	Nuclear export mediator factor NEMF	NEMF	>sp|O60524-4|NEMF_HUMAN Isoform 4 of Nuclear export mediator factor NEMF OS=Homo sapiens GN=NEMF;>sp|O60524-3|NEMF_HUMAN Isoform 3 of Nuclear export mediator factor NEMF OS=Homo sapiens GN=NEMF;>sp|O60524|NEMF_HUMAN Nuclear export mediator factor NEMF OS=H	8	11	11	11	0	0	0	10	10	6	0	0	0	10	10	6	0	0	0	10	10	6	13	13	13	118.02	1034	1034;1055;1076;999;1051;178;121;276	1	29				11	11	7	1.1485e-51	0	0	0	12	12
O60563	O60563	2	2	2	Cyclin-T1	CCNT1	>sp|O60563|CCNT1_HUMAN Cyclin-T1 OS=Homo sapiens GN=CCNT1 PE=1 SV=1	1	2	2	2	0	0	0	2	1	1	0	0	0	2	1	1	0	0	0	2	1	1	3.4	3.4	3.4	80.684	726	726	1	4				2	1	1	2.3271e-05	0	0	0	3.4	1.4
O60573;B8ZZL3	O60573;B8ZZL3	11;6	11;6	2;2	Eukaryotic translation initiation factor 4E type 2	EIF4E2	>sp|O60573|IF4E2_HUMAN Eukaryotic translation initiation factor 4E type 2 OS=Homo sapiens GN=EIF4E2 PE=1 SV=1;>tr|B8ZZL3|B8ZZL3_HUMAN Eukaryotic translation initiation factor 4E type 2 OS=Homo sapiens GN=EIF4E2 PE=2 SV=1	2	11	11	2	6	6	5	10	11	9	6	6	5	10	11	9	2	2	2	2	2	2	50.2	50.2	4.1	28.362	245	245;200	1	58	8	8	6	12	14	10	2.7892e-65	31.8	31.8	23.3	43.3	50.2
O60678;O60678-2	O60678;O60678-2	16;13	16;13	16;13	Protein arginine N-methyltransferase 3	PRMT3	>sp|O60678|ANM3_HUMAN Protein arginine N-methyltransferase 3 OS=Homo sapiens GN=PRMT3 PE=1 SV=3;>sp|O60678-2|ANM3_HUMAN Isoform 2 of Protein arginine N-methyltransferase 3 OS=Homo sapiens GN=PRMT3	2	16	16	16	4	6	5	13	13	11	4	6	5	13	13	11	4	6	5	13	13	11	31.3	31.3	31.3	59.875	531	531;469	1	62	4	6	6	17	16	13	4.2086e-66	8.1	12.6	12.4	25	24.9
O60684	O60684	1	1	1	Importin subunit alpha-7	KPNA6	>sp|O60684|IMA7_HUMAN Importin subunit alpha-7 OS=Homo sapiens GN=KPNA6 PE=1 SV=1	1	1	1	1	1	0	0	0	1	0	1	0	0	0	1	0	1	0	0	0	1	0	2.4	2.4	2.4	60.029	536	536	1	2	1				1		0.0039718	2.4	0	0	0	2.4
O60828-5;O60828-4;O60828-2;O60828;O60828-10;O60828-9;O60828-8;O60828-7;O60828-6;H7C053;C9JQA1;O60828-3	O60828-5;O60828-4;O60828-2;O60828;O60828-10;O60828-9;O60828-8;O60828-7;O60828-6;H7C053;C9JQA1;O60828-3	4;4;4;4;2;2;2;2;2;2;2;2	4;4;4;4;2;2;2;2;2;2;2;2	4;4;4;4;2;2;2;2;2;2;2;2	Polyglutamine-binding protein 1	PQBP1	>sp|O60828-5|PQBP1_HUMAN Isoform 5 of Polyglutamine-binding protein 1 OS=Homo sapiens GN=PQBP1;>sp|O60828-4|PQBP1_HUMAN Isoform 4 of Polyglutamine-binding protein 1 OS=Homo sapiens GN=PQBP1;>sp|O60828-2|PQBP1_HUMAN Isoform 2 of Polyglutamine-binding protei	12	4	4	4	0	0	0	2	3	4	0	0	0	2	3	4	0	0	0	2	3	4	47.3	47.3	47.3	18.706	165	165;170;264;265;60;67;73;128;149;150;213;224	1	9				2	3	4	3.4643e-09	0	0	0	26.1	31.5
O60832;O60832-2;C9IYT0;H7C0M1;H7C2Q9;H7C2Q2;H7BZF2	O60832;O60832-2;C9IYT0;H7C0M1	22;18;15;12;7;5;3	22;18;15;12;7;5;3	22;18;15;12;7;5;3	H/ACA ribonucleoprotein complex subunit 4	DKC1	>sp|O60832|DKC1_HUMAN H/ACA ribonucleoprotein complex subunit 4 OS=Homo sapiens GN=DKC1 PE=1 SV=3;>sp|O60832-2|DKC1_HUMAN Isoform 3 of H/ACA ribonucleoprotein complex subunit 4 OS=Homo sapiens GN=DKC1;>tr|C9IYT0|C9IYT0_HUMAN H/ACA ribonucleoprotein complex	7	22	22	22	16	17	16	17	17	13	16	17	16	17	17	13	16	17	16	17	17	13	47.7	47.7	47.7	57.673	514	514;420;259;229;169;208;76	1	120	21	22	20	20	21	16	2.4141e-154	40.5	43	39.7	39.3	42.8
O60841	O60841	21	21	21	Eukaryotic translation initiation factor 5B	EIF5B	>sp|O60841|IF2P_HUMAN Eukaryotic translation initiation factor 5B OS=Homo sapiens GN=EIF5B PE=1 SV=4	1	21	21	21	1	1	0	18	18	14	1	1	0	18	18	14	1	1	0	18	18	14	24.8	24.8	24.8	138.83	1220	1220	1	57	1	1		19	21	15	1.2063e-134	1.7	1.7	0	23.1	23.1
O60869-2;O60869	O60869-2;O60869	3;3	3;3	3;3	Endothelial differentiation-related factor 1	EDF1	>sp|O60869-2|EDF1_HUMAN Isoform 2 of Endothelial differentiation-related factor 1 OS=Homo sapiens GN=EDF1;>sp|O60869|EDF1_HUMAN Endothelial differentiation-related factor 1 OS=Homo sapiens GN=EDF1 PE=1 SV=1	2	3	3	3	2	2	3	3	3	1	2	2	3	3	3	1	2	2	3	3	3	1	25.2	25.2	25.2	15.48	139	139;148	1	14	2	2	3	3	3	1	1.3949e-24	19.4	14.4	25.2	25.2	25.2
O75051	O75051	1	1	1	Plexin-A2	PLXNA2	>sp|O75051|PLXA2_HUMAN Plexin-A2 OS=Homo sapiens GN=PLXNA2 PE=1 SV=4	1	1	1	1	1	1	1	1	1	1	1	1	1	1	1	1	1	1	1	1	1	1	0.5	0.5	0.5	211.1	1894	1894	1	6	1	1	1	1	1	1	0.002483	0.5	0.5	0.5	0.5	0.5
O75319;H7C0E6;O75319-2;C9JGC8;C9JYA6	O75319;H7C0E6;O75319-2;C9JGC8;C9JYA6	4;2;2;2;2	4;2;2;2;2	4;2;2;2;2	RNA/RNP complex-1-interacting phosphatase	DUSP11	>sp|O75319|DUS11_HUMAN RNA/RNP complex-1-interacting phosphatase OS=Homo sapiens GN=DUSP11 PE=1 SV=1;>tr|H7C0E6|H7C0E6_HUMAN RNA/RNP complex-1-interacting phosphatase (Fragment) OS=Homo sapiens GN=DUSP11 PE=2 SV=1;>sp|O75319-2|DUS11_HUMAN Isoform 2 of RNA/	5	4	4	4	1	2	3	0	0	0	1	2	3	0	0	0	1	2	3	0	0	0	16.1	16.1	16.1	38.938	330	330;150;226;226;273	1	6	1	2	3				1.5386e-09	2.4	7.3	11.2	0	0
O75394	O75394	1	1	1	39S ribosomal protein L33, mitochondrial	MRPL33	>sp|O75394|RM33_HUMAN 39S ribosomal protein L33, mitochondrial OS=Homo sapiens GN=MRPL33 PE=1 SV=1	1	1	1	1	1	1	1	1	0	0	1	1	1	1	0	0	1	1	1	1	0	0	16.9	16.9	16.9	7.6191	65	65	1	4	1	1	1	1			2.9135e-05	16.9	16.9	16.9	16.9	0
O75400-2;O75400-3;O75400	O75400-2;O75400-3;O75400	2;2;2	2;2;2	2;2;2	Pre-mRNA-processing factor 40 homolog A	PRPF40A	>sp|O75400-2|PR40A_HUMAN Isoform 2 of Pre-mRNA-processing factor 40 homolog A OS=Homo sapiens GN=PRPF40A;>sp|O75400-3|PR40A_HUMAN Isoform 3 of Pre-mRNA-processing factor 40 homolog A OS=Homo sapiens GN=PRPF40A;>sp|O75400|PR40A_HUMAN Pre-mRNA-processing fac	3	2	2	2	0	0	0	2	2	1	0	0	0	2	2	1	0	0	0	2	2	1	2.6	2.6	2.6	105.93	930	930;939;957	1	5				2	2	1	0.00030808	0	0	0	2.6	2.6
O75420	O75420	13	13	13	PERQ amino acid-rich with GYF domain-containing protein 1	GIGYF1	>sp|O75420|PERQ1_HUMAN PERQ amino acid-rich with GYF domain-containing protein 1 OS=Homo sapiens GN=GIGYF1 PE=1 SV=2	1	13	13	13	1	1	1	11	9	11	1	1	1	11	9	11	1	1	1	11	9	11	24.6	24.6	24.6	114.6	1035	1035	1	38	1	1	1	12	10	13	5.2253e-95	1.3	1.3	1.3	22	17.5
O75449;B7ZBC8;O75449-2;Q9BW62	O75449	3;1;1;1	3;1;1;1	3;1;1;1	Katanin p60 ATPase-containing subunit A1	KATNA1	>sp|O75449|KTNA1_HUMAN Katanin p60 ATPase-containing subunit A1 OS=Homo sapiens GN=KATNA1 PE=1 SV=1	4	3	3	3	0	0	0	1	3	0	0	0	0	1	3	0	0	0	0	1	3	0	6.1	6.1	6.1	55.964	491	491;280;311;490	1	4				1	3		1.8318e-06	0	0	0	2.9	6.1
O75475-3;O75475-2;O75475	O75475-3;O75475-2;O75475	3;3;3	3;3;3	3;3;3	PC4 and SFRS1-interacting protein	PSIP1	>sp|O75475-3|PSIP1_HUMAN Isoform 3 of PC4 and SFRS1-interacting protein OS=Homo sapiens GN=PSIP1;>sp|O75475-2|PSIP1_HUMAN Isoform 2 of PC4 and SFRS1-interacting protein OS=Homo sapiens GN=PSIP1;>sp|O75475|PSIP1_HUMAN PC4 and SFRS1-interacting protein OS=Ho	3	3	3	3	1	1	1	3	1	1	1	1	1	3	1	1	1	1	1	3	1	1	10.9	10.9	10.9	37.267	329	329;333;530	1	8	1	1	1	3	1	1	3.9751e-17	5.2	5.2	5.2	10.9	5.2
O75494-5;Q5JRI1;O75494-4;Q5JRI3;O75494-3;O75494-2;O75494;Q8WXF0	O75494-5;Q5JRI1;O75494-4;Q5JRI3;O75494-3;O75494-2;O75494	4;4;4;4;4;4;4;1	4;4;4;4;4;4;4;1	4;4;4;4;4;4;4;1	Serine/arginine-rich splicing factor 10	SRSF10	>sp|O75494-5|SRS10_HUMAN Isoform 5 of Serine/arginine-rich splicing factor 10 OS=Homo sapiens GN=SRSF10;>tr|Q5JRI1|Q5JRI1_HUMAN Serine/arginine-rich-splicing factor 10 OS=Homo sapiens GN=SRSF10 PE=2 SV=1;>sp|O75494-4|SRS10_HUMAN Isoform 4 of Serine/arginin	8	4	4	4	1	3	1	3	2	1	1	3	1	3	2	1	1	3	1	3	2	1	30.9	30.9	30.9	20.117	165	165;172;173;182;183;261;262;261	1	11	1	3	1	3	2	1	8.2695e-14	9.7	30.9	9.7	23.6	16.4
O75525-2;O75525;E5RJZ9;E5RG12;H0YAQ3;H0YAQ1;E5RHD3	O75525-2;O75525;E5RJZ9;E5RG12;H0YAQ3	10;10;6;5;5;4;1	9;9;6;5;5;4;1	9;9;6;5;5;4;1	KH domain-containing, RNA-binding, signal transduction-associated protein 3	KHDRBS3	>sp|O75525-2|KHDR3_HUMAN Isoform 2 of KH domain-containing, RNA-binding, signal transduction-associated protein 3 OS=Homo sapiens GN=KHDRBS3;>sp|O75525|KHDR3_HUMAN KH domain-containing, RNA-binding, signal transduction-associated protein 3 OS=Homo sapiens	7	10	9	9	9	9	7	5	5	5	8	8	6	4	4	4	8	8	6	4	4	4	36.2	36.2	36.2	30.249	271	271;346;265;161;196;195;119	1	34	8	8	6	4	4	4	2.6648e-28	33.2	33.2	29.5	22.1	23.6
O75533;H7C341	O75533	19;3	19;3	19;3	Splicing factor 3B subunit 1	SF3B1	>sp|O75533|SF3B1_HUMAN Splicing factor 3B subunit 1 OS=Homo sapiens GN=SF3B1 PE=1 SV=3	2	19	19	19	2	1	1	17	15	9	2	1	1	17	15	9	2	1	1	17	15	9	23.3	23.3	23.3	145.83	1304	1304;241	1	53	2	1	1	21	17	11	1.3385e-92	1.9	1.2	1.2	21.8	19.7
O75643;O75643-2;C9JAQ9	O75643;O75643-2;C9JAQ9	2;1;1	2;1;1	2;1;1	U5 small nuclear ribonucleoprotein 200 kDa helicase	SNRNP200	>sp|O75643|U520_HUMAN U5 small nuclear ribonucleoprotein 200 kDa helicase OS=Homo sapiens GN=SNRNP200 PE=1 SV=2;>sp|O75643-2|U520_HUMAN Isoform 2 of U5 small nuclear ribonucleoprotein 200 kDa helicase OS=Homo sapiens GN=SNRNP200;>tr|C9JAQ9|C9JAQ9_HUMAN U5	3	2	2	2	0	0	0	2	1	0	0	0	0	2	1	0	0	0	0	2	1	0	1.6	1.6	1.6	244.5	2136	2136;625;625	1	3				2	1		1.6195e-08	0	0	0	1.6	0.7
O75821;K7EP16;K7ER90;K7EL20;K7ENA8	O75821;K7EP16;K7ER90;K7EL20;K7ENA8	2;1;1;1;1	2;1;1;1;1	2;1;1;1;1	Eukaryotic translation initiation factor 3 subunit G	EIF3G	>sp|O75821|EIF3G_HUMAN Eukaryotic translation initiation factor 3 subunit G OS=Homo sapiens GN=EIF3G PE=1 SV=2;>tr|K7EP16|K7EP16_HUMAN Eukaryotic translation initiation factor 3 subunit G (Fragment) OS=Homo sapiens GN=EIF3G PE=4 SV=1;>tr|K7ER90|K7ER90_HUMA	5	2	2	2	0	0	0	1	2	1	0	0	0	1	2	1	0	0	0	1	2	1	9.1	9.1	9.1	35.611	320	320;118;227;263;289	1	4				1	2	1	8.5783e-07	0	0	0	5	9.1
O75909;O75909-4;G3V2Q3;O75909-2;O75909-1;G3V5E1	O75909;O75909-4;G3V2Q3;O75909-2;O75909-1;G3V5E1	2;2;1;1;1;1	2;2;1;1;1;1	2;2;1;1;1;1	Cyclin-K	CCNK	>sp|O75909|CCNK_HUMAN Cyclin-K OS=Homo sapiens GN=CCNK PE=1 SV=2;>sp|O75909-4|CCNK_HUMAN Isoform 4 of Cyclin-K OS=Homo sapiens GN=CCNK;>tr|G3V2Q3|G3V2Q3_HUMAN Cyclin-K (Fragment) OS=Homo sapiens GN=CCNK PE=2 SV=1;>sp|O75909-2|CCNK_HUMAN Isoform 2 of Cyclin	6	2	2	2	0	0	0	2	2	1	0	0	0	2	2	1	0	0	0	2	2	1	6.6	6.6	6.6	64.239	580	580;600;227;354;357;378	1	5				2	2	1	3.4785e-05	0	0	0	6.6	6.6
Q68DB1;O94776	Q68DB1;O94776	1;1	1;1	1;1	Metastasis-associated protein MTA2	DKFZp686F2281;MTA2	>tr|Q68DB1|Q68DB1_HUMAN Metastasis-associated protein MTA2 OS=Homo sapiens GN=DKFZp686F2281 PE=2 SV=1;>sp|O94776|MTA2_HUMAN Metastasis-associated protein MTA2 OS=Homo sapiens GN=MTA2 PE=1 SV=1	2	1	1	1	1	0	1	0	1	0	1	0	1	0	1	0	1	0	1	0	1	0	2.2	2.2	2.2	55.036	495	495;668	1	3	1		1		1		0.0032946	2.2	0	2.2	0	2.2
O94929-2;O94929-3;O94929;O94929-4;D6RHE7	O94929-2;O94929-3;O94929;O94929-4	7;7;7;4;2	7;7;7;4;2	7;7;7;4;2	Actin-binding LIM protein 3	ABLIM3	>sp|O94929-2|ABLM3_HUMAN Isoform 2 of Actin-binding LIM protein 3 OS=Homo sapiens GN=ABLIM3;>sp|O94929-3|ABLM3_HUMAN Isoform 3 of Actin-binding LIM protein 3 OS=Homo sapiens GN=ABLIM3;>sp|O94929|ABLM3_HUMAN Actin-binding LIM protein 3 OS=Homo sapiens GN=AB	5	7	7	7	0	0	0	6	4	4	0	0	0	6	4	4	0	0	0	6	4	4	19.3	19.3	19.3	61.57	544	544;588;683;169;151	1	15				6	4	5	8.5811e-37	0	0	0	16.9	11.9
O94964-2;O94964;I3L0I1;H0YDM2;O94964-4;O94964-3	O94964-2;O94964;I3L0I1;H0YDM2;O94964-4	34;32;27;27;24;8	33;31;26;26;23;8	33;31;26;26;23;8	Protein SOGA1;N-terminal form;C-terminal 80 kDa form	SOGA1	>sp|O94964-2|SOGA1_HUMAN Isoform 2 of Protein SOGA1 OS=Homo sapiens GN=SOGA1;>sp|O94964|SOGA1_HUMAN Protein SOGA1 OS=Homo sapiens GN=SOGA1 PE=1 SV=2;>tr|I3L0I1|I3L0I1_HUMAN C-terminal 80 kDa form OS=Homo sapiens GN=SOGA1 PE=2 SV=1;>tr|H0YDM2|H0YDM2_HUMAN C	6	34	33	33	6	4	4	28	26	15	5	4	4	27	25	15	5	4	4	27	25	15	26.6	26.1	26.1	183.86	1661	1661;1423;1264;1275;1016;518	1	80	5	4	4	27	25	15	3.7035e-158	3.9	3	2.8	21.4	20.2
O95084;B4E2J3;E9PRR2	O95084;B4E2J3	5;4;1	5;4;1	5;4;1	Serine protease 23	PRSS23	>sp|O95084|PRS23_HUMAN Serine protease 23 OS=Homo sapiens GN=PRSS23 PE=1 SV=1;>tr|B4E2J3|B4E2J3_HUMAN Serine protease 23 OS=Homo sapiens GN=PRSS23 PE=2 SV=1	3	5	5	5	4	4	4	3	4	3	4	4	4	3	4	3	4	4	4	3	4	3	19.8	19.8	19.8	43.001	383	383;351;154	1	22	4	4	4	3	4	3	7.669e-23	15.4	14.1	18.3	13.8	18.3
O95248-4;O95248;G5E933;H0Y5W8;Q86WG5	O95248-4;O95248;G5E933	39;37;37;8;1	39;37;37;8;1	39;37;37;8;1	Myotubularin-related protein 5	SBF1	>sp|O95248-4|MTMR5_HUMAN Isoform 4 of Myotubularin-related protein 5 OS=Homo sapiens GN=SBF1;>sp|O95248|MTMR5_HUMAN Myotubularin-related protein 5 OS=Homo sapiens GN=SBF1 PE=1 SV=3;>tr|G5E933|G5E933_HUMAN Myotubularin-related protein 5 OS=Homo sapiens GN=S	5	39	39	39	0	0	0	32	31	23	0	0	0	32	31	23	0	0	0	32	31	23	27.8	27.8	27.8	211.05	1893	1893;1867;1868;415;1849	1	100				37	36	27	2.3158e-163	0	0	0	23.2	22.3
O95425-2;F5H2Q5;F5GXV0	O95425-2	10;4;3	10;4;3	1;0;0			>sp|O95425-2|SVIL_HUMAN Isoform 2 of Supervillin OS=Homo sapiens GN=SVIL	3	10	10	1	0	0	0	7	9	6	0	0	0	7	9	6	0	0	0	0	1	1	8.7	8.7	1.3	200.84	1788	1788;1128;585	1	22				7	9	6	4.2611e-45	0	0	0	5.8	7.7
O95503;B0QXZ6	O95503;B0QXZ6	8;7	8;7	7;6	Chromobox protein homolog 6	CBX6	>sp|O95503|CBX6_HUMAN Chromobox protein homolog 6 OS=Homo sapiens GN=CBX6 PE=1 SV=1;>tr|B0QXZ6|B0QXZ6_HUMAN Chromobox protein homolog 6 OS=Homo sapiens GN=CBX6 PE=4 SV=1	2	8	8	7	5	6	2	2	3	0	5	6	2	2	3	0	5	6	2	1	2	0	28.4	28.4	26.2	43.898	412	412;394	1	18	5	6	2	2	3		2.5201e-19	17	24	5.3	5.6	10.7
O95639;H7C419;O95639-3;O95639-2;B7Z7B0;C9JEV9;C9K0K2;H7C016	O95639;H7C419;O95639-3;O95639-2;B7Z7B0;C9JEV9	7;5;5;5;4;4;1;1	7;5;5;5;4;4;1;1	7;5;5;5;4;4;1;1	Cleavage and polyadenylation specificity factor subunit 4	CPSF4	>sp|O95639|CPSF4_HUMAN Cleavage and polyadenylation specificity factor subunit 4 OS=Homo sapiens GN=CPSF4 PE=1 SV=1;>tr|H7C419|H7C419_HUMAN Cleavage and polyadenylation-specificity factor subunit 4 (Fragment) OS=Homo sapiens GN=CPSF4 PE=4 SV=1;>sp|O95639-3	8	7	7	7	6	6	6	3	3	4	6	6	6	3	3	4	6	6	6	3	3	4	38.3	38.3	38.3	30.255	269	269;193;243;244;191;211;112;229	1	38	8	8	8	4	4	6	9.7573e-42	33.8	33.8	34.9	19.3	21.6
Q5JW30;O95793-2;O95793;O95793-3;Q5JW28;F6UDC6	Q5JW30;O95793-2;O95793;O95793-3	8;8;8;7;3;1	8;8;8;7;3;1	8;8;8;7;3;1	Double-stranded RNA-binding protein Staufen homolog 1	STAU1	>tr|Q5JW30|Q5JW30_HUMAN Double-stranded RNA-binding protein Staufen homolog 1 OS=Homo sapiens GN=STAU1 PE=4 SV=1;>sp|O95793-2|STAU1_HUMAN Isoform Short of Double-stranded RNA-binding protein Staufen homolog 1 OS=Homo sapiens GN=STAU1;>sp|O95793|STAU1_HUMAN	6	8	8	8	4	4	4	8	8	5	4	4	4	8	8	5	4	4	4	8	8	5	24.5	24.5	24.5	54.708	494	494;496;577;502;199;129	1	35	4	4	4	10	8	5	9.0709e-58	10.7	10.7	10.7	24.5	24.5
O95816;B4DXE2	O95816;B4DXE2	2;1	2;1	2;1	BAG family molecular chaperone regulator 2	BAG2	>sp|O95816|BAG2_HUMAN BAG family molecular chaperone regulator 2 OS=Homo sapiens GN=BAG2 PE=1 SV=1;>tr|B4DXE2|B4DXE2_HUMAN BAG family molecular chaperone regulator 2 OS=Homo sapiens GN=BAG2 PE=2 SV=1	2	2	2	2	1	0	0	2	2	2	1	0	0	2	2	2	1	0	0	2	2	2	18	18	18	23.772	211	211;178	1	7	1			2	2	2	1.2237e-66	12.8	0	0	18	18
O95985-3;O95985-2;O95985;H0Y6W0;E7EWY2;H7C4B0;C9JEI7;C9JKE2;C9JT00;F2Z2A5;C9JF56;C9JTQ7;C9JHR0;C9JEQ1;C9J9X4;H7BZN5;B4DK80;Q13472-2;Q13472	O95985-3;O95985-2;O95985;H0Y6W0	17;17;17;15;8;4;3;2;2;2;1;1;1;1;1;1;1;1;1	17;17;17;15;8;4;3;2;2;2;1;1;1;1;1;1;1;1;1	17;17;17;15;8;4;3;2;2;2;1;1;1;1;1;1;1;1;1	DNA topoisomerase 3-beta-1;DNA topoisomerase	TOP3B	>sp|O95985-3|TOP3B_HUMAN Isoform 3 of DNA topoisomerase 3-beta-1 OS=Homo sapiens GN=TOP3B;>sp|O95985-2|TOP3B_HUMAN Isoform 2 of DNA topoisomerase 3-beta-1 OS=Homo sapiens GN=TOP3B;>sp|O95985|TOP3B_HUMAN DNA topoisomerase 3-beta-1 OS=Homo sapiens GN=TOP3B P	19	17	17	17	9	11	5	14	13	10	9	11	5	14	13	10	9	11	5	14	13	10	28.4	28.4	28.4	79.838	707	707;730;862;525;282;168;246;121;122;129;21;42;47;60;61;384;906;976;1001	1	63	9	11	5	14	14	10	3.3576e-62	13.6	17.8	8.6	25.2	23.5
O96013;O96013-2;O96013-4;O96013-3;M0R2X4;M0R3G6;M0R0L9;M0R1R1	O96013;O96013-2;O96013-4;O96013-3	7;6;6;5;3;2;2;1	7;6;6;5;3;2;2;1	7;6;6;5;3;2;2;1	Serine/threonine-protein kinase PAK 4	PAK4	>sp|O96013|PAK4_HUMAN Serine/threonine-protein kinase PAK 4 OS=Homo sapiens GN=PAK4 PE=1 SV=1;>sp|O96013-2|PAK4_HUMAN Isoform 2 of Serine/threonine-protein kinase PAK 4 OS=Homo sapiens GN=PAK4;>sp|O96013-4|PAK4_HUMAN Isoform 4 of Serine/threonine-protein k	8	7	7	7	0	0	0	7	5	4	0	0	0	7	5	4	0	0	0	7	5	4	15.1	15.1	15.1	64.071	591	591;426;501;438;131;93;182;149	1	21				9	7	5	8.8967e-32	0	0	0	15.1	10.8
P00750-3;P00750;P00750-4;B4DNJ1;B4DN26;E7ESF4;H0YBH9;E5RHG4;E5RGA1;P00750-2;K4DI88	P00750-3;P00750;P00750-4;B4DNJ1;B4DN26;E7ESF4	7;7;6;6;6;6;1;1;1;1;1	7;7;6;6;6;6;1;1;1;1;1	7;7;6;6;6;6;1;1;1;1;1	Tissue-type plasminogen activator;Tissue-type plasminogen activator chain A;Tissue-type plasminogen activator chain B	PLAT	>sp|P00750-3|TPA_HUMAN Isoform 3 of Tissue-type plasminogen activator OS=Homo sapiens GN=PLAT;>sp|P00750|TPA_HUMAN Tissue-type plasminogen activator OS=Homo sapiens GN=PLAT PE=1 SV=1;>sp|P00750-4|TPA_HUMAN Isoform 4 of Tissue-type plasminogen activator OS=	11	7	7	7	1	4	2	7	6	3	1	4	2	7	6	3	1	4	2	7	6	3	16.7	16.7	16.7	57.37	516	516;562;395;436;473;499;96;157;178;291;293	1	23	1	4	2	7	6	3	1.4551e-27	4.3	12.4	5.8	16.7	14
P01116-2;P01116;P01111;P01112-2;P01112	P01116-2;P01116;P01111	4;3;2;1;1	4;3;2;1;1	4;3;2;1;1	GTPase KRas;GTPase KRas, N-terminally processed;GTPase NRas	KRAS;NRAS	>sp|P01116-2|RASK_HUMAN Isoform 2B of GTPase KRas OS=Homo sapiens GN=KRAS;>sp|P01116|RASK_HUMAN GTPase KRas OS=Homo sapiens GN=KRAS PE=1 SV=1;>sp|P01111|RASN_HUMAN GTPase NRas OS=Homo sapiens GN=NRAS PE=1 SV=1	5	4	4	4	2	3	1	0	1	0	2	3	1	0	1	0	2	3	1	0	1	0	34.6	34.6	34.6	21.424	188	188;189;189;170;189	1	7	2	3	1		1		1.1106e-10	14.4	28.2	6.4	0	6.4
P01765;P01763;P01767;P01779;P01781;P01776;P01764;P01774;P01766;P01771;P01768;P01762;P01772	P01765;P01763;P01767;P01779;P01781;P01776;P01764;P01774;P01766;P01771;P01768;P01762;P01772	2;1;1;1;1;1;1;1;1;1;1;1;1	2;1;1;1;1;1;1;1;1;1;1;1;1	2;1;1;1;1;1;1;1;1;1;1;1;1	Ig heavy chain V-III region TIL;Ig heavy chain V-III region WEA;Ig heavy chain V-III region BUT;Ig heavy chain V-III region TUR;Ig heavy chain V-III region GAL;Ig heavy chain V-III region WAS;Ig heavy chain V-III region VH26;Ig heavy chain V-III region POM;Ig heavy chain V-III region BRO;Ig heavy chain V-III region HIL;Ig heavy chain V-III region CAM;Ig heavy chain V-III region TRO;Ig heavy chain…		>sp|P01765|HV304_HUMAN Ig heavy chain V-III region TIL OS=Homo sapiens PE=1 SV=1;>sp|P01763|HV302_HUMAN Ig heavy chain V-III region WEA OS=Homo sapiens PE=1 SV=1;>sp|P01767|HV306_HUMAN Ig heavy chain V-III region BUT OS=Homo sapiens PE=1 SV=1;>sp|P01779|HV	13	2	2	2	2	2	2	2	2	1	2	2	2	2	2	1	2	2	2	2	2	1	22.6	22.6	22.6	11.612	115	115;114;115;116;116;117;117;119;120;121;122;122;126	1	214	26	26	39	44	43	36	1.5089e-13	22.6	22.6	22.6	22.6	22.6
P04040	P04040	2	2	2	Catalase	CAT	>sp|P04040|CATA_HUMAN Catalase OS=Homo sapiens GN=CAT PE=1 SV=3	1	2	2	2	1	1	1	0	1	0	1	1	1	0	1	0	1	1	1	0	1	0	4.7	4.7	4.7	59.755	527	527	1	4	1	1	1		1		0.0010188	2.5	2.5	2.5	0	2.3
P04259	P04259	28	14	1	Keratin, type II cytoskeletal 6B	KRT6B	>sp|P04259|K2C6B_HUMAN Keratin, type II cytoskeletal 6B OS=Homo sapiens GN=KRT6B PE=1 SV=5	1	28	14	1	24	25	26	26	25	19	10	11	12	13	12	6	1	1	1	1	1	0	49.3	29.4	1.6	60.066	564	564	1	74	13	14	14	14	13	6	2.0583e-303	44.5	44.9	47.9	45.2	45.2
P04264;CON__P04264	P04264;CON__P04264	49;47	49;47	36;34	Keratin, type II cytoskeletal 1	KRT1	>sp|P04264|K2C1_HUMAN Keratin, type II cytoskeletal 1 OS=Homo sapiens GN=KRT1 PE=1 SV=6;>P04264 SWISS-PROT:P04264 Tax_Id=9606 Gene_Symbol=KRT1 Keratin, type II cytoskeletal 1	2	49	49	36	46	48	45	46	43	43	46	48	45	46	43	43	34	35	34	34	33	32	67.7	67.7	58.5	66.038	644	644;644	1	864	144	155	144	167	141	113	0	67.5	67.7	66.8	67.5	65.2
P04406;E7EUT4;E7EUT5	P04406;E7EUT4;E7EUT5	8;7;5	8;7;5	8;7;5	Glyceraldehyde-3-phosphate dehydrogenase	GAPDH	>sp|P04406|G3P_HUMAN Glyceraldehyde-3-phosphate dehydrogenase OS=Homo sapiens GN=GAPDH PE=1 SV=3;>tr|E7EUT4|E7EUT4_HUMAN Glyceraldehyde-3-phosphate dehydrogenase OS=Homo sapiens GN=GAPDH PE=2 SV=1;>tr|E7EUT5|E7EUT5_HUMAN Glyceraldehyde-3-phosphate dehydrog	3	8	8	8	4	6	4	4	5	3	4	6	4	4	5	3	4	6	4	4	5	3	40	40	40	36.053	335	335;293;260	1	28	4	6	4	4	6	4	3.6905e-39	21.2	25.4	21.2	25.4	31.6
P04792;C9J3N8;F8WE04	P04792;C9J3N8;F8WE04	2;1;1	2;1;1	2;1;1	Heat shock protein beta-1	HSPB1	>sp|P04792|HSPB1_HUMAN Heat shock protein beta-1 OS=Homo sapiens GN=HSPB1 PE=1 SV=2;>tr|C9J3N8|C9J3N8_HUMAN Heat shock protein beta-1 OS=Homo sapiens GN=HSPB1 PE=2 SV=1;>tr|F8WE04|F8WE04_HUMAN Heat shock protein beta-1 OS=Homo sapiens GN=HSPB1 PE=2 SV=1	3	2	2	2	0	1	1	1	0	0	0	1	1	1	0	0	0	1	1	1	0	0	16.1	16.1	16.1	22.782	205	205;37;186	1	3		1	1	1			5.3805e-06	0	7.8	7.8	8.3	0
Q93077;Q7L7L0;P04908;A8MQC5	Q93077;Q7L7L0;P04908	6;6;6;1	2;2;2;0	2;2;2;0	Histone H2A type 1-C;Histone H2A type 3;Histone H2A type 1-B/E	HIST1H2AC;HIST3H2A;HIST1H2AB	>sp|Q93077|H2A1C_HUMAN Histone H2A type 1-C OS=Homo sapiens GN=HIST1H2AC PE=1 SV=3;>sp|Q7L7L0|H2A3_HUMAN Histone H2A type 3 OS=Homo sapiens GN=HIST3H2A PE=1 SV=3;>sp|P04908|H2A1B_HUMAN Histone H2A type 1-B/E OS=Homo sapiens GN=HIST1H2AB PE=1 SV=2	4	6	2	2	5	6	4	3	4	3	2	2	1	0	1	0	2	2	1	0	1	0	35.4	13.8	13.8	14.105	130	130;130;130;66	1	7	2	3	1		1		4.8706e-66	35.4	35.4	35.4	26.9	35.4
P05089;P05089-2;P05089-3	P05089;P05089-2;P05089-3	7;7;4	7;7;4	7;7;4	Arginase-1	ARG1	>sp|P05089|ARGI1_HUMAN Arginase-1 OS=Homo sapiens GN=ARG1 PE=1 SV=2;>sp|P05089-2|ARGI1_HUMAN Isoform 2 of Arginase-1 OS=Homo sapiens GN=ARG1;>sp|P05089-3|ARGI1_HUMAN Isoform 3 of Arginase-1 OS=Homo sapiens GN=ARG1	3	7	7	7	6	5	6	4	4	3	6	5	6	4	4	3	6	5	6	4	4	3	29.5	29.5	29.5	34.735	322	322;330;236	1	28	6	5	6	4	4	3	9.7723e-32	26.1	22.7	23.9	19.3	19.3
P05109	P05109	1	1	1	Protein S100-A8;Protein S100-A8, N-terminally processed	S100A8	>sp|P05109|S10A8_HUMAN Protein S100-A8 OS=Homo sapiens GN=S100A8 PE=1 SV=1	1	1	1	1	0	1	1	0	0	0	0	1	1	0	0	0	0	1	1	0	0	0	11.8	11.8	11.8	10.834	93	93	1	2		1	1				0.00085524	0	11.8	11.8	0	0
P05121;P05121-2;C9J272	P05121;P05121-2	5;4;1	5;4;1	5;4;1	Plasminogen activator inhibitor 1	SERPINE1	>sp|P05121|PAI1_HUMAN Plasminogen activator inhibitor 1 OS=Homo sapiens GN=SERPINE1 PE=1 SV=1;>sp|P05121-2|PAI1_HUMAN Isoform 2 of Plasminogen activator inhibitor 1 OS=Homo sapiens GN=SERPINE1	3	5	5	5	0	0	0	3	3	4	0	0	0	3	3	4	0	0	0	3	3	4	20.9	20.9	20.9	45.059	402	402;387;140	1	10				3	3	4	3.8195e-15	0	0	0	11.7	13.2
P05141	P05141	8	2	2	ADP/ATP translocase 2	SLC25A5	>sp|P05141|ADT2_HUMAN ADP/ATP translocase 2 OS=Homo sapiens GN=SLC25A5 PE=1 SV=7	1	8	2	2	6	7	5	6	6	4	2	2	1	1	0	1	2	2	1	1	0	1	25.5	7.4	7.4	32.852	298	298	1	7	2	2	1	1		1	1.1023e-22	19.8	23.2	16.1	20.1	18.1
P05198;H0YJS4;G3V4T5	P05198;H0YJS4;G3V4T5	2;1;1	2;1;1	2;1;1	Eukaryotic translation initiation factor 2 subunit 1	EIF2S1	>sp|P05198|IF2A_HUMAN Eukaryotic translation initiation factor 2 subunit 1 OS=Homo sapiens GN=EIF2S1 PE=1 SV=3;>tr|H0YJS4|H0YJS4_HUMAN Eukaryotic translation initiation factor 2 subunit 1 (Fragment) OS=Homo sapiens GN=EIF2S1 PE=4 SV=1;>tr|G3V4T5|G3V4T5_HUM	3	2	2	2	0	0	0	2	1	1	0	0	0	2	1	1	0	0	0	2	1	1	8.6	8.6	8.6	36.112	315	315;252;273	1	4				2	1	1	2.5448e-07	0	0	0	8.6	4.8
P05204;Q15651-2;Q15651	P05204;Q15651-2;Q15651	3;2;2	3;2;2	3;2;2	Non-histone chromosomal protein HMG-17;High mobility group nucleosome-binding domain-containing protein 3	HMGN2;HMGN3	>sp|P05204|HMGN2_HUMAN Non-histone chromosomal protein HMG-17 OS=Homo sapiens GN=HMGN2 PE=1 SV=3;>sp|Q15651-2|HMGN3_HUMAN Isoform 2 of High mobility group nucleosome-binding domain-containing protein 3 OS=Homo sapiens GN=HMGN3;>sp|Q15651|HMGN3_HUMAN High m	3	3	3	3	2	1	1	1	1	2	2	1	1	1	1	2	2	1	1	1	1	2	43.3	43.3	43.3	9.3926	90	90;77;99	1	12	3	2	1	2	1	3	1.2369e-16	14.4	14.4	14.4	14.4	14.4
P05386	P05386	1	1	1	60S acidic ribosomal protein P1	RPLP1	>sp|P05386|RLA1_HUMAN 60S acidic ribosomal protein P1 OS=Homo sapiens GN=RPLP1 PE=1 SV=1	1	1	1	1	1	1	1	1	1	1	1	1	1	1	1	1	1	1	1	1	1	1	14	14	14	11.514	114	114	1	6	1	1	1	1	1	1	3.4633e-11	14	14	14	14	14
P05387;H0YDD8	P05387;H0YDD8	4;2	4;2	4;2	60S acidic ribosomal protein P2	RPLP2	>sp|P05387|RLA2_HUMAN 60S acidic ribosomal protein P2 OS=Homo sapiens GN=RPLP2 PE=1 SV=1;>tr|H0YDD8|H0YDD8_HUMAN 60S acidic ribosomal protein P2 (Fragment) OS=Homo sapiens GN=RPLP2 PE=4 SV=1	2	4	4	4	3	4	4	4	4	4	3	4	4	4	4	4	3	4	4	4	4	4	69.6	69.6	69.6	11.665	115	115;92	1	28	3	5	5	5	5	5	7.5158e-31	40.9	69.6	69.6	69.6	69.6
P05783;F8VZY9;CON__H-INV:HIT000015463	P05783;F8VZY9	26;24;2	25;23;2	18;16;2	Keratin, type I cytoskeletal 18	KRT18	>sp|P05783|K1C18_HUMAN Keratin, type I cytoskeletal 18 OS=Homo sapiens GN=KRT18 PE=1 SV=2;>tr|F8VZY9|F8VZY9_HUMAN Keratin, type I cytoskeletal 18 OS=Homo sapiens GN=KRT18 PE=2 SV=1	3	26	25	18	21	24	24	18	20	16	20	23	23	17	19	15	13	16	16	13	14	10	64.9	63.3	51.4	48.057	430	430;391;295	1	145	28	29	28	20	23	17	0	54.2	60.2	60.2	54.4	55.6
P06702	P06702	1	1	1	Protein S100-A9	S100A9	>sp|P06702|S10A9_HUMAN Protein S100-A9 OS=Homo sapiens GN=S100A9 PE=1 SV=1	1	1	1	1	1	1	1	1	1	1	1	1	1	1	1	1	1	1	1	1	1	1	13.2	13.2	13.2	13.242	114	114	1	6	1	1	1	1	1	1	1.5899e-06	13.2	13.2	13.2	13.2	13.2
P06733;K7EQF3;K7EN23;F5H1C3;F5H5U1;F5GWQ3;E5RI09;F5GZ30;E5RG95;K7EM90;K7EPM1;K7EKN2;E5RGZ4;F5H0C8;P06733-2;P13929-3;B7Z2X9;P13929-2;P13929;P09104	P06733;K7EQF3;K7EN23;F5H1C3;F5H5U1;F5GWQ3;E5RI09;F5GZ30;E5RG95;K7EM90;K7EPM1;K7EKN2;E5RGZ4;F5H0C8;P06733-2;P13929-3;B7Z2X9;P13929-2;P13929;P09104	2;1;1;1;1;1;1;1;1;1;1;1;1;1;1;1;1;1;1;1	2;1;1;1;1;1;1;1;1;1;1;1;1;1;1;1;1;1;1;1	2;1;1;1;1;1;1;1;1;1;1;1;1;1;1;1;1;1;1;1	Alpha-enolase;Enolase;Beta-enolase;Gamma-enolase	ENO1;ENO2;ENO3	>sp|P06733|ENOA_HUMAN Alpha-enolase OS=Homo sapiens GN=ENO1 PE=1 SV=2;>tr|K7EQF3|K7EQF3_HUMAN Alpha-enolase OS=Homo sapiens GN=ENO1 PE=4 SV=1;>tr|K7EN23|K7EN23_HUMAN Alpha-enolase OS=Homo sapiens GN=ENO1 PE=4 SV=1;>tr|F5H1C3|F5H1C3_HUMAN Gamma-enolase (Fra	20	2	2	2	2	1	1	1	0	1	2	1	1	1	0	1	2	1	1	1	0	1	6.9	6.9	6.9	47.168	434	434;63;87;103;107;125;148;152;154;195;196;212;283;315;341;391;391;406;434;434	1	6	2	1	1	1		1	0.00027788	6.9	2.8	2.8	2.8	0
P06748-2;P06748;E5RI98;P06748-3	P06748-2;P06748;E5RI98;P06748-3	2;2;1;1	2;2;1;1	2;2;1;1	Nucleophosmin	NPM1	>sp|P06748-2|NPM_HUMAN Isoform 2 of Nucleophosmin OS=Homo sapiens GN=NPM1;>sp|P06748|NPM_HUMAN Nucleophosmin OS=Homo sapiens GN=NPM1 PE=1 SV=2;>tr|E5RI98|E5RI98_HUMAN Nucleophosmin (Fragment) OS=Homo sapiens GN=NPM1 PE=2 SV=1;>sp|P06748-3|NPM_HUMAN Isoform	4	2	2	2	1	2	2	0	0	0	1	2	2	0	0	0	1	2	2	0	0	0	13.2	13.2	13.2	29.464	265	265;294;111;259	1	9	2	4	3				3.2342e-09	5.3	13.2	13.2	0	0
Q5VU66;P06753-2;Q5VU59;J3KN67;D6R904;Q5VU61;Q5VU72;P06753-3;Q5VU58;Q5VU63;D6RFM2	Q5VU66;P06753-2;Q5VU59;J3KN67;D6R904;Q5VU61;Q5VU72;P06753-3;Q5VU58	7;7;6;6;5;5;5;5;5;2;1	3;3;3;2;1;3;1;1;1;2;1	3;3;3;2;1;3;1;1;1;2;1		TPM3	>tr|Q5VU66|Q5VU66_HUMAN Tropomyosin alpha-3 chain OS=Homo sapiens GN=TPM3 PE=4 SV=1;>sp|P06753-2|TPM3_HUMAN Isoform 2 of Tropomyosin alpha-3 chain OS=Homo sapiens GN=TPM3;>tr|Q5VU59|Q5VU59_HUMAN Tropomyosin alpha-3 chain OS=Homo sapiens GN=TPM3 PE=3 SV=1;>	11	7	3	3	7	7	6	2	2	3	3	3	2	0	0	1	3	3	2	0	0	1	27	13.3	13.3	28.87	248	248;248;232;285;95;224;247;247;248;158;49	1	9	3	3	2			1	3.5569e-30	27	27	23	5.6	5.6
Q16778;P33778;P23527;P06899;Q8N257;Q96A08;Q6DRA6;Q6DN03	Q16778;P33778;P23527;P06899;Q8N257;Q96A08	5;5;5;5;4;3;1;1	1;1;1;1;1;0;1;1	1;1;1;1;1;0;1;1	Histone H2B type 2-E;Histone H2B type 1-B;Histone H2B type 1-O;Histone H2B type 1-J;Histone H2B type 3-B;Histone H2B type 1-A	HIST2H2BE;HIST1H2BB;HIST1H2BO;HIST1H2BJ;HIST3H2BB;HIST1H2BA	>sp|Q16778|H2B2E_HUMAN Histone H2B type 2-E OS=Homo sapiens GN=HIST2H2BE PE=1 SV=3;>sp|P33778|H2B1B_HUMAN Histone H2B type 1-B OS=Homo sapiens GN=HIST1H2BB PE=1 SV=2;>sp|P23527|H2B1O_HUMAN Histone H2B type 1-O OS=Homo sapiens GN=HIST1H2BO PE=1 SV=3;>sp|P06	8	5	1	1	5	5	5	5	4	2	1	1	1	1	0	0	1	1	1	1	0	0	40.5	7.1	7.1	13.92	126	126;126;126;126;126;127;164;193	1	4	1	1	1	1			5.3856e-99	40.5	40.5	40.5	40.5	33.3
P07199	P07199	3	3	3	Major centromere autoantigen B	CENPB	>sp|P07199|CENPB_HUMAN Major centromere autoantigen B OS=Homo sapiens GN=CENPB PE=1 SV=2	1	3	3	3	0	1	0	2	0	1	0	1	0	2	0	1	0	1	0	2	0	1	5.7	5.7	5.7	65.171	599	599	1	4		1		2		1	2.9234e-11	0	2	0	3.7	0
P07237;I3L398;H0Y3Z3;I3L2P8;F5H8J2;H7BZ94;I3L4M2;I3L3P5;I3L312	P07237;I3L398;H0Y3Z3;I3L2P8;F5H8J2;H7BZ94	3;2;2;2;2;2;1;1;1	3;2;2;2;2;2;1;1;1	3;2;2;2;2;2;1;1;1	Protein disulfide-isomerase	P4HB	>sp|P07237|PDIA1_HUMAN Protein disulfide-isomerase OS=Homo sapiens GN=P4HB PE=1 SV=3;>tr|I3L398|I3L398_HUMAN Protein disulfide-isomerase (Fragment) OS=Homo sapiens GN=P4HB PE=2 SV=1;>tr|H0Y3Z3|H0Y3Z3_HUMAN Protein disulfide-isomerase (Fragment) OS=Homo sap	9	3	3	3	1	2	1	0	1	1	1	2	1	0	1	1	1	2	1	0	1	1	5.5	5.5	5.5	57.116	508	508;200;274;450;451;464;117;156;236	1	6	1	2	1		1	1	1.331e-06	2	3.9	2	0	1.6
P07355;H0YN42;P07355-2;H0YMD0;H0YMU9;A6NMY6;H0YMM1;H0YKS4;H0YKZ7;H0YLV6;H0YMT9;H0YKX9;H0YNP5;H0YM50;H0YKL9;H0YMW4;H0YMD9;H0YKV8;H0YN28;H0YL33;H0YNB8;H0YKN4;H0YNA0;H0YLE2;H0YN52	P07355;H0YN42;P07355-2;H0YMD0;H0YMU9;A6NMY6;H0YMM1;H0YKS4;H0YKZ7;H0YLV6;H0YMT9;H0YKX9;H0YNP5;H0YM50	11;10;10;9;9;9;7;7;6;6;6;6;6;6;5;5;4;4;4;4;3;3;2;1;1	11;10;10;9;9;9;7;7;6;6;6;6;6;6;5;5;4;4;4;4;3;3;2;1;1	11;10;10;9;9;9;7;7;6;6;6;6;6;6;5;5;4;4;4;4;3;3;2;1;1	Annexin A2;Annexin;Putative annexin A2-like protein	ANXA2;ANXA2P2	>sp|P07355|ANXA2_HUMAN Annexin A2 OS=Homo sapiens GN=ANXA2 PE=1 SV=2;>tr|H0YN42|H0YN42_HUMAN Annexin (Fragment) OS=Homo sapiens GN=ANXA2 PE=2 SV=1;>sp|P07355-2|ANXA2_HUMAN Isoform 2 of Annexin A2 OS=Homo sapiens GN=ANXA2;>tr|H0YMD0|H0YMD0_HUMAN Annexin (Fr	25	11	11	11	7	7	7	9	8	5	7	7	7	9	8	5	7	7	7	9	8	5	37.5	37.5	37.5	38.604	339	339;256;357;227;230;339;149;176;119;132;133;134;175;248;110;146;65;81;139;142;47;69;79;45;59	1	44	8	7	7	9	8	5	2.3582e-40	23.3	26.3	26.3	31.3	30.7
P07996;CON__Q28194;A8MZG1;P35442	P07996;CON__Q28194	8;6;1;1	8;6;1;1	8;6;1;1	Thrombospondin-1	THBS1	>sp|P07996|TSP1_HUMAN Thrombospondin-1 OS=Homo sapiens GN=THBS1 PE=1 SV=2;>Q28194 TREMBL:Q28194 (Bos taurus) Thrombospondin-1	4	8	8	8	1	0	0	7	7	3	1	0	0	7	7	3	1	0	0	7	7	3	9.2	9.2	9.2	129.38	1170	1170;1170;94;1172	1	18	1			7	7	3	1.4041e-21	2	0	0	7.9	8.3
P08107;F8VZJ4;P08107-2;E7EP94;E7EP11	P08107;F8VZJ4;P08107-2;E7EP94	8;7;6;4;3	6;5;4;4;2	2;1;1;1;0	Heat shock 70 kDa protein 1A/1B	HSPA1A	>sp|P08107|HSP71_HUMAN Heat shock 70 kDa protein 1A/1B OS=Homo sapiens GN=HSPA1A PE=1 SV=5;>tr|F8VZJ4|F8VZJ4_HUMAN Heat shock 70 kDa protein 1A/1B OS=Homo sapiens GN=HSPA1B PE=3 SV=1;>sp|P08107-2|HSP71_HUMAN Isoform 2 of Heat shock 70 kDa protein 1A/1B OS=	5	8	6	2	6	6	6	8	7	5	4	4	4	6	5	4	1	1	1	2	1	1	19	15.9	6.9	70.051	641	641;618;586;550;232	1	32	5	5	5	7	5	5	1.4975e-30	12	12	12	19	14.5
P08238;P07900;P07900-2;Q86U12;H0Y5S7;H0Y6E4;Q5T9W8;H0Y598;Q14568;Q58FF8	P08238;P07900;P07900-2;Q86U12	4;3;3;2;1;1;1;1;1;1	4;3;3;2;1;1;1;1;1;1	4;3;3;2;1;1;1;1;1;1	Heat shock protein HSP 90-beta;Heat shock protein HSP 90-alpha	HSP90AB1;HSP90AA1	>sp|P08238|HS90B_HUMAN Heat shock protein HSP 90-beta OS=Homo sapiens GN=HSP90AB1 PE=1 SV=4;>sp|P07900|HS90A_HUMAN Heat shock protein HSP 90-alpha OS=Homo sapiens GN=HSP90AA1 PE=1 SV=5;>sp|P07900-2|HS90A_HUMAN Isoform 2 of Heat shock protein HSP 90-alpha O	10	4	4	4	1	2	1	4	2	2	1	2	1	4	2	2	1	2	1	4	2	2	12.3	12.3	12.3	83.263	724	724;732;854;413;142;150;168;171;343;381	1	12	1	2	1	4	2	2	1.4706e-22	4.3	9.1	4.3	12.3	9.1
P08579	P08579	5	3	3	U2 small nuclear ribonucleoprotein B	SNRPB2	>sp|P08579|RU2B_HUMAN U2 small nuclear ribonucleoprotein B OS=Homo sapiens GN=SNRPB2 PE=1 SV=1	1	5	3	3	1	2	1	4	3	2	0	0	0	3	2	1	0	0	0	3	2	1	23.1	18.7	18.7	25.486	225	225	1	6				3	2	1	9.3309e-18	3.6	4.4	3.6	22.2	16.4
P08621;P08621-2;P08621-3;M0QYR1;P08621-4;M0QX04	P08621;P08621-2;P08621-3	21;20;13;9;7;2	21;20;13;9;7;2	21;20;13;9;7;2	U1 small nuclear ribonucleoprotein 70 kDa	SNRNP70	>sp|P08621|RU17_HUMAN U1 small nuclear ribonucleoprotein 70 kDa OS=Homo sapiens GN=SNRNP70 PE=1 SV=2;>sp|P08621-2|RU17_HUMAN Isoform 2 of U1 small nuclear ribonucleoprotein 70 kDa OS=Homo sapiens GN=SNRNP70;>sp|P08621-3|RU17_HUMAN Isoform 3 of U1 small nuc	6	21	21	21	12	10	9	13	17	9	12	10	9	13	17	9	12	10	9	13	17	9	47.6	47.6	47.6	51.556	437	437;428;166;94;341;33	1	94	16	15	13	18	20	12	1.298e-135	37.1	29.3	27	32.5	39.4
P08670;B0YJC4;B0YJC5;Q5JVS8;H7C5W5;P41219;P17661;P41219-2;Q16352;P07197-2;E7EMV2;E7ESP9;P07197;P07196;P12036-2;P12036	P08670;B0YJC4	69;64;29;18;5;5;5;5;2;2;2;2;2;1;1;1	69;64;29;18;5;5;5;5;2;2;2;2;2;1;1;1	67;62;28;18;4;4;4;4;2;2;2;2;2;1;1;1	Vimentin	VIM	>sp|P08670|VIME_HUMAN Vimentin OS=Homo sapiens GN=VIM PE=1 SV=4;>tr|B0YJC4|B0YJC4_HUMAN Vimentin OS=Homo sapiens GN=VIM PE=3 SV=1	16	69	69	67	66	65	63	60	53	49	66	65	63	60	53	49	64	64	62	58	52	48	90.1	90.1	88.4	53.651	466	466;431;228;173;200;470;470;471;499;540;698;877;916;543;963;1026	1	808	155	161	155	127	116	94	0	89.7	87.3	88	87.8	84.8
P0CW22;P08708;H0YN88;H0YK46;H0YN73;H3BNC9	P0CW22;P08708;H0YN88;H0YK46	9;9;7;7;3;2	9;9;7;7;3;2	9;9;7;7;3;2	40S ribosomal protein S17-like;40S ribosomal protein S17	RPS17L;RPS17	>sp|P0CW22|RS17L_HUMAN 40S ribosomal protein S17-like OS=Homo sapiens GN=RPS17L PE=2 SV=1;>sp|P08708|RS17_HUMAN 40S ribosomal protein S17 OS=Homo sapiens GN=RPS17 PE=1 SV=2;>tr|H0YN88|H0YN88_HUMAN 40S ribosomal protein S17 OS=Homo sapiens GN=RPS17L PE=3 SV	6	9	9	9	9	9	7	7	7	7	9	9	7	7	7	7	9	9	7	7	7	7	62.2	62.2	62.2	15.55	135	135;135;136;191;59;293	1	71	16	14	9	12	11	9	2.4843e-151	62.2	62.2	54.8	54.8	52.6
P09012;M0QZG7;M0R221;M0R2B8;M0QXK2;M0R268;M0R0G9	P09012;M0QZG7;M0R221;M0R2B8;M0QXK2;M0R268;M0R0G9	9;8;7;7;6;6;5	9;8;7;7;6;6;5	7;6;5;5;4;4;3	U1 small nuclear ribonucleoprotein A	SNRPA	>sp|P09012|SNRPA_HUMAN U1 small nuclear ribonucleoprotein A OS=Homo sapiens GN=SNRPA PE=1 SV=3;>tr|M0QZG7|M0QZG7_HUMAN U1 small nuclear ribonucleoprotein A (Fragment) OS=Homo sapiens GN=SNRPA PE=4 SV=1;>tr|M0R221|M0R221_HUMAN U1 small nuclear ribonucleopro	7	9	9	7	5	8	6	7	6	5	5	8	6	7	6	5	4	6	5	6	5	4	31.9	31.9	31.2	31.279	282	282;184;142;148;129;256;87	1	42	6	9	7	9	6	5	1.1056e-59	24.8	31.9	28.4	31.2	24.5
P09038-2;P09038-3;P09038-1;P09038	P09038-2;P09038-3;P09038-1;P09038	7;7;7;7	7;7;7;7	7;7;7;7	Fibroblast growth factor 2	FGF2	>sp|P09038-2|FGF2_HUMAN Isoform 3 of Fibroblast growth factor 2 OS=Homo sapiens GN=FGF2;>sp|P09038-3|FGF2_HUMAN Isoform 4 of Fibroblast growth factor 2 OS=Homo sapiens GN=FGF2;>sp|P09038-1|FGF2_HUMAN Isoform 2 of Fibroblast growth factor 2 OS=Homo sapiens	4	7	7	7	5	6	6	4	4	4	5	6	6	4	4	4	5	6	6	4	4	4	29.7	29.7	29.7	17.254	155	155;196;210;288	1	30	5	6	6	4	4	5	1.908e-26	29	29.7	29	24.5	24.5
P09234;Q5TAL2	P09234	5;1	5;1	5;1	U1 small nuclear ribonucleoprotein C	SNRPC	>sp|P09234|RU1C_HUMAN U1 small nuclear ribonucleoprotein C OS=Homo sapiens GN=SNRPC PE=1 SV=1	2	5	5	5	3	4	4	3	4	3	3	4	4	3	4	3	3	4	4	3	4	3	30.2	30.2	30.2	17.394	159	159;118	1	21	3	4	4	3	4	3	1.3056e-71	13.2	24.5	24.5	18.9	18.9
P09661;H0YLR3;H0YMA0;H0YKK0	P09661;H0YLR3;H0YMA0;H0YKK0	4;2;2;2	4;2;2;2	4;2;2;2	U2 small nuclear ribonucleoprotein A	SNRPA1	>sp|P09661|RU2A_HUMAN U2 small nuclear ribonucleoprotein A OS=Homo sapiens GN=SNRPA1 PE=1 SV=2;>tr|H0YLR3|H0YLR3_HUMAN U2 small nuclear ribonucleoprotein A (Fragment) OS=Homo sapiens GN=SNRPA1 PE=2 SV=1;>tr|H0YMA0|H0YMA0_HUMAN U2 small nuclear ribonucleo	4	4	4	4	0	1	1	3	2	3	0	1	1	3	2	3	0	1	1	3	2	3	20.4	20.4	20.4	28.415	255	255;89;142;154	1	10		1	1	3	2	3	1.8394e-25	0	5.5	5.5	12.9	9.8
P09874	P09874	3	3	3	Poly [ADP-ribose] polymerase 1	PARP1	>sp|P09874|PARP1_HUMAN Poly [ADP-ribose] polymerase 1 OS=Homo sapiens GN=PARP1 PE=1 SV=4	1	3	3	3	0	0	0	3	2	2	0	0	0	3	2	2	0	0	0	3	2	2	4.1	4.1	4.1	113.08	1014	1014	1	7				3	2	2	9.0351e-15	0	0	0	4.1	3.2
Q71UI9;P0C0S5;Q71UI9-3;Q71UI9-4;Q71UI9-2;C9J0D1;C9J386	Q71UI9;P0C0S5;Q71UI9-3;Q71UI9-4;Q71UI9-2;C9J0D1;C9J386	5;5;4;4;4;4;3	3;3;3;3;2;2;2	3;3;3;3;2;2;2	Histone H2A.V;Histone H2A.Z;Histone H2A	H2AFV;H2AFZ	>sp|Q71UI9|H2AV_HUMAN Histone H2A.V OS=Homo sapiens GN=H2AFV PE=1 SV=3;>sp|P0C0S5|H2AZ_HUMAN Histone H2A.Z OS=Homo sapiens GN=H2AFZ PE=1 SV=2;>sp|Q71UI9-3|H2AV_HUMAN Isoform 3 of Histone H2A.V OS=Homo sapiens GN=H2AFV;>sp|Q71UI9-4|H2AV_HUMAN Isoform 4 of H	7	5	3	3	3	4	3	5	5	3	1	2	1	3	3	1	1	2	1	3	3	1	31.2	24.2	24.2	13.509	128	128;128;90;102;114;122;76	1	11	1	2	1	3	3	1	9.9687e-28	23.4	31.2	23.4	31.2	31.2
Q99878;Q96KK5;Q9BTM1;Q16777;Q6FI13;P20671;P0C0S8;H0YFX9;Q9BTM1-2	Q99878;Q96KK5;Q9BTM1;Q16777;Q6FI13;P20671;P0C0S8;H0YFX9;Q9BTM1-2	6;6;6;6;6;6;6;5;5	6;6;6;6;6;6;6;5;5	2;2;2;2;2;2;2;2;2	Histone H2A type 1-J;Histone H2A type 1-H;Histone H2A.J;Histone H2A type 2-C;Histone H2A type 2-A;Histone H2A type 1-D;Histone H2A type 1;Histone H2A	HIST1H2AJ;HIST1H2AH;H2AFJ;HIST2H2AC;HIST2H2AA3;HIST1H2AD;HIST1H2AG	>sp|Q99878|H2A1J_HUMAN Histone H2A type 1-J OS=Homo sapiens GN=HIST1H2AJ PE=1 SV=3;>sp|Q96KK5|H2A1H_HUMAN Histone H2A type 1-H OS=Homo sapiens GN=HIST1H2AH PE=1 SV=3;>sp|Q9BTM1|H2AJ_HUMAN Histone H2A.J OS=Homo sapiens GN=H2AFJ PE=1 SV=1;>sp|Q16777|H2A2C_HU	9	6	6	2	5	6	5	4	3	4	5	6	5	4	3	4	2	2	2	1	0	1	35.9	35.9	14.1	13.936	128	128;128;129;129;130;130;130;92;151	1	33	6	7	6	5	4	5	1.3675e-79	35.9	35.9	35.9	35.9	27.3
P0CG12	P0CG12	8	8	8	Chromosome transmission fidelity protein 8 homolog isoform 2	CHTF8	>sp|P0CG12|CTF8A_HUMAN Chromosome transmission fidelity protein 8 homolog isoform 2 OS=Homo sapiens GN=CHTF8 PE=1 SV=1	1	8	8	8	0	1	0	7	6	5	0	1	0	7	6	5	0	1	0	7	6	5	20.8	20.8	20.8	51.391	524	524	1	20		1		7	6	6	1.1485e-32	0	2.1	0	18.1	13.7
P0DI83	P0DI83	3	3	3	Ras-related protein Rab-34, isoform NARR	RAB34	>sp|P0DI83|NARR_HUMAN Ras-related protein Rab-34, isoform NARR OS=Homo sapiens GN=RAB34 PE=1 SV=1	1	3	3	3	2	2	3	2	1	2	2	2	3	2	1	2	2	2	3	2	1	2	21.7	21.7	21.7	21.118	198	198	1	12	2	2	3	2	1	2	5.5449e-13	18.2	18.2	21.7	18.2	9.1
P10398	P10398	1	1	1	Serine/threonine-protein kinase A-Raf	ARAF	>sp|P10398|ARAF_HUMAN Serine/threonine-protein kinase A-Raf OS=Homo sapiens GN=ARAF PE=1 SV=2	1	1	1	1	0	0	0	0	1	0	0	0	0	0	1	0	0	0	0	0	1	0	1.8	1.8	1.8	67.585	606	606	1	1					1		0.0041192	0	0	0	0	1.8
P10412;Q02539;P22492	P10412	11;4;3	11;4;3	2;0;0	Histone H1.4	HIST1H1E	>sp|P10412|H14_HUMAN Histone H1.4 OS=Homo sapiens GN=HIST1H1E PE=1 SV=2	3	11	11	2	9	10	9	9	8	7	9	10	9	9	8	7	1	2	2	2	1	1	30.6	30.6	9.1	21.865	219	219;215;207	1	76	13	14	13	13	14	9	2.6107e-59	29.7	27.4	26.5	26.5	24.7
P11021	P11021	28	28	26	78 kDa glucose-regulated protein	HSPA5	>sp|P11021|GRP78_HUMAN 78 kDa glucose-regulated protein OS=Homo sapiens GN=HSPA5 PE=1 SV=2	1	28	28	26	20	20	21	22	24	16	20	20	21	22	24	16	18	18	19	20	22	15	46.9	46.9	45.9	72.332	654	654	1	146	24	23	24	26	29	20	1.0305e-195	38.2	39.1	38.2	41.6	45.1
P11137-2;P11137-4;P11137-3;P11137	P11137-2;P11137-4;P11137-3;P11137	3;3;3;3	3;3;3;3	3;3;3;3	Microtubule-associated protein 2	MAP2	>sp|P11137-2|MAP2_HUMAN Isoform 2 of Microtubule-associated protein 2 OS=Homo sapiens GN=MAP2;>sp|P11137-4|MAP2_HUMAN Isoform 4 of Microtubule-associated protein 2 OS=Homo sapiens GN=MAP2;>sp|P11137-3|MAP2_HUMAN Isoform 3 of Microtubule-associated protein	4	3	3	3	0	0	0	3	2	0	0	0	0	3	2	0	0	0	0	3	2	0	6.6	6.6	6.6	49.64	471	471;559;1823;1827	1	5				3	2		1.8709e-09	0	0	0	6.6	4.7
P11142;E9PKE3;P11142-2;E9PN89;E9PNE6;E9PLF4;E9PQQ4;E9PQK7;E9PK54;A8K7Q2;E9PPY6;E9PN25;P54652;E9PI65;E9PS65;E9PM13;E9PSH5	P11142;E9PKE3;P11142-2;E9PN89;E9PNE6;E9PLF4	28;27;26;19;18;14;13;13;13;12;11;10;10;9;3;2;1	26;25;24;18;17;12;12;12;12;12;10;9;8;7;3;2;1	23;22;21;16;14;11;11;11;11;10;9;8;5;6;3;2;1	Heat shock cognate 71 kDa protein	HSPA8	>sp|P11142|HSP7C_HUMAN Heat shock cognate 71 kDa protein OS=Homo sapiens GN=HSPA8 PE=1 SV=1;>tr|E9PKE3|E9PKE3_HUMAN Heat shock cognate 71 kDa protein OS=Homo sapiens GN=HSPA8 PE=2 SV=1;>sp|P11142-2|HSP7C_HUMAN Isoform 2 of Heat shock cognate 71 kDa protein	17	28	26	23	22	20	21	22	25	18	20	18	19	20	23	17	17	15	16	17	20	15	46.6	45.5	41.5	70.897	646	646;627;493;312;500;187;171;178;184;410;137;132;639;168;223;151;59	1	138	23	21	22	25	28	19	2.6537e-140	37.8	38.1	37.2	36.2	41.8
P11387;Q969P6-2;Q969P6;E5RIC7;E5RJ95;E5RFS0;E5RJ33;H0YBR3;H0YAR3;H0YC03;E5RGE7;E5RGR4;E5RFE3;E5RGR2	P11387	20;5;5;4;2;2;1;1;1;1;1;1;1;1	20;5;5;4;2;2;1;1;1;1;1;1;1;1	20;5;5;4;2;2;1;1;1;1;1;1;1;1	DNA topoisomerase 1	TOP1	>sp|P11387|TOP1_HUMAN DNA topoisomerase 1 OS=Homo sapiens GN=TOP1 PE=1 SV=2	14	20	20	20	17	11	13	8	11	10	17	11	13	8	11	10	17	11	13	8	11	10	26.8	26.8	26.8	90.725	765	765;503;601;328;201;221;33;49;111;123;134;164;164;167	1	71	17	11	13	8	11	11	5.3693e-82	25.6	17.3	18.7	14	18.4
P11940;E7EQV3;E7ERJ7;P11940-2;Q9H361;H0YBQ4;H0YAR2;H0YBN4;H3BNY3;H0YAP2;H0YB86;H3BPI5;E5RJB9;H0YAS6;H0YB75;E5RGH3;E5RH24;Q4VXU2;H0YAS7;H0YAW6;E5RHG7;Q4VY17;H0YC10;E5RGC4;E5RFD8;Q96DU9;E5RJM8	P11940;E7EQV3;E7ERJ7;P11940-2;Q9H361	45;43;42;41;23;22;22;13;13;11;11;10;9;9;9;8;8;7;6;5;4;4;3;2;2;2;1	45;43;42;41;23;22;22;13;13;11;11;10;9;9;9;8;8;7;6;5;4;4;3;2;2;2;1	30;29;28;26;17;16;14;5;11;11;7;8;3;8;8;3;3;3;5;5;1;3;3;1;1;2;1	Polyadenylate-binding protein 1;Polyadenylate-binding protein 3	PABPC1;PABPC3	>sp|P11940|PABP1_HUMAN Polyadenylate-binding protein 1 OS=Homo sapiens GN=PABPC1 PE=1 SV=2;>tr|E7EQV3|E7EQV3_HUMAN Polyadenylate-binding protein 1 OS=Homo sapiens GN=PABPC1 PE=2 SV=1;>tr|E7ERJ7|E7ERJ7_HUMAN Polyadenylate-binding protein 1 OS=Homo sapiens G	27	45	45	30	41	40	36	35	37	32	41	40	36	35	37	32	26	28	25	25	27	24	71.7	71.7	50.3	70.67	636	636;591;604;547;631;258;284;175;347;131;165;255;129;169;183;108;118;614;136;187;75;330;42;43;61;382;38	1	306	54	52	48	53	54	45	0	69.3	70.8	66.4	60.8	63.4
P12236;I7HJJ0;P12235;Q9H0C2	P12236;I7HJJ0;P12235	10;6;6;2	10;6;6;2	4;2;1;0	ADP/ATP translocase 3;ADP/ATP translocase 1	SLC25A6;SLC25A4	>sp|P12236|ADT3_HUMAN ADP/ATP translocase 3 OS=Homo sapiens GN=SLC25A6 PE=1 SV=4;>tr|I7HJJ0|I7HJJ0_HUMAN ADP/ATP translocase 3 (Fragment) OS=Homo sapiens GN=SLC25A6 PE=4 SV=1;>sp|P12235|ADT1_HUMAN ADP/ATP translocase 1 OS=Homo sapiens GN=SLC25A4 PE=1 SV=4	4	10	10	4	6	7	6	7	8	6	6	7	6	7	8	6	2	2	2	2	2	3	34.6	34.6	16.4	32.866	298	298;158;298;315	1	46	7	8	6	8	10	7	3.8603e-30	22.1	25.5	22.8	24.2	26.5
P13497-4;P13497-5;P13497-2;P13497-6;P13497	P13497-4;P13497-5;P13497-2;P13497-6;P13497	2;2;2;2;2	2;2;2;2;2	2;2;2;2;2	Bone morphogenetic protein 1	BMP1	>sp|P13497-4|BMP1_HUMAN Isoform BMP1-5 of Bone morphogenetic protein 1 OS=Homo sapiens GN=BMP1;>sp|P13497-5|BMP1_HUMAN Isoform BMP1-6 of Bone morphogenetic protein 1 OS=Homo sapiens GN=BMP1;>sp|P13497-2|BMP1_HUMAN Isoform BMP1-1 of Bone morphogenetic prote	5	2	2	2	0	0	0	0	0	2	0	0	0	0	0	2	0	0	0	0	0	2	5.3	5.3	5.3	70.468	622	622;717;730;823;986	1	2						2	2.8375e-06	0	0	0	0	0
P13674;P13674-3;P13674-2	P13674;P13674-3;P13674-2	12;11;11	12;11;11	12;11;11	Prolyl 4-hydroxylase subunit alpha-1	P4HA1	>sp|P13674|P4HA1_HUMAN Prolyl 4-hydroxylase subunit alpha-1 OS=Homo sapiens GN=P4HA1 PE=1 SV=2;>sp|P13674-3|P4HA1_HUMAN Isoform 3 of Prolyl 4-hydroxylase subunit alpha-1 OS=Homo sapiens GN=P4HA1;>sp|P13674-2|P4HA1_HUMAN Isoform 2 of Prolyl 4-hydroxylase su	3	12	12	12	7	6	6	5	8	8	7	6	6	5	8	8	7	6	6	5	8	8	29.4	29.4	29.4	61.049	534	534;516;534	1	40	7	6	6	5	8	8	5.4879e-61	15.5	16.7	16.7	12.5	22.5
P14618;H3BTN5;P14618-3;P14618-2;H3BN34;H3BQZ3;H3BU13;H3BT25;H3BUW1;H3BTJ2;H3BSU3;H3BQ34;Q504U3	P14618;H3BTN5;P14618-3;P14618-2	3;2;2;2;1;1;1;1;1;1;1;1;1	3;2;2;2;1;1;1;1;1;1;1;1;1	3;2;2;2;1;1;1;1;1;1;1;1;1	Pyruvate kinase isozymes M1/M2;Pyruvate kinase	PKM	>sp|P14618|KPYM_HUMAN Pyruvate kinase isozymes M1/M2 OS=Homo sapiens GN=PKM PE=1 SV=4;>tr|H3BTN5|H3BTN5_HUMAN Pyruvate kinase (Fragment) OS=Homo sapiens GN=PKM PE=2 SV=1;>sp|P14618-3|KPYM_HUMAN Isoform 3 of Pyruvate kinase isozymes M1/M2 OS=Homo sapiens GN	13	3	3	3	2	1	3	2	2	1	2	1	3	2	2	1	2	1	3	2	2	1	8.3	8.3	8.3	57.936	531	531;485;516;531;52;69;82;151;162;168;169;281;366	1	11	2	1	3	2	2	1	2.9213e-10	6.2	3.2	8.3	6.2	6.2
P14866;P14866-2;M0QXS5;M0QYT0;M0R076	P14866;P14866-2;M0QXS5;M0QYT0	9;8;8;6;3	9;8;8;6;3	9;8;8;6;3	Heterogeneous nuclear ribonucleoprotein L	HNRNPL	>sp|P14866|HNRPL_HUMAN Heterogeneous nuclear ribonucleoprotein L OS=Homo sapiens GN=HNRNPL PE=1 SV=2;>sp|P14866-2|HNRPL_HUMAN Isoform 2 of Heterogeneous nuclear ribonucleoprotein L OS=Homo sapiens GN=HNRNPL;>tr|M0QXS5|M0QXS5_HUMAN Heterogeneous nuclear rib	5	9	9	9	5	6	4	6	5	3	5	6	4	6	5	3	5	6	4	6	5	3	25.8	25.8	25.8	64.132	589	589;456;530;321;114	1	31	5	6	4	7	6	3	1.9811e-32	15.8	17.5	12.1	16	13.6
P14923;B4DGU4;P35222	P14923	20;3;3	20;3;3	14;2;2	Junction plakoglobin	JUP	>sp|P14923|PLAK_HUMAN Junction plakoglobin OS=Homo sapiens GN=JUP PE=1 SV=3	3	20	20	14	10	12	11	14	13	13	10	12	11	14	13	13	7	8	8	10	8	10	35.3	35.3	25.5	81.744	745	745;774;781	1	76	10	14	11	15	13	13	1.5639e-89	17.9	20.9	18.3	23.9	25.4
P15880;H0YEN5;E9PQD7;E9PMM9;E9PPT0;I3L404;E9PM36;H3BNG3;H0YE27	P15880;H0YEN5;E9PQD7;E9PMM9;E9PPT0	29;22;21;18;16;14;13;3;2	29;22;21;18;16;14;13;3;2	29;22;21;18;16;14;13;3;2	40S ribosomal protein S2	RPS2	>sp|P15880|RS2_HUMAN 40S ribosomal protein S2 OS=Homo sapiens GN=RPS2 PE=1 SV=2;>tr|H0YEN5|H0YEN5_HUMAN 40S ribosomal protein S2 (Fragment) OS=Homo sapiens GN=RPS2 PE=2 SV=1;>tr|E9PQD7|E9PQD7_HUMAN 40S ribosomal protein S2 OS=Homo sapiens GN=RPS2 PE=2 SV=1	9	29	29	29	27	28	25	24	23	22	27	28	25	24	23	22	27	28	25	24	23	22	72	72	72	31.324	293	293;195;235;218;197;155;209;44;63	1	922	141	155	147	156	159	164	0	71	72	64.5	65.2	65.2
P15924;P15924-2	P15924;P15924-2	32;28	32;28	32;28	Desmoplakin	DSP	>sp|P15924|DESP_HUMAN Desmoplakin OS=Homo sapiens GN=DSP PE=1 SV=3;>sp|P15924-2|DESP_HUMAN Isoform DPII of Desmoplakin OS=Homo sapiens GN=DSP	2	32	32	32	21	26	20	22	17	16	21	26	20	22	17	16	21	26	20	22	17	16	14.6	14.6	14.6	331.77	2871	2871;2272	1	134	24	28	21	25	19	17	1.7203e-181	10.2	12.2	8.7	10.3	8.7
Q96QV6;P16104;Q8IUE6	Q96QV6;P16104;Q8IUE6	5;5;3	2;2;2	2;2;2	Histone H2A type 1-A;Histone H2A.x;Histone H2A type 2-B	HIST1H2AA;H2AFX;HIST2H2AB	>sp|Q96QV6|H2A1A_HUMAN Histone H2A type 1-A OS=Homo sapiens GN=HIST1H2AA PE=1 SV=3;>sp|P16104|H2AX_HUMAN Histone H2A.x OS=Homo sapiens GN=H2AFX PE=1 SV=2;>sp|Q8IUE6|H2A2B_HUMAN Histone H2A type 2-B OS=Homo sapiens GN=HIST2H2AB PE=1 SV=3	3	5	2	2	4	5	4	4	4	3	2	2	2	2	2	1	2	2	2	2	2	1	35.1	22.9	22.9	14.233	131	131;143;130	1	11	2	2	2	2	2	1	4.4433e-39	35.1	35.1	35.1	35.1	35.1
P16401	P16401	10	9	9	Histone H1.5	HIST1H1B	>sp|P16401|H15_HUMAN Histone H1.5 OS=Homo sapiens GN=HIST1H1B PE=1 SV=3	1	10	9	9	9	9	9	8	8	7	8	9	9	8	8	7	8	9	9	8	8	7	28.8	25.7	25.7	22.58	226	226	1	65	11	12	13	11	10	8	1.1994e-37	27	25.7	25.7	23.9	23.9
P16402	P16402	10	1	1	Histone H1.3	HIST1H1D	>sp|P16402|H13_HUMAN Histone H1.3 OS=Homo sapiens GN=HIST1H1D PE=1 SV=2	1	10	1	1	8	8	8	8	8	6	0	0	1	1	1	0	0	0	1	1	1	0	28.5	7.2	7.2	22.35	221	221	1	3			1	1	1		5.3305e-51	20.4	18.1	24.4	24.4	24.4
P16403	P16403	11	2	2	Histone H1.2	HIST1H1C	>sp|P16403|H12_HUMAN Histone H1.2 OS=Homo sapiens GN=HIST1H1C PE=1 SV=2	1	11	2	2	9	9	9	9	8	6	1	1	2	2	1	0	1	1	2	2	1	0	31.9	9.9	9.9	21.364	213	213	1	9	2	2	2	2	1		6.4422e-51	30.5	28.2	27.7	27.7	27.2
P16989;P16989-3;P16989-2;H0YG22	P16989;P16989-3;P16989-2	14;13;12;3	8;7;6;3	8;7;6;3	Y-box-binding protein 3	YBX3	>sp|P16989|DBPA_HUMAN DNA-binding protein A OS=Homo sapiens GN=CSDA PE=1 SV=4;>sp|P16989-3|DBPA_HUMAN Isoform 3 of DNA-binding protein A OS=Homo sapiens GN=CSDA;>sp|P16989-2|DBPA_HUMAN Isoform 2 of DNA-binding protein A OS=Homo sapiens GN=CSDA	4	14	8	8	10	11	10	12	12	7	6	6	7	7	8	5	6	6	7	7	8	5	60.5	46.5	46.5	40.089	372	372;342;303;170	1	46	7	7	9	9	9	5	8.9567e-155	38.2	34.9	47.6	55.1	57.3
P17028;P17028-2	P17028	3;1	3;1	3;1	Zinc finger protein 24	ZNF24	>sp|P17028|ZNF24_HUMAN Zinc finger protein 24 OS=Homo sapiens GN=ZNF24 PE=1 SV=4	2	3	3	3	0	0	0	2	2	1	0	0	0	2	2	1	0	0	0	2	2	1	9	9	9	42.155	368	368;193	1	5				2	2	1	6.9994e-10	0	0	0	6.2	5.4
P17066;P48741	P17066;P48741	6;3	1;1	1;1	Heat shock 70 kDa protein 6;Putative heat shock 70 kDa protein 7	HSPA6;HSPA7	>sp|P17066|HSP76_HUMAN Heat shock 70 kDa protein 6 OS=Homo sapiens GN=HSPA6 PE=1 SV=2;>sp|P48741|HSP77_HUMAN Putative heat shock 70 kDa protein 7 OS=Homo sapiens GN=HSPA7 PE=5 SV=2	2	6	1	1	5	5	5	6	6	4	1	1	1	1	1	1	1	1	1	1	1	1	10.7	1.7	1.7	71.027	643	643;367	1	6	1	1	1	1	1	1	4.3575e-37	8.2	8.2	8.2	10.7	10.7
P17096-2	P17096-2	2	1	1			>sp|P17096-2|HMGA1_HUMAN Isoform HMG-Y of High mobility group protein HMG-I/HMG-Y OS=Homo sapiens GN=HMGA1	1	2	1	1	2	2	2	2	2	2	1	1	1	1	1	1	1	1	1	1	1	1	14.6	14.6	14.6	10.679	96	96	1	9	1	2	1	2	1	2	8.7027e-18	14.6	14.6	14.6	14.6	14.6
P17844;J3KTA4;B4DLW8;J3QRQ7;J3QSF1;J3KRZ1;J3KRX8;J3QR02;J3QRN5;J3QKN9;J3QLG9;J3QR62	P17844;J3KTA4;B4DLW8	48;47;44;17;14;13;12;10;2;1;1;1	48;47;44;17;14;13;12;10;2;1;1;1	40;39;36;15;10;7;12;10;2;1;1;1	Probable ATP-dependent RNA helicase DDX5	DDX5	>sp|P17844|DDX5_HUMAN Probable ATP-dependent RNA helicase DDX5 OS=Homo sapiens GN=DDX5 PE=1 SV=1;>tr|J3KTA4|J3KTA4_HUMAN Probable ATP-dependent RNA helicase DDX5 OS=Homo sapiens GN=DDX5 PE=3 SV=1;>tr|B4DLW8|B4DLW8_HUMAN Probable ATP-dependent RNA helicase	12	48	48	40	42	40	36	34	35	29	42	40	36	34	35	29	35	33	30	28	29	24	58.3	58.3	49.5	69.147	614	614;614;535;212;153;166;120;99;65;44;46;52	1	302	53	53	49	54	51	42	0	55	55.4	52.8	50	51.5
P18077;F8WBS5;F8WB72;C9K025	P18077;F8WBS5;F8WB72;C9K025	5;3;3;3	5;3;3;3	5;3;3;3	60S ribosomal protein L35a	RPL35A	>sp|P18077|RL35A_HUMAN 60S ribosomal protein L35a OS=Homo sapiens GN=RPL35A PE=1 SV=2;>tr|F8WBS5|F8WBS5_HUMAN 60S ribosomal protein L35a OS=Homo sapiens GN=RPL35A PE=2 SV=1;>tr|F8WB72|F8WB72_HUMAN 60S ribosomal protein L35a OS=Homo sapiens GN=RPL35A PE=2 S	4	5	5	5	1	2	2	4	3	1	1	2	2	4	3	1	1	2	2	4	3	1	28.2	28.2	28.2	12.538	110	110;55;57;94	1	13	1	2	2	4	3	1	1.1484e-09	7.3	15.5	15.5	20	21.8
P18085;C9JPM4;C9JAK5;F5H1V1;F5H6T5;F8WCJ5;F8WDB3;F5H0C7;C9J1Z8;P84085	P18085;C9JPM4;C9JAK5	4;3;3;1;1;1;1;1;1;1	4;3;3;1;1;1;1;1;1;1	3;2;3;0;0;0;0;0;0;0	ADP-ribosylation factor 4	ARF4	>sp|P18085|ARF4_HUMAN ADP-ribosylation factor 4 OS=Homo sapiens GN=ARF4 PE=1 SV=3;>tr|C9JPM4|C9JPM4_HUMAN ADP-ribosylation factor 4 (Fragment) OS=Homo sapiens GN=ARF4 PE=2 SV=1;>tr|C9JAK5|C9JAK5_HUMAN ADP-ribosylation factor 4 OS=Homo sapiens GN=ARF4 PE=2	10	4	4	3	1	1	1	1	3	1	1	1	1	1	3	1	1	1	1	1	2	1	25.6	25.6	19.4	20.511	180	180;127;153;40;50;56;59;102;150;180	1	8	1	1	1	1	3	1	2.5104e-11	5.6	5.6	5.6	5.6	17.2
P18124;A8MUD9;C9JIJ5;C9JZ88	P18124;A8MUD9	12;11;2;1	12;11;2;1	12;11;2;1	60S ribosomal protein L7	RPL7	>sp|P18124|RL7_HUMAN 60S ribosomal protein L7 OS=Homo sapiens GN=RPL7 PE=1 SV=1;>tr|A8MUD9|A8MUD9_HUMAN 60S ribosomal protein L7 OS=Homo sapiens GN=RPL7 PE=3 SV=1	4	12	12	12	7	5	5	10	7	5	7	5	5	10	7	5	7	5	5	10	7	5	44.8	44.8	44.8	29.225	248	248;208;99;88	1	40	7	5	5	10	8	5	4.6613e-40	33.5	20.2	20.2	39.9	32.7
P19338;H7BY16	P19338;H7BY16	11;8	11;8	11;8	Nucleolin	NCL	>sp|P19338|NUCL_HUMAN Nucleolin OS=Homo sapiens GN=NCL PE=1 SV=3;>tr|H7BY16|H7BY16_HUMAN Nucleolin (Fragment) OS=Homo sapiens GN=NCL PE=2 SV=1	2	11	11	11	2	1	2	9	10	9	2	1	2	9	10	9	2	1	2	9	10	9	19.4	19.4	19.4	76.613	710	710;297	1	35	2	1	2	10	11	9	9.4663e-93	3.1	2	3.1	15.4	18.2
P20042	P20042	4	4	4	Eukaryotic translation initiation factor 2 subunit 2	EIF2S2	>sp|P20042|IF2B_HUMAN Eukaryotic translation initiation factor 2 subunit 2 OS=Homo sapiens GN=EIF2S2 PE=1 SV=2	1	4	4	4	0	0	0	3	3	1	0	0	0	3	3	1	0	0	0	3	3	1	14.1	14.1	14.1	38.388	333	333	1	7				3	3	1	9.5619e-12	0	0	0	9.6	9.6
P22087;M0R299;M0QXL5;M0R0P1;M0R2Q4;M0R2U2;M0R1H0;M0R2B0	P22087;M0R299;M0QXL5;M0R0P1;M0R2Q4	15;14;14;12;12;7;7;7	15;14;14;12;12;7;7;7	13;12;12;10;10;6;6;6	rRNA 2-O-methyltransferase fibrillarin	FBL	>sp|P22087|FBRL_HUMAN rRNA 2-O-methyltransferase fibrillarin OS=Homo sapiens GN=FBL PE=1 SV=2;>tr|M0R299|M0R299_HUMAN rRNA 2-O-methyltransferase fibrillarin (Fragment) OS=Homo sapiens GN=FBL PE=4 SV=1;>tr|M0QXL5|M0QXL5_HUMAN rRNA 2-O-methyltransferase f	8	15	15	13	13	12	12	14	11	10	13	12	12	14	11	10	11	10	11	13	10	9	50.5	50.5	47	33.784	321	321;229;244;228;273;157;178;182	1	109	20	19	19	22	17	12	8.958e-144	46.1	46.7	47.4	50.5	46.4
P22626;P22626-2	P22626;P22626-2	16;15	16;15	16;15	Heterogeneous nuclear ribonucleoproteins A2/B1	HNRNPA2B1	>sp|P22626|ROA2_HUMAN Heterogeneous nuclear ribonucleoproteins A2/B1 OS=Homo sapiens GN=HNRNPA2B1 PE=1 SV=2;>sp|P22626-2|ROA2_HUMAN Isoform A2 of Heterogeneous nuclear ribonucleoproteins A2/B1 OS=Homo sapiens GN=HNRNPA2B1	2	16	16	16	15	13	13	11	10	7	15	13	13	11	10	7	15	13	13	11	10	7	50.1	50.1	50.1	37.429	353	353;341	1	81	18	15	15	13	12	8	3.5472e-118	49.9	47.3	47.3	42.2	39.4
P23246;P23246-2;H0Y9K7;H0Y9U2	P23246;P23246-2	68;63;24;5	68;63;24;5	66;61;24;5	Splicing factor, proline- and glutamine-rich	SFPQ	>sp|P23246|SFPQ_HUMAN Splicing factor, proline- and glutamine-rich OS=Homo sapiens GN=SFPQ PE=1 SV=2;>sp|P23246-2|SFPQ_HUMAN Isoform Short of Splicing factor, proline- and glutamine-rich OS=Homo sapiens GN=SFPQ	4	68	68	66	53	56	52	50	49	44	53	56	52	50	49	44	51	54	50	48	47	42	66.2	66.2	64.8	76.149	707	707;669;223;88	1	652	114	118	106	104	102	108	0	59.7	62.7	62.5	59.1	57.7
P23284	P23284	5	5	5	Peptidyl-prolyl cis-trans isomerase B	PPIB	>sp|P23284|PPIB_HUMAN Peptidyl-prolyl cis-trans isomerase B OS=Homo sapiens GN=PPIB PE=1 SV=2	1	5	5	5	4	3	3	4	5	4	4	3	3	4	5	4	4	3	3	4	5	4	23.6	23.6	23.6	23.742	216	216	1	23	4	3	3	4	5	4	1.0247e-15	20.4	16.7	16.7	20.4	23.6
P23396;J3KN86;E9PL09;E9PPU1;F2Z2S8;H0YCJ7;E9PL45;H0YEU2;H0YF32;E9PQ96;E9PJH4;E9PK82;E9PSF4;E9PQX2;H0YES8	P23396;J3KN86;E9PL09;E9PPU1;F2Z2S8;H0YCJ7;E9PL45;H0YEU2;H0YF32	19;17;16;15;12;12;12;11;10;8;8;8;5;3;1	19;17;16;15;12;12;12;11;10;8;8;8;5;3;1	19;17;16;15;12;12;12;11;10;8;8;8;5;3;1	40S ribosomal protein S3	RPS3	>sp|P23396|RS3_HUMAN 40S ribosomal protein S3 OS=Homo sapiens GN=RPS3 PE=1 SV=2;>tr|J3KN86|J3KN86_HUMAN 40S ribosomal protein S3 OS=Homo sapiens GN=RPS3 PE=3 SV=1;>tr|E9PL09|E9PL09_HUMAN 40S ribosomal protein S3 OS=Homo sapiens GN=RPS3 PE=2 SV=1;>tr|E9PPU1	15	19	19	19	16	15	14	15	16	14	16	15	14	15	16	14	16	15	14	15	16	14	73.3	73.3	73.3	26.688	243	243;259;231;158;117;135;164;171;123;91;115;128;103;44;33	1	95	16	15	14	18	17	15	1.9826e-153	66.3	66.3	65.8	65.8	66.3
P24844;P24844-2	P24844;P24844-2	6;4	1;1	1;1	Myosin regulatory light polypeptide 9	MYL9	>sp|P24844|MYL9_HUMAN Myosin regulatory light polypeptide 9 OS=Homo sapiens GN=MYL9 PE=1 SV=4;>sp|P24844-2|MYL9_HUMAN Isoform 2 of Myosin regulatory light polypeptide 9 OS=Homo sapiens GN=MYL9	2	6	1	1	5	6	5	5	5	5	1	1	1	1	1	1	1	1	1	1	1	1	44.2	5.8	5.8	19.827	172	172;118	1	6	1	1	1	1	1	1	3.1321e-50	38.4	44.2	38.4	38.4	38.4
P25398	P25398	6	6	6	40S ribosomal protein S12	RPS12	>sp|P25398|RS12_HUMAN 40S ribosomal protein S12 OS=Homo sapiens GN=RPS12 PE=1 SV=3	1	6	6	6	6	6	6	4	3	4	6	6	6	4	3	4	6	6	6	4	3	4	52.3	52.3	52.3	14.515	132	132	1	45	10	8	11	6	3	7	1.2296e-44	52.3	52.3	52.3	34.1	34.1
P26196	P26196	12	12	12	Probable ATP-dependent RNA helicase DDX6	DDX6	>sp|P26196|DDX6_HUMAN Probable ATP-dependent RNA helicase DDX6 OS=Homo sapiens GN=DDX6 PE=1 SV=2	1	12	12	12	3	5	5	10	11	10	3	5	5	10	11	10	3	5	5	10	11	10	41.6	41.6	41.6	54.416	483	483	1	50	4	6	5	12	12	11	7.9314e-170	12.2	21.3	21.3	37.1	41.6
P26368-2;P26368;K7ENG2;K7ELP8	P26368-2;P26368;K7ENG2	13;13;8;3	13;13;8;3	13;13;8;3	Splicing factor U2AF 65 kDa subunit	U2AF2	>sp|P26368-2|U2AF2_HUMAN Isoform 2 of Splicing factor U2AF 65 kDa subunit OS=Homo sapiens GN=U2AF2;>sp|P26368|U2AF2_HUMAN Splicing factor U2AF 65 kDa subunit OS=Homo sapiens GN=U2AF2 PE=1 SV=4;>tr|K7ENG2|K7ENG2_HUMAN Splicing factor U2AF 65 kDa subunit OS=	4	13	13	13	1	1	1	13	13	10	1	1	1	13	13	10	1	1	1	13	13	10	35.5	35.5	35.5	53.12	471	471;475;307;86	1	44	1	1	1	14	15	12	3.85e-89	5.5	5.5	5.5	35.5	35.5
P26373;J3QSB4;P26373-2;H3BUK8;H3BTH3;J3KS98	P26373;J3QSB4;P26373-2	9;6;6;1;1;1	9;6;6;1;1;1	9;6;6;1;1;1	60S ribosomal protein L13	RPL13	>sp|P26373|RL13_HUMAN 60S ribosomal protein L13 OS=Homo sapiens GN=RPL13 PE=1 SV=4;>tr|J3QSB4|J3QSB4_HUMAN 60S ribosomal protein L13 (Fragment) OS=Homo sapiens GN=RPL13 PE=3 SV=1;>sp|P26373-2|RL13_HUMAN Isoform 2 of 60S ribosomal protein L13 OS=Homo sapien	6	9	9	9	8	8	7	8	8	8	8	8	7	8	8	8	8	8	7	8	8	8	39.8	39.8	39.8	24.261	211	211;126;164;54;63;78	1	55	9	8	8	10	9	11	1.6002e-113	38.9	38.9	33.6	38.9	38.9
P26583	P26583	1	1	1	High mobility group protein B2	HMGB2	>sp|P26583|HMGB2_HUMAN High mobility group protein B2 OS=Homo sapiens GN=HMGB2 PE=1 SV=2	1	1	1	1	0	0	0	1	1	0	0	0	0	1	1	0	0	0	0	1	1	0	5.7	5.7	5.7	24.033	209	209	1	3				1	2		0.0035921	0	0	0	5.7	5.7
P27635;B8A6G2;A6QRI9;Q96L21	P27635	17;6;6;6	17;6;6;6	3;3;3;1	60S ribosomal protein L10	RPL10	>sp|P27635|RL10_HUMAN 60S ribosomal protein L10 OS=Homo sapiens GN=RPL10 PE=1 SV=4	4	17	17	3	14	15	16	11	11	10	14	15	16	11	11	10	2	3	2	1	1	1	59.3	59.3	17.3	24.604	214	214;108;181;214	1	116	22	22	26	16	15	15	4.6592e-218	57.5	58.4	58.4	48.6	48.6
P27658;C9JTN9	P27658;C9JTN9	2;1	2;1	2;1	Collagen alpha-1(VIII) chain;Vastatin	COL8A1	>sp|P27658|CO8A1_HUMAN Collagen alpha-1(VIII) chain OS=Homo sapiens GN=COL8A1 PE=1 SV=2;>tr|C9JTN9|C9JTN9_HUMAN Collagen alpha-1(VIII) chain (Fragment) OS=Homo sapiens GN=COL8A1 PE=2 SV=1	2	2	2	2	0	0	0	2	2	1	0	0	0	2	2	1	0	0	0	2	2	1	3.8	3.8	3.8	73.363	744	744;114	1	5				2	2	1	1.3898e-07	0	0	0	3.8	3.8
P28300	P28300	6	6	6	Protein-lysine 6-oxidase	LOX	>sp|P28300|LYOX_HUMAN Protein-lysine 6-oxidase OS=Homo sapiens GN=LOX PE=1 SV=2	1	6	6	6	3	2	3	3	3	2	3	2	3	3	3	2	3	2	3	3	3	2	22.3	22.3	22.3	46.944	417	417	1	17	3	2	3	4	3	2	1.9244e-13	8.2	12.5	12.7	11.3	9.6
P29279;P29279-2	P29279;P29279-2	2;1	2;1	2;1	Connective tissue growth factor	CTGF	>sp|P29279|CTGF_HUMAN Connective tissue growth factor OS=Homo sapiens GN=CTGF PE=1 SV=2;>sp|P29279-2|CTGF_HUMAN Isoform 2 of Connective tissue growth factor OS=Homo sapiens GN=CTGF	2	2	2	2	1	1	1	2	2	2	1	1	1	2	2	2	1	1	1	2	2	2	6.3	6.3	6.3	38.091	349	349;322	1	9	1	1	1	2	2	2	1.2071e-06	2.6	2.6	2.6	6.3	6.3
P30050;P30050-2	P30050	3;1	3;1	3;1	60S ribosomal protein L12	RPL12	>sp|P30050|RL12_HUMAN 60S ribosomal protein L12 OS=Homo sapiens GN=RPL12 PE=1 SV=1	2	3	3	3	1	1	1	2	1	3	1	1	1	2	1	3	1	1	1	2	1	3	24.2	24.2	24.2	17.818	165	165;132	1	9	1	1	1	2	1	3	2.3012e-11	9.1	9.1	9.1	18.8	9.1
P30414	P30414	2	2	2	NK-tumor recognition protein;Putative peptidyl-prolyl cis-trans isomerase	NKTR	>sp|P30414|NKTR_HUMAN NK-tumor recognition protein OS=Homo sapiens GN=NKTR PE=1 SV=2	1	2	2	2	1	1	0	2	0	1	1	1	0	2	0	1	1	1	0	2	0	1	1.8	1.8	1.8	165.67	1462	1462	1	5	1	1		2		1	0.00020019	1.2	1.2	0	1.8	0
P31151;Q86SG5	P31151	3;1	3;1	3;1	Protein S100-A7	S100A7	>sp|P31151|S10A7_HUMAN Protein S100-A7 OS=Homo sapiens GN=S100A7 PE=1 SV=4	2	3	3	3	2	0	2	2	1	1	2	0	2	2	1	1	2	0	2	2	1	1	30.7	30.7	30.7	11.471	101	101;101	1	8	2		2	2	1	1	2.003e-09	19.8	0	30.7	19.8	19.8
P31689	P31689	2	2	2	DnaJ homolog subfamily A member 1	DNAJA1	>sp|P31689|DNJA1_HUMAN DnaJ homolog subfamily A member 1 OS=Homo sapiens GN=DNAJA1 PE=1 SV=2	1	2	2	2	0	0	0	1	1	2	0	0	0	1	1	2	0	0	0	1	1	2	9.3	9.3	9.3	44.868	397	397	1	4				1	1	2	5.5494e-07	0	0	0	3.3	3.3
P31942-3;P31942-2;P31942;P31942-4;B4DHY1;P31942-6;P31942-5	P31942-3;P31942-2;P31942;P31942-4;B4DHY1	3;3;3;2;2;1;1	3;3;3;2;2;1;1	3;3;3;2;2;1;1	Heterogeneous nuclear ribonucleoprotein H3	HNRNPH3	>sp|P31942-3|HNRH3_HUMAN Isoform 3 of Heterogeneous nuclear ribonucleoprotein H3 OS=Homo sapiens GN=HNRNPH3;>sp|P31942-2|HNRH3_HUMAN Isoform 2 of Heterogeneous nuclear ribonucleoprotein H3 OS=Homo sapiens GN=HNRNPH3;>sp|P31942|HNRH3_HUMAN Heterogeneous nuc	7	3	3	3	3	3	2	3	2	1	3	3	2	3	2	1	3	3	2	3	2	1	14.5	14.5	14.5	31.525	297	297;331;346;215;238;139;145	1	19	4	4	3	4	3	1	1.6448e-13	14.5	14.5	10.4	14.5	10.4
P31944	P31944	2	2	2	Caspase-14;Caspase-14 subunit p19;Caspase-14 subunit p10	CASP14	>sp|P31944|CASPE_HUMAN Caspase-14 OS=Homo sapiens GN=CASP14 PE=1 SV=2	1	2	2	2	1	1	2	1	0	0	1	1	2	1	0	0	1	1	2	1	0	0	11.6	11.6	11.6	27.679	242	242	1	5	1	1	2	1			7.2383e-05	7	7	11.6	7	0
P32969;D6RAN4;H0Y9V9;E7ESE0;H0Y9R4	P32969;D6RAN4;H0Y9V9;E7ESE0	10;9;9;6;3	10;9;9;6;3	10;9;9;6;3	60S ribosomal protein L9	RPL9	>sp|P32969|RL9_HUMAN 60S ribosomal protein L9 OS=Homo sapiens GN=RPL9 PE=1 SV=1;>tr|D6RAN4|D6RAN4_HUMAN 60S ribosomal protein L9 (Fragment) OS=Homo sapiens GN=RPL9 PE=2 SV=1;>tr|H0Y9V9|H0Y9V9_HUMAN 60S ribosomal protein L9 (Fragment) OS=Homo sapiens GN=RPL	5	10	10	10	7	7	8	9	8	8	7	7	8	9	8	8	7	7	8	9	8	8	60.4	60.4	60.4	21.863	192	192;182;189;166;91	1	65	10	10	10	13	11	11	2.979e-95	59.4	59.4	59.9	53.1	56.2
P33176;E9PET8;J3KNA1;O60282;Q12840;O60282-2	P33176	6;2;2;2;2;1	6;2;2;2;2;1	6;2;2;2;2;1	Kinesin-1 heavy chain	KIF5B	>sp|P33176|KINH_HUMAN Kinesin-1 heavy chain OS=Homo sapiens GN=KIF5B PE=1 SV=1	6	6	6	6	0	0	0	3	4	4	0	0	0	3	4	4	0	0	0	3	4	4	8.9	8.9	8.9	109.68	963	963;862;943;957;1032;725	1	11				3	4	4	1.0336e-20	0	0	0	5.5	5.5
P35268;K7ERI7;K7ELC4;K7EMH1;K7EP65;K7EKS7;K7EJT5	P35268;K7ERI7;K7ELC4;K7EMH1;K7EP65;K7EKS7	7;6;5;5;4;4;3	7;6;5;5;4;4;3	6;5;4;4;4;4;3	60S ribosomal protein L22	RPL22	>sp|P35268|RL22_HUMAN 60S ribosomal protein L22 OS=Homo sapiens GN=RPL22 PE=1 SV=2;>tr|K7ERI7|K7ERI7_HUMAN 60S ribosomal protein L22 OS=Homo sapiens GN=RPL22 PE=4 SV=1;>tr|K7ELC4|K7ELC4_HUMAN 60S ribosomal protein L22 (Fragment) OS=Homo sapiens GN=RPL22 PE	7	7	7	6	7	7	7	5	5	7	7	7	7	5	5	7	6	6	6	5	4	6	59.4	59.4	53.1	14.787	128	128;95;79;89;48;53;47	1	46	9	9	9	5	5	9	6.3281e-87	59.4	59.4	59.4	51.6	46.1
P35568	P35568	2	2	2	Insulin receptor substrate 1	IRS1	>sp|P35568|IRS1_HUMAN Insulin receptor substrate 1 OS=Homo sapiens GN=IRS1 PE=1 SV=1	1	2	2	2	0	0	0	2	2	1	0	0	0	2	2	1	0	0	0	2	2	1	3.8	3.8	3.8	131.59	1242	1242	1	6				2	3	1	1.034e-06	0	0	0	3.8	3.8
P35579;P35579-2;Q5BKV1;B1AH99;REV__E7EQT4;REV__Q9UKV3-5;REV__Q9UKV3	P35579;P35579-2	102;65;8;5;1;1;1	102;65;8;5;1;1;1	85;49;8;5;1;1;1	Myosin-9	MYH9	>sp|P35579|MYH9_HUMAN Myosin-9 OS=Homo sapiens GN=MYH9 PE=1 SV=4;>sp|P35579-2|MYH9_HUMAN Isoform 2 of Myosin-9 OS=Homo sapiens GN=MYH9	7	102	102	85	81	89	82	46	46	37	81	89	82	46	46	37	68	76	70	40	43	34	49.9	49.9	44.8	226.53	1960	1960;1382;218;103;1301;1328;1341	1	468	104	110	101	56	55	42	0	42.8	47.1	44.4	29.4	29.2
P35637-2;P35637	P35637-2;P35637	19;19	19;19	3;3	RNA-binding protein FUS	FUS	>sp|P35637-2|FUS_HUMAN Isoform Short of RNA-binding protein FUS OS=Homo sapiens GN=FUS;>sp|P35637|FUS_HUMAN RNA-binding protein FUS OS=Homo sapiens GN=FUS PE=1 SV=1	2	19	19	3	17	18	17	15	15	15	17	18	17	15	15	15	3	3	3	2	2	2	30.9	30.9	8.2	53.354	525	525;526	1	256	42	48	45	45	43	33	0	30.3	29.5	29	27.8	27.8
P35659;P35659-2;B4DFG0;D6RDA2;D6R9L5;H0Y993;H0Y8X0	P35659;P35659-2;B4DFG0;D6RDA2;D6R9L5	7;5;5;4;4;2;1	7;5;5;4;4;2;1	7;5;5;4;4;2;1	Protein DEK	DEK	>sp|P35659|DEK_HUMAN Protein DEK OS=Homo sapiens GN=DEK PE=1 SV=1;>sp|P35659-2|DEK_HUMAN Isoform 2 of Protein DEK OS=Homo sapiens GN=DEK;>tr|B4DFG0|B4DFG0_HUMAN Protein DEK OS=Homo sapiens GN=DEK PE=2 SV=1;>tr|D6RDA2|D6RDA2_HUMAN Protein DEK (Fragment) OS=	7	7	7	7	2	1	1	6	4	2	2	1	1	6	4	2	2	1	1	6	4	2	21.1	21.1	21.1	42.674	375	375;341;347;122;151;156;161	1	16	2	1	1	6	4	2	3.6579e-34	6.7	3.5	3.5	18.4	12.8
P35869	P35869	2	2	2	Aryl hydrocarbon receptor	AHR	>sp|P35869|AHR_HUMAN Aryl hydrocarbon receptor OS=Homo sapiens GN=AHR PE=1 SV=2	1	2	2	2	0	0	0	1	1	2	0	0	0	1	1	2	0	0	0	1	1	2	2.1	2.1	2.1	96.146	848	848	1	4				1	1	2	0.00024433	0	0	0	1.2	1.2
P35908	P35908	45	1	1	Keratin, type II cytoskeletal 2 epidermal	KRT2	>sp|P35908|K22E_HUMAN Keratin, type II cytoskeletal 2 epidermal OS=Homo sapiens GN=KRT2 PE=1 SV=2	1	45	1	1	39	42	39	38	38	32	1	1	0	0	1	0	1	1	0	0	1	0	77.9	4.7	4.7	65.432	639	639	1	3	1	1			1		0	77.8	77.9	69.6	67.8	71.5
P36578;H3BTP7;H3BU31;H3BM89	P36578;H3BTP7;H3BU31;H3BM89	11;6;6;6	11;6;6;6	11;6;6;6	60S ribosomal protein L4	RPL4	>sp|P36578|RL4_HUMAN 60S ribosomal protein L4 OS=Homo sapiens GN=RPL4 PE=1 SV=5;>tr|H3BTP7|H3BTP7_HUMAN 60S ribosomal protein L4 (Fragment) OS=Homo sapiens GN=RPL4 PE=2 SV=1;>tr|H3BU31|H3BU31_HUMAN 60S ribosomal protein L4 (Fragment) OS=Homo sapiens GN=RPL	4	11	11	11	6	7	5	9	9	4	6	7	5	9	9	4	6	7	5	9	9	4	28.1	28.1	28.1	47.697	427	427;170;171;333	1	41	7	7	5	9	9	4	1.8203e-35	16.6	19.9	15.2	23	25.5
P37802	P37802	2	2	2	Transgelin-2	TAGLN2	>sp|P37802|TAGL2_HUMAN Transgelin-2 OS=Homo sapiens GN=TAGLN2 PE=1 SV=3	1	2	2	2	0	0	0	1	2	1	0	0	0	1	2	1	0	0	0	1	2	1	15.1	15.1	15.1	22.391	199	199	1	4				1	2	1	4.6491e-06	0	0	0	9	15.1
P38159;P38159-2;H3BT71;B3KRG5;H3BUY5;H3BR27;P38159-3;O75526;H3BNC1	P38159;P38159-2;H3BT71	27;24;22;13;13;9;9;5;4	27;24;22;13;13;9;9;5;4	2;2;0;2;2;0;0;0;0	RNA-binding motif protein, X chromosome;RNA-binding motif protein, X chromosome, N-terminally processed	RBMX	>sp|P38159|RBMX_HUMAN RNA-binding motif protein, X chromosome OS=Homo sapiens GN=RBMX PE=1 SV=3;>sp|P38159-2|RBMX_HUMAN Isoform 2 of RNA-binding motif protein, X chromosome OS=Homo sapiens GN=RBMX;>tr|H3BT71|H3BT71_HUMAN RNA-binding motif protein, X chromo	9	27	27	2	22	21	18	18	17	13	22	21	18	18	17	13	1	1	1	1	1	1	54.2	54.2	6.4	42.331	391	391;378;296;256;263;78;196;392;37	1	172	36	32	25	30	26	23	1.2539e-205	48.6	47.6	38.9	42.5	38.9
P38432	P38432	3	3	3	Coilin	COIL	>sp|P38432|COIL_HUMAN Coilin OS=Homo sapiens GN=COIL PE=1 SV=1	1	3	3	3	0	0	0	1	1	2	0	0	0	1	1	2	0	0	0	1	1	2	9	9	9	62.608	576	576	1	4				1	1	2	1.7986e-11	0	0	0	3.3	4
P38646;D6RA73;D6RJI2;H0YBG6	P38646;D6RA73;D6RJI2;H0YBG6	2;1;1;1	2;1;1;1	2;1;1;1	Stress-70 protein, mitochondrial	HSPA9	>sp|P38646|GRP75_HUMAN Stress-70 protein, mitochondrial OS=Homo sapiens GN=HSPA9 PE=1 SV=2;>tr|D6RA73|D6RA73_HUMAN Stress-70 protein, mitochondrial (Fragment) OS=Homo sapiens GN=HSPA9 PE=2 SV=1;>tr|D6RJI2|D6RJI2_HUMAN Stress-70 protein, mitochondrial (Frag	4	2	2	2	0	1	0	2	0	0	0	1	0	2	0	0	0	1	0	2	0	0	3.8	3.8	3.8	73.68	679	679;62;95;163	1	3		1		2			9.0231e-05	0	1.8	0	3.8	0
P38919;I3L1H0	P38919;I3L1H0	2;1	2;1	2;1	Eukaryotic initiation factor 4A-III	EIF4A3	>sp|P38919|IF4A3_HUMAN Eukaryotic initiation factor 4A-III OS=Homo sapiens GN=EIF4A3 PE=1 SV=4;>tr|I3L1H0|I3L1H0_HUMAN Eukaryotic initiation factor 4A-III (Fragment) OS=Homo sapiens GN=EIF4A3 PE=4 SV=1	2	2	2	2	0	0	0	1	1	2	0	0	0	1	1	2	0	0	0	1	1	2	5.6	5.6	5.6	46.871	411	411;53	1	4				1	1	2	4.3173e-06	0	0	0	3.2	3.2
P39019;M0R2L9;M0QXK4;M0QYF7;M0R140	P39019;M0R2L9;M0QXK4;M0QYF7;M0R140	12;7;7;7;7	12;7;7;7;7	12;7;7;7;7	40S ribosomal protein S19	RPS19	>sp|P39019|RS19_HUMAN 40S ribosomal protein S19 OS=Homo sapiens GN=RPS19 PE=1 SV=2;>tr|M0R2L9|M0R2L9_HUMAN 40S ribosomal protein S19 (Fragment) OS=Homo sapiens GN=RPS19 PE=4 SV=1;>tr|M0QXK4|M0QXK4_HUMAN 40S ribosomal protein S19 (Fragment) OS=Homo sapiens	5	12	12	12	10	11	9	9	8	7	10	11	9	9	8	7	10	11	9	9	8	7	57.2	57.2	57.2	16.06	145	145;71;76;100;102	1	63	11	12	11	11	9	9	6.3183e-61	56.6	56.6	37.2	44.8	49
P39023;G5E9G0;B5MCW2;H7C422;H7C3M2;F8WCR1;Q92901	P39023;G5E9G0;B5MCW2;H7C422	15;12;8;8;7;4;1	15;12;8;8;7;4;1	15;12;8;8;7;4;1	60S ribosomal protein L3	RPL3	>sp|P39023|RL3_HUMAN 60S ribosomal protein L3 OS=Homo sapiens GN=RPL3 PE=1 SV=2;>tr|G5E9G0|G5E9G0_HUMAN 60S ribosomal protein L3 OS=Homo sapiens GN=RPL3 PE=2 SV=1;>tr|B5MCW2|B5MCW2_HUMAN 60S ribosomal protein L3 (Fragment) OS=Homo sapiens GN=RPL3 PE=2 SV=1	7	15	15	15	10	10	10	12	12	8	10	10	10	12	12	8	10	10	10	12	12	8	44.7	44.7	44.7	46.108	403	403;351;272;305;261;180;407	1	67	11	11	10	14	13	8	1.5328e-97	27.5	32.3	33.3	38	37
P40429;M0QYS1;Q6NVV1;M0QZU1	P40429;M0QYS1;Q6NVV1	6;5;3;2	6;5;3;2	6;5;3;2	60S ribosomal protein L13a;Putative 60S ribosomal protein L13a-like MGC87657	RPL13A	>sp|P40429|RL13A_HUMAN 60S ribosomal protein L13a OS=Homo sapiens GN=RPL13A PE=1 SV=2;>tr|M0QYS1|M0QYS1_HUMAN 60S ribosomal protein L13a (Fragment) OS=Homo sapiens GN=RPL13A PE=4 SV=1;>sp|Q6NVV1|R13AX_HUMAN Putative 60S ribosomal protein L13a-like MGC87657	4	6	6	6	3	3	4	4	5	3	3	3	4	4	5	3	3	3	4	4	5	3	28.1	28.1	28.1	23.577	203	203;207;102;46	1	24	3	4	4	5	5	3	3.8927e-19	16.7	14.8	20.7	18.7	22.2
P42357-3;P42357-2;P42357	P42357-3;P42357-2;P42357	1;1;1	1;1;1	1;1;1	Histidine ammonia-lyase	HAL	>sp|P42357-3|HUTH_HUMAN Isoform 3 of Histidine ammonia-lyase OS=Homo sapiens GN=HAL;>sp|P42357-2|HUTH_HUMAN Isoform 2 of Histidine ammonia-lyase OS=Homo sapiens GN=HAL;>sp|P42357|HUTH_HUMAN Histidine ammonia-lyase OS=Homo sapiens GN=HAL PE=1 SV=1	3	1	1	1	1	1	1	1	0	1	1	1	1	1	0	1	1	1	1	1	0	1	4	4	4	49.122	449	449;591;657	1	5	1	1	1	1		1	1.4926e-10	4	4	4	4	0
P42677;Q5T4L4	P42677;Q5T4L4	6;5	6;5	3;3	40S ribosomal protein S27	RPS27	>sp|P42677|RS27_HUMAN 40S ribosomal protein S27 OS=Homo sapiens GN=RPS27 PE=1 SV=3;>tr|Q5T4L4|Q5T4L4_HUMAN 40S ribosomal protein S27 OS=Homo sapiens GN=RPS27 PE=4 SV=1	2	6	6	3	3	5	4	6	5	3	3	5	4	6	5	3	0	2	1	3	2	1	41.7	41.7	15.5	9.461	84	84;66	1	29	3	6	4	7	5	4	6.2638e-35	26.2	41.7	41.7	41.7	40.5
P42766;H0Y3A0;F2Z388	P42766;H0Y3A0;F2Z388	6;4;4	6;4;4	6;4;4	60S ribosomal protein L35	RPL35	>sp|P42766|RL35_HUMAN 60S ribosomal protein L35 OS=Homo sapiens GN=RPL35 PE=1 SV=2;>tr|H0Y3A0|H0Y3A0_HUMAN 60S ribosomal protein L35 (Fragment) OS=Homo sapiens GN=RPL35 PE=3 SV=1;>tr|F2Z388|F2Z388_HUMAN 60S ribosomal protein L35 OS=Homo sapiens GN=RPL35 PE	3	6	6	6	5	5	5	6	5	3	5	5	5	6	5	3	5	5	5	6	5	3	35.8	35.8	35.8	14.551	123	123;96;96	1	51	9	9	8	11	8	6	1.1513e-81	30.1	30.1	30.1	35.8	30.1
P46013-2;P46013	P46013-2;P46013	2;2	2;2	2;2	Antigen KI-67	MKI67	>sp|P46013-2|KI67_HUMAN Isoform Short of Antigen KI-67 OS=Homo sapiens GN=MKI67;>sp|P46013|KI67_HUMAN Antigen KI-67 OS=Homo sapiens GN=MKI67 PE=1 SV=2	2	2	2	2	2	2	2	1	0	0	2	2	2	1	0	0	2	2	2	1	0	0	0.9	0.9	0.9	319.44	2896	2896;3256	1	7	2	2	2	1			3.6487e-05	0.9	0.9	0.9	0.4	0
P46776;E9PLL6;E9PJD9;E9PLX7	P46776;E9PLL6;E9PJD9	10;9;8;3	10;9;8;3	10;9;8;3	60S ribosomal protein L27a	RPL27A	>sp|P46776|RL27A_HUMAN 60S ribosomal protein L27a OS=Homo sapiens GN=RPL27A PE=1 SV=2;>tr|E9PLL6|E9PLL6_HUMAN 60S ribosomal protein L27a OS=Homo sapiens GN=RPL27A PE=2 SV=1;>tr|E9PJD9|E9PJD9_HUMAN 60S ribosomal protein L27a OS=Homo sapiens GN=RPL27A PE=3 S	4	10	10	10	10	10	9	9	7	6	10	10	9	9	7	6	10	10	9	9	7	6	39.9	39.9	39.9	16.561	148	148;108;91;113	1	75	15	14	13	13	10	10	4.4864e-88	39.9	39.9	39.9	39.9	32.4
P46778;G3V1B3;M0R181;M0R3I5	P46778;G3V1B3;M0R181	8;5;5;1	8;5;5;1	8;5;5;1	60S ribosomal protein L21	RPL21	>sp|P46778|RL21_HUMAN 60S ribosomal protein L21 OS=Homo sapiens GN=RPL21 PE=1 SV=2;>tr|G3V1B3|G3V1B3_HUMAN 60S ribosomal protein L21 OS=Homo sapiens GN=RPL21 PE=4 SV=1;>tr|M0R181|M0R181_HUMAN 60S ribosomal protein L21 (Fragment) OS=Homo sapiens GN=RPL21 PE	4	8	8	8	6	7	7	6	6	5	6	7	7	6	6	5	6	7	7	6	6	5	43.1	43.1	43.1	18.565	160	160;87;122;59	1	52	9	10	9	9	8	7	7.8766e-46	41.2	42.5	42.5	38.1	38.1
P46781;B5MCT8;C9JM19;F2Z3C0;A8MXK4	P46781;B5MCT8;C9JM19	19;15;15;4;4	19;15;15;4;4	19;15;15;4;4	40S ribosomal protein S9	RPS9	>sp|P46781|RS9_HUMAN 40S ribosomal protein S9 OS=Homo sapiens GN=RPS9 PE=1 SV=3;>tr|B5MCT8|B5MCT8_HUMAN 40S ribosomal protein S9 OS=Homo sapiens GN=RPS9 PE=3 SV=1;>tr|C9JM19|C9JM19_HUMAN 40S ribosomal protein S9 OS=Homo sapiens GN=RPS9 PE=3 SV=1	5	19	19	19	18	17	17	16	15	12	18	17	17	16	15	12	18	17	17	16	15	12	55.2	55.2	55.2	22.591	194	194;139;156;77;79	1	127	24	24	24	20	18	17	2.293e-72	51.5	51.5	55.2	46.4	46.4
P46783;F6U211;Q9NQ39	P46783;F6U211	13;10;4	13;10;4	13;10;4	40S ribosomal protein S10	RPS10	>sp|P46783|RS10_HUMAN 40S ribosomal protein S10 OS=Homo sapiens GN=RPS10 PE=1 SV=1;>tr|F6U211|F6U211_HUMAN 40S ribosomal protein S10 OS=Homo sapiens GN=RPS10 PE=2 SV=1	3	13	13	13	13	12	10	11	11	10	13	12	10	11	11	10	13	12	10	11	11	10	64.8	64.8	64.8	18.898	165	165;172;176	1	117	19	19	18	20	23	18	2.1912e-234	64.8	64.2	54.5	58.8	53.9
P46821;D6RA40;D6RA32;P78559;P78559-2;J3KPX8;E9PGC8	P46821	4;1;1;1;1;1;1	4;1;1;1;1;1;1	4;1;1;1;1;1;1	Microtubule-associated protein 1B;MAP1B heavy chain;MAP1 light chain LC1	MAP1B	>sp|P46821|MAP1B_HUMAN Microtubule-associated protein 1B OS=Homo sapiens GN=MAP1B PE=1 SV=2	7	4	4	4	0	0	0	3	2	1	0	0	0	3	2	1	0	0	0	3	2	1	3	3	3	270.63	2468	2468;569;670;2803;2805;2805;3041	1	6				3	2	1	4.4294e-12	0	0	0	1.9	1.5
P47914	P47914	4	4	4	60S ribosomal protein L29	RPL29	>sp|P47914|RL29_HUMAN 60S ribosomal protein L29 OS=Homo sapiens GN=RPL29 PE=1 SV=2	1	4	4	4	4	4	3	3	3	3	4	4	3	3	3	3	4	4	3	3	3	3	21.4	21.4	21.4	17.752	159	159	1	26	6	5	4	3	4	4	7.4058e-15	21.4	21.4	15.1	20.8	20.8
P49207	P49207	3	3	3	60S ribosomal protein L34	RPL34	>sp|P49207|RL34_HUMAN 60S ribosomal protein L34 OS=Homo sapiens GN=RPL34 PE=1 SV=3	1	3	3	3	2	1	2	1	1	2	2	1	2	1	1	2	2	1	2	1	1	2	20.5	20.5	20.5	13.293	117	117	1	9	2	1	2	1	1	2	1.1881e-06	12.8	6.8	14.5	6.8	6.8
[truncated: 513 more rows]
[truncated: 39 more columns]

## Sheet: Figure 4b
Figure 4b

[truncated: 29 more sheets: Figure 5b, Figure 5d, Figure 5e, Figure 5f, Figure 6d, Figure 6f, Figure 6g, Figure 7c, Figure 7d, Figure 7e, Figure 8c, Figure 8d, Figure 9c, Figure 9f, Supplemental Figure 1b, Supplemental Figure S2c, Supplemental Figure S2d, Supplemental Figure 5b, Supplemental Figure S5d, Supplemental Figure S5f …]
